# Supplementary material for: Active photosynthetic inhibition mediated by MPK3/MPK6 is critical to effector-triggered immunity
Source: PLoS Biol. 2018 May 3;16(5):e2004122. doi: 10.1371/journal.pbio.2004122 (PMC5953503; doi:10.1371/journal.pbio.2004122)
Supplement: S1 Table — MPK, mitogen-activated protein kinase. (XLSX) [file pbio.2004122.s010.xlsx]

## Sheet: Sheet1
S1 Table. List of MPK3/MPK6 activation-regulated genes.
AGI number	DD 6h Expression	DD 0h Expression	DD 6h-FPKM	DD 0h-FPKM	log2 Ratio(DD 6h vs DD 0h)	Up-Down-Regulation(DD 6h vs DD 0h)	P-value	FDR	Blast nr
AT4G37800	0	1604	0.001	236.18	-17.8495	Down	0	0	gi|15235714|ref|NP_195494.1|/1.40009e-177/xyloglucan endotransglucosylase/hydrolase protein 7 [Arabidopsis thaliana]
AT1G68238	0	352	0.001	235.85	-17.8475	Down	1.73e-102	1.86e-101	gi|116830085|gb|ABK28000.1|/5.25361e-12/unknown [Arabidopsis thaliana]
AT2G26020	0	105	0.001	126.21	-16.9455	Down	4.5e-31	2.07e-30	gi|15225243|ref|NP_180172.1|/5.73833e-43/putative defensin-like protein [Arabidopsis thaliana]
AT4G00165	0	320	0.001	104.32	-16.6707	Down	3.1e-93	3.06e-92	gi|3193330|gb|AAC19312.1|/1.21214e-66/contains similarity to Medicago sativa corC (GB:L22305) [Arabidopsis thaliana]
AT4G37925	0	484	0.001	92.95	-16.5042	Down	1.18e-140	1.68e-139	gi|79326435|ref|NP_001031804.1|/5.39878e-123/NAD(P)H-quinone oxidoreductase subunit M [Arabidopsis thaliana]
AT3G01440	0	402	0.001	76.38	-16.2209	Down	6.06e-117	7.27e-116	gi|18395819|ref|NP_566137.1|/2.71019e-122/PsbQ-like protein 1 [Arabidopsis thaliana]
AT4G04330	0	286	0.001	75.46	-16.2034	Down	2.09e-83	1.9e-82	gi|18412539|ref|NP_567263.1|/3.0246e-87/Chaperonin-like RbcX protein [Arabidopsis thaliana]
AT5G48490	0	142	0.001	71.49	-16.1255	Down	9.03e-42	4.96e-41	gi|27754511|gb|AAO22703.1|/1.17927e-43/unknown protein [Arabidopsis thaliana]
AT2G28605	0	300	0.001	60.79	-15.8915	Down	1.88e-87	1.76e-86	gi|30683953|ref|NP_850123.1|/9.08933e-109/photosystem II reaction center PsbP family protein [Arabidopsis thaliana]
AT5G13730	0	497	0.001	58.75	-15.8423	Down	2.07e-144	2.99e-143	gi|15240693|ref|NP_196877.1|/0/sigma factor 4 [Arabidopsis thaliana]
AT5G58570	0	160	0.001	53.3	-15.7018	Down	5.64e-47	3.35e-46	gi|18424121|ref|NP_568880.1|/1.04749e-30/uncharacterized protein [Arabidopsis thaliana]
AT3G58990	0	386	0.001	51.06	-15.6399	Down	2.56e-112	2.97e-111	gi|15231608|ref|NP_191458.1|/3.72017e-142/isopropylmalate isomerase 1 [Arabidopsis thaliana]
AT4G11320	0	420	0.001	47.49	-15.5353	Down	3.78e-122	4.73e-121	gi|30315953|sp|Q9SUS9.1|CPR4_ARATH/0/RecName: Full=Probable cysteine proteinase At4g11320; Flags: Precursor [Arabidopsis thaliana]
AT5G19190	0	163	0.001	46.33	-15.4997	Down	7.65e-48	4.61e-47	gi|15239663|ref|NP_197420.1|/5.07799e-62/uncharacterized protein [Arabidopsis thaliana]
AT2G23130	0	201	0.001	44.15	-15.4301	Down	7.89e-59	5.48e-58	gi|15227783|ref|NP_179894.1|/9.95071e-22/Lysine-rich arabinogalactan protein 17 [Arabidopsis thaliana]
AT4G12830	0	407	0.001	43.94	-15.4232	Down	2.17e-118	2.64e-117	gi|18413878|ref|NP_567394.1|/0/hydrolase, alpha/beta fold family protein [Arabidopsis thaliana]
AT1G50732	0	109	0.001	40.34	-15.2999	Down	3.14e-32	1.47e-31	gi|334183205|ref|NP_001185189.1|/1.20377e-48/uncharacterized protein [Arabidopsis thaliana]
AT1G78995	0	194	0.001	39.54	-15.271	Down	8.34e-57	5.64e-56	gi|18412218|ref|NP_565196.1|/1.60925e-73/uncharacterized protein [Arabidopsis thaliana]
AT2G32540	0	547	0.001	37.23	-15.1842	Down	7.22e-159	1.12e-157	gi|15225704|ref|NP_180813.1|/0/cellulose synthase-like protein B4 [Arabidopsis thaliana]
AT4G09350	0	155	0.001	34.01	-15.0537	Down	1.57e-45	9.17e-45	gi|15233838|ref|NP_192673.1|/3.65198e-141/NADH dehydrogenase-like complex T [Arabidopsis thaliana]
AT2G03310	0	161	0.001	33.82	-15.0456	Down	2.9e-47	1.73e-46	gi|30678053|ref|NP_178430.2|/1.31896e-64/uncharacterized protein [Arabidopsis thaliana]
AT1G23205	0	171	0.001	33.38	-15.0267	Down	3.72e-50	2.31e-49	gi|15220674|ref|NP_173734.1|/6.92096e-107/plant invertase/pectin methylesterase inhibitor superfamily protein [Arabidopsis thaliana]
AT4G24700	0	112	0.001	30.33	-14.8885	Down	4.26e-33	2.03e-32	gi|15233938|ref|NP_194201.1|/1.88799e-54/uncharacterized protein [Arabidopsis thaliana]
AT5G35740	0	81	0.001	27.89	-14.7675	Down	3.91e-24	1.56e-23	gi|15238600|ref|NP_198423.1|/7.66749e-60/carbohydrate-binding X8 domain-containing protein [Arabidopsis thaliana]
AT3G52840	0	448	0.001	27.27	-14.735	Down	3.04e-130	4.01e-129	gi|186510990|ref|NP_190852.2|/0/beta-galactosidase 2 [Arabidopsis thaliana]
AT1G65295	0	76	0.001	26.55	-14.6964	Down	1.09e-22	4.22e-22	gi|18408246|ref|NP_564848.1|/1.35999e-53/uncharacterized protein [Arabidopsis thaliana]
AT3G11090	0	80	0.001	26.05	-14.669	Down	7.61e-24	3.02e-23	gi|15228435|ref|NP_187720.1|/1.33089e-89/LOB domain-containing protein 21 [Arabidopsis thaliana]
AT1G72645	0	121	0.001	25.64	-14.6461	Down	1.06e-35	5.33e-35	gi|42572083|ref|NP_974132.1|/1.95874e-36/uncharacterized protein [Arabidopsis thaliana]
AT4G08685	0	99	0.001	25.24	-14.6234	Down	2.44e-29	1.09e-28	gi|18413144|ref|NP_567338.1|/2.44333e-87/protein SAH7 [Arabidopsis thaliana]
AT4G38860	0	109	0.001	24.79	-14.5975	Down	3.14e-32	1.47e-31	gi|15234829|ref|NP_195597.1|/4.14884e-54/SAUR-like auxin-responsive protein [Arabidopsis thaliana]
AT4G24510	0	239	0.001	24.42	-14.5758	Down	8.13e-70	6.42e-69	gi|15233851|ref|NP_194182.1|/0/fatty acid elongation machinery component ECERIFERUM2 [Arabidopsis thaliana]
AT5G01740	0	92	0.001	23.49	-14.5198	Down	2.58e-27	1.1e-26	gi|15241041|ref|NP_195794.1|/2.26175e-93/Nuclear transport factor 2 (NTF2) family protein [Arabidopsis thaliana]
AT4G38690	0	179	0.001	22.73	-14.4723	Down	1.81e-52	1.16e-51	gi|15234016|ref|NP_195581.1|/0/1-phosphatidylinositol phosphodiesterase-related protein [Arabidopsis thaliana]
AT2G24940	0	423.75	0.001	22.69	-14.4698	Down	5.13e-123	6.45e-122	gi|9279670|dbj|BAB01227.1|/2.41263e-98/unnamed protein product [Arabidopsis thaliana]
AT1G26230	0	281	0.001	21.83	-14.414	Down	5.84e-82	5.22e-81	gi|334182873|ref|NP_001185097.1|/0/chaperonin 60 subunit beta 4 [Arabidopsis thaliana]
AT2G32530	0	339	0.001	21.54	-14.3947	Down	9.94e-99	1.04e-97	gi|30685335|ref|NP_850190.1|/0/cellulose synthase-like protein B3 [Arabidopsis thaliana]
AT3G04290	0	193	0.001	20.77	-14.3422	Down	1.62e-56	1.09e-55	gi|15229265|ref|NP_187079.1|/0/Li-tolerant lipase 1 [Arabidopsis thaliana]
AT5G35480	0	28	0.001	20.63	-14.3325	Down	8.25e-09	1.98e-08	gi|15238525|ref|NP_198398.1|/9.76633e-14/uncharacterized protein [Arabidopsis thaliana]
AT5G04950	0	150	0.001	19.84	-14.2761	Down	4.39e-44	2.5e-43	gi|15238376|ref|NP_196114.1|/0/nicotianamine synthase 1 [Arabidopsis thaliana]
AT1G18010	0	195.66	0.001	19.69	-14.2652	Down	4.28e-57	2.91e-56	gi|18394560|ref|NP_564043.1|/0/Major facilitator superfamily protein [Arabidopsis thaliana]
AT3G53530	0	115	0.001	19.41	-14.2445	Down	5.78e-34	2.81e-33	gi|79314882|ref|NP_001030852.1|/1.2526e-127/chloroplast-targeted copper chaperone protein [Arabidopsis thaliana]
AT4G12310	0	217.14	0.001	19	-14.2137	Down	1.87e-63	1.37e-62	gi|79470575|ref|NP_192968.3|/0/cytochrome P450, family 706, subfamily A, polypeptide 5 [Arabidopsis thaliana]
AT3G28270	0	169	0.001	18.93	-14.2084	Down	1.41e-49	8.7e-49	gi|18405710|ref|NP_566836.1|/1.56464e-152/uncharacterized protein [Arabidopsis thaliana]
AT5G04530	0	223	0.001	18.75	-14.1946	Down	3.44e-65	2.57e-64	gi|15238194|ref|NP_196073.1|/0/3-ketoacyl-CoA synthase 19 [Arabidopsis thaliana]
AT5G03120	0	53	0.001	18.47	-14.1729	Down	4.88e-16	1.55e-15	gi|9757764|dbj|BAB08373.1|/2.49002e-39/unnamed protein product [Arabidopsis thaliana]
AT2G18300	0	171	0.001	18.46	-14.1721	Down	3.72e-50	2.31e-49	gi|30680338|ref|NP_849976.1|/3.36982e-180/transcription factor bHLH64 [Arabidopsis thaliana]
AT3G11110	0	39	0.001	17.78	-14.118	Down	5.44e-12	1.51e-11	gi|15228437|ref|NP_187722.1|/1.44785e-66/RING-H2 finger protein ATL66 [Arabidopsis thaliana]
AT4G33000	0	109	0.001	17.64	-14.1066	Down	3.14e-32	1.47e-31	gi|15234011|ref|NP_195026.1|/5.45867e-143/calcineurin B-like protein 10 [Arabidopsis thaliana]
AT1G14280	0	163	0.001	17.17	-14.0676	Down	7.65e-48	4.6e-47	gi|15223704|ref|NP_172880.1|/0/phytochrome kinase substrate 2 [Arabidopsis thaliana]
AT5G25190	0	83	0.001	17.16	-14.0668	Down	1.03e-24	4.19e-24	gi|15238727|ref|NP_197901.1|/1.57889e-73/ethylene-responsive transcription factor ERF003 [Arabidopsis thaliana]
AT1G68190	0	136	0.001	16.55	-14.0145	Down	4.9e-40	2.63e-39	gi|15221299|ref|NP_176986.1|/0/putative zinc finger protein [Arabidopsis thaliana]
AT1G76110	0	140	0.001	16.44	-14.0049	Down	3.42e-41	1.86e-40	gi|15222957|ref|NP_177738.1|/2.25058e-175/high mobility group B protein 9 [Arabidopsis thaliana]
AT4G12970	0	34	0.001	16.32	-13.9944	Down	1.52e-10	3.96e-10	gi|15235542|ref|NP_193033.1|/4.10936e-49/epidermal patterning factor-like protein 9 [Arabidopsis thaliana]
AT2G34060	0	117	0.001	16.2	-13.9837	Down	1.53e-34	7.49e-34	gi|19347720|gb|AAL86286.1|/0/putative peroxidase [Arabidopsis thaliana]
AT5G62840	0	89	0.001	15.68	-13.9366	Down	1.9e-26	7.99e-26	gi|15241977|ref|NP_201090.1|/6.76593e-167/phosphoglycerate mutase family protein [Arabidopsis thaliana]
AT3G01660	0	85	0.001	15.43	-13.9135	Down	2.73e-25	1.12e-24	gi|15232158|ref|NP_186815.1|/5.72664e-155/S-adenosylmethionine-dependent methyltransferase domain-containing protein [Arabidopsis thaliana]
AT2G18328	0	38	0.001	15.37	-13.9078	Down	1.06e-11	2.9e-11	gi|116830269|gb|ABK28092.1|/7.27301e-31/unknown [Arabidopsis thaliana]
AT3G47510	0	46	0.001	15.25	-13.8965	Down	5.15e-14	1.54e-13	gi|15232819|ref|NP_190335.1|/1.21186e-34/uncharacterized protein [Arabidopsis thaliana]
AT1G49200	0	82	0.001	15.08	-13.8803	Down	2.01e-24	8.11e-24	gi|15222068|ref|NP_175346.1|/5.28194e-129/RING-H2 finger protein ATL75 [Arabidopsis thaliana]
AT3G56330	0	123	0.001	14.59	-13.8327	Down	2.81e-36	1.42e-35	gi|15228894|ref|NP_191192.1|/0/N2,N2-dimethylguanosine tRNA methyltransferase [Arabidopsis thaliana]
AT4G30610	0	154	0.001	14.34	-13.8078	Down	3.06e-45	1.77e-44	gi|15234795|ref|NP_194790.1|/0/serine carboxypeptidase 24 [Arabidopsis thaliana]
AT2G28305	0	90	0.001	14.18	-13.7916	Down	9.78e-27	4.13e-26	gi|18401696|ref|NP_565668.1|/1.27407e-108/cytokinin riboside 5'-monophosphate phosphoribohydrolase LOG1 [Arabidopsis thaliana]
AT1G52190	0	207	0.001	13.98	-13.7711	Down	1.45e-60	1.03e-59	gi|15218183|ref|NP_175630.1|/0/nitrate transporter 1.11 [Arabidopsis thaliana]
AT1G65870	0	39	0.001	13.73	-13.745	Down	5.44e-12	1.51e-11	gi|15218836|ref|NP_176762.1|/5.10839e-93/dirigent protein 21 [Arabidopsis thaliana]
AT3G25940	0	40	0.001	13.42	-13.7121	Down	2.8e-12	7.83e-12	gi|18404735|ref|NP_566786.1|/2.8785e-65/TFIIB zinc-binding protein [Arabidopsis thaliana]
AT1G30260	0	48	0.001	13.35	-13.7046	Down	1.36e-14	4.13e-14	gi|18397428|ref|NP_564352.1|/1.26597e-31/uncharacterized protein [Arabidopsis thaliana]
AT3G61550	0	61	0.001	13.2	-13.6883	Down	2.37e-18	8.17e-18	gi|15233144|ref|NP_191714.1|/1.33849e-82/RING-H2 finger protein ATL68 [Arabidopsis thaliana]
AT4G09970	0	72	0.001	12.64	-13.6257	Down	1.57e-21	5.88e-21	gi|42566376|ref|NP_192735.2|/6.04416e-131/uncharacterized protein [Arabidopsis thaliana]
AT2G01918	0	51	0.001	12.6	-13.6211	Down	1.85e-15	5.77e-15	gi|79316410|ref|NP_001030947.1|/1.82025e-85/oxygen evolving enhancer 3 (PsbQ)-like 3 [Arabidopsis thaliana]
AT5G19730	0	102	0.001	12.46	-13.605	Down	3.32e-30	1.5e-29	gi|15241163|ref|NP_197474.1|/0/probable pectinesterase 53 [Arabidopsis thaliana]
AT3G52720	0	75	0.001	12.38	-13.5957	Down	2.12e-22	8.15e-22	gi|30693691|ref|NP_850685.1|/3.93665e-121/alpha carbonic anhydrase 1 [Arabidopsis thaliana]
AT3G25190	0	60	0.001	12.16	-13.5699	Down	4.62e-18	1.57e-17	gi|15230815|ref|NP_189156.1|/7.03551e-93/vacuolar iron transporter homolog 2.1 [Arabidopsis thaliana]
AT5G24155	0	18	0.001	11.95	-13.5447	Down	6.42e-06	1.31e-05	gi|22327022|ref|NP_680214.1|/1.78713e-36/FAD/NAD(P)-binding oxidoreductase family protein [Arabidopsis thaliana]
AT1G09390	0	98	0.001	11.92	-13.5411	Down	4.76e-29	2.11e-28	gi|15217506|ref|NP_172410.1|/0/GDSL esterase/lipase [Arabidopsis thaliana]
AT3G28070	0	95	0.001	11.8	-13.5265	Down	3.5e-28	1.53e-27	gi|22331380|ref|NP_189446.2|/2.9564e-169/nodulin MtN21 /EamA-like transporter family protein [Arabidopsis thaliana]
AT1G07450	0	66	0.001	11.64	-13.5068	Down	8.5e-20	3.05e-19	gi|15222400|ref|NP_172225.1|/1.20543e-131/NAD(P)-binding Rossmann-fold superfamily protein [Arabidopsis thaliana]
AT2G34490	0	127	0.001	11.2	-13.4512	Down	1.96e-37	1.01e-36	gi|15226756|ref|NP_180996.1|/0/cytochrome P450 710A2 [Arabidopsis thaliana]
AT2G29300	0	63	0.001	11.1	-13.4383	Down	6.26e-19	2.2e-18	gi|15227070|ref|NP_180491.1|/3.49103e-147/tropinone reductase-like protein [Arabidopsis thaliana]
AT4G15660	0	26	0.001	10.88	-13.4094	Down	3.12e-08	7.26e-08	gi|15234671|ref|NP_193301.1|/3.10332e-52/monothiol glutaredoxin-S8 [Arabidopsis thaliana]
AT1G80760	0	78	0.001	10.65	-13.3786	Down	2.88e-23	1.13e-22	gi|15220826|ref|NP_178191.1|/3.2385e-151/aquaporin NIP6-1 [Arabidopsis thaliana]
AT5G57785	0	27	0.001	10.62	-13.3745	Down	1.6e-08	3.79e-08	gi|18424024|ref|NP_568865.1|/2.1702e-25/uncharacterized protein [Arabidopsis thaliana]
AT2G32290	0	125	0.001	10.6	-13.3718	Down	7.43e-37	3.79e-36	gi|30685252|ref|NP_180788.2|/0/beta-amylase 6 [Arabidopsis thaliana]
AT5G44660	0	91	0.001	10.48	-13.3554	Down	5.03e-27	2.13e-26	gi|15241545|ref|NP_199279.1|/0/uncharacterized protein [Arabidopsis thaliana]
AT1G14205	0	29	0.001	10.08	-13.2992	Down	4.24e-09	1.03e-08	gi|334182569|ref|NP_683305.2|/1.72594e-88/ribosomal L18p/L5e family protein [Arabidopsis thaliana]
AT5G27360	0	104	0.001	9.93	-13.2776	Down	8.76e-31	4.01e-30	gi|18421108|ref|NP_568494.1|/0/sugar transporter ERD6-like 18 [Arabidopsis thaliana]
AT1G62630	0	174	0.001	9.9	-13.2732	Down	5.05e-51	3.17e-50	gi|15221520|ref|NP_176451.1|/0/CC-NBS-LRR class disease resistance protein [Arabidopsis thaliana]
AT4G03060	0	75	0.001	9.73	-13.2482	Down	2.12e-22	8.15e-22	gi|75306101|sp|Q944Z9.1|AOP2L_ARATH/0/RecName: Full=2-oxoglutarate-dependent dioxygenase AOP2 [Arabidopsis thaliana]
AT4G31730	0	40	0.001	9.6	-13.2288	Down	2.8e-12	7.83e-12	gi|15236062|ref|NP_194901.1|/8.8692e-59/glutamine dumper 1 [Arabidopsis thaliana]
AT5G50790	0	72	0.001	9.47	-13.2091	Down	1.57e-21	5.87e-21	gi|15241265|ref|NP_199892.1|/1.24432e-145/bidirectional sugar transporter SWEET10 [Arabidopsis thaliana]
AT3G09162	0	29	0.001	9.46	-13.2076	Down	4.24e-09	1.03e-08	gi|42572339|ref|NP_974265.1|/3.33949e-24/uncharacterized protein [Arabidopsis thaliana]
AT1G34245	0	29	0.001	9.34	-13.1892	Down	4.24e-09	1.03e-08	gi|18399188|ref|NP_564442.1|/1.24404e-66/protein EPIDERMAL PATTERNING FACTOR 2 [Arabidopsis thaliana]
AT1G06360	0	64	0.001	9.27	-13.1784	Down	3.22e-19	1.14e-18	gi|15221454|ref|NP_172125.1|/7.88821e-168/delta-9 desaturase-like 5 protein [Arabidopsis thaliana]
AT5G46570	0	115	0.001	9.15	-13.1596	Down	5.78e-34	2.81e-33	gi|15237465|ref|NP_199469.1|/0/BR-signaling kinase 2 [Arabidopsis thaliana]
AT4G01580	0	39	0.001	9.1	-13.1517	Down	5.44e-12	1.51e-11	gi|15234250|ref|NP_192068.1|/1.12908e-104/AP2/B3 domain-containing protein [Arabidopsis thaliana]
AT3G50560	0	63	0.001	9.06	-13.1453	Down	6.26e-19	2.2e-18	gi|18409128|ref|NP_566935.1|/5.57033e-129/Rossmann-fold NAD(P)-binding domain-containing protein [Arabidopsis thaliana]
AT1G49130	0	57	0.001	8.97	-13.1309	Down	3.4e-17	1.13e-16	gi|30694486|ref|NP_175339.2|/0/zinc finger protein CONSTANS-LIKE 8 [Arabidopsis thaliana]
AT3G62930	0	20	0.001	8.86	-13.1131	Down	1.7e-06	3.6e-06	gi|15229353|ref|NP_191852.1|/4.00447e-51/monothiol glutaredoxin-S6 [Arabidopsis thaliana]
AT2G42870	0	39	0.001	8.31	-13.0206	Down	5.44e-12	1.51e-11	gi|18406084|ref|NP_565988.1|/4.32468e-44/protein PHYTOCHROME RAPIDLY REGULATED1 [Arabidopsis thaliana]
AT5G63180	0	75	0.001	8.3	-13.0189	Down	2.12e-22	8.15e-22	gi|32129906|sp|Q93Z25.1|PLY22_ARATH/0/RecName: Full=Probable pectate lyase 22; Flags: Precursor [Arabidopsis thaliana]
AT4G34530	0	65.33	0.001	8.15	-12.9926	Down	1.65e-19	5.9e-19	gi|22329164|ref|NP_195179.2|/2.40497e-179/cryptochrome-interacting basic-helix-loop-helix 1 [Arabidopsis thaliana]
AT2G35130	0	100	0.001	7.85	-12.9385	Down	1.26e-29	5.62e-29	gi|334184699|ref|NP_001189682.1|/0/pentatricopeptide repeat-containing protein [Arabidopsis thaliana]
AT3G01550	0	72	0.001	7.77	-12.9237	Down	1.57e-21	5.88e-21	gi|18395855|ref|NP_566142.1|/0/phosphoenolpyruvate (pep)/phosphate translocator 2 [Arabidopsis thaliana]
AT1G73870	0	66	0.001	7.76	-12.9218	Down	8.5e-20	3.05e-19	gi|15219574|ref|NP_177528.1|/0/zinc finger protein CONSTANS-LIKE 7 [Arabidopsis thaliana]
AT3G28080	0	60	0.001	7.71	-12.9125	Down	4.62e-18	1.57e-17	gi|18405642|ref|NP_566832.1|/4.01257e-174/MtN21-like transporter family protein UMAMIT47 [Arabidopsis thaliana]
AT2G23590	0	36	0.001	7.69	-12.9088	Down	4.01e-11	1.07e-10	gi|15227861|ref|NP_179940.1|/1.43888e-156/methyl esterase 8 [Arabidopsis thaliana]
AT5G57780	0	34	0.001	7.63	-12.8975	Down	1.52e-10	3.96e-10	gi|15242862|ref|NP_200586.1|/8.18146e-90/uncharacterized protein [Arabidopsis thaliana]
AT5G19210	0	78	0.001	7.61	-12.8937	Down	2.88e-23	1.13e-22	gi|42573431|ref|NP_974812.1|/0/DEAD-box ATP-dependent RNA helicase 58 [Arabidopsis thaliana]
AT1G74458	0	19	0.001	7.56	-12.8842	Down	3.3e-06	6.87e-06	gi|116830719|gb|ABK28317.1|/7.26998e-50/unknown [Arabidopsis thaliana]
AT3G55710	0	72	0.001	7.55	-12.8823	Down	1.57e-21	5.87e-21	gi|15228176|ref|NP_191130.1|/0/UDP-glycosyltransferase 76F2 [Arabidopsis thaliana]
AT1G13250	0	66	0.001	7.4	-12.8533	Down	8.5e-20	3.05e-19	gi|122223578|sp|Q0V7R1.1|GATL3_ARATH/0/RecName: Full=Probable galacturonosyltransferase-like 3 [Arabidopsis thaliana]
AT2G24762	0	32	0.001	7.29	-12.8317	Down	5.75e-10	1.46e-09	gi|18400628|ref|NP_565577.1|/1.98052e-72/glutamine dumper 4 [Arabidopsis thaliana]
AT4G37150	0	39	0.001	7.28	-12.8297	Down	5.44e-12	1.51e-11	gi|15235445|ref|NP_195432.1|/3.80498e-148/methyl esterase 9 [Arabidopsis thaliana]
AT3G10080	0	37	0.001	7.16	-12.8057	Down	2.06e-11	5.58e-11	gi|15232830|ref|NP_187619.1|/4.51781e-122/germin-like protein subfamily 3 member 2 [Arabidopsis thaliana]
AT1G01070	0	57	0.001	7.11	-12.7956	Down	3.4e-17	1.13e-16	gi|18378792|ref|NP_563617.1|/0/nodulin MtN21-like transporter family protein [Arabidopsis thaliana]
AT2G25964	0	24	0.001	7.07	-12.7875	Down	1.18e-07	2.67e-07	gi|186503094|ref|NP_001118387.1|/1.28149e-22/uncharacterized protein [Arabidopsis thaliana]
AT2G21560	0	52	0.001	6.91	-12.7545	Down	9.49e-16	2.99e-15	gi|15226578|ref|NP_179751.1|/5.88356e-148/uncharacterized protein [Arabidopsis thaliana]
AT5G54145	0	22	0.001	6.91	-12.7545	Down	4.48e-07	9.82e-07	gi|22327826|ref|NP_680434.1|/5.93911e-27/uncharacterized protein [Arabidopsis thaliana]
AT1G34640	0	21	0.001	6.84	-12.7398	Down	8.71e-07	1.88e-06	gi|18399371|ref|NP_564450.1|/6.68218e-49/peptidase [Arabidopsis thaliana]
AT2G27550	0	33	0.001	6.73	-12.7164	Down	2.96e-10	7.61e-10	gi|15225892|ref|NP_180324.1|/8.47381e-99/protein CENTRORADIALIS-like [Arabidopsis thaliana]
AT3G06870	0	36	0.001	6.72	-12.7142	Down	4.01e-11	1.07e-10	gi|186509861|ref|NP_001118595.1|/2.7999e-74/uncharacterized protein [Arabidopsis thaliana]
AT4G34600	0	18	0.001	6.7	-12.7099	Down	6.42e-06	1.31e-05	gi|15236154|ref|NP_195186.1|/3.23943e-30/uncharacterized protein [Arabidopsis thaliana]
AT4G09500	0	67	0.001	6.7	-12.7099	Down	4.37e-20	1.58e-19	gi|42566366|ref|NP_192688.2|/0/UDP-glycosyltransferase 79B7 [Arabidopsis thaliana]
AT3G16175	0	24	0.001	6.68	-12.7056	Down	1.18e-07	2.68e-07	gi|18401037|ref|NP_566538.1|/2.68767e-82/thioesterase family protein [Arabidopsis thaliana]
AT1G70985	0	21	0.001	6.67	-12.7035	Down	8.71e-07	1.88e-06	gi|18409730|ref|NP_565006.1|/1.28485e-42/hydroxyproline-rich glycoprotein family protein [Arabidopsis thaliana]
AT5G06270	0	41	0.001	6.64	-12.697	Down	1.44e-12	4.07e-12	gi|567170953|ref|XP_006399095.1|/8.69044e-38/hypothetical protein EUTSA_v10015029mg [Eutrema salsugineum]
AT4G25780	0	33	0.001	6.52	-12.6707	Down	2.96e-10	7.61e-10	gi|15235992|ref|NP_194308.1|/8.29175e-113/putative pathogenesis-related protein [Arabidopsis thaliana]
AT1G29430	0	23	0.001	6.3	-12.6211	Down	2.3e-07	5.12e-07	gi|15218924|ref|NP_174236.1|/3.97702e-65/protein SMALL AUXIN UPREGULATED 62 [Arabidopsis thaliana]
AT3G54430	0	34	0.001	6.18	-12.5934	Down	1.52e-10	3.96e-10	gi|15232522|ref|NP_191011.1|/3.09339e-92/SHI-related sequence 6 [Arabidopsis thaliana]
AT3G11750	0	12	0.001	6.17	-12.5911	Down	0.000348624	0.000625884	gi|15229838|ref|NP_187781.1|/1.53143e-75/Dihydroneopterin aldolase [Arabidopsis thaliana]
AT4G34790	0	22	0.001	6.04	-12.5603	Down	4.48e-07	9.82e-07	gi|15236198|ref|NP_195205.1|/1.05145e-49/SAUR-like auxin-responsive protein [Arabidopsis thaliana]
AT5G46690	0	44	0.001	6.02	-12.5555	Down	1.95e-13	5.69e-13	gi|18422702|ref|NP_568666.1|/1.61099e-142/transcription factor bHLH71 [Arabidopsis thaliana]
AT2G18570	0	64	0.001	6.01	-12.5531	Down	3.22e-19	1.14e-18	gi|42570280|ref|NP_849978.2|/0/UDP-glycosyltransferase 72D1 [Arabidopsis thaliana]
AT5G45950	0	49	0.001	5.98	-12.5459	Down	6.99e-15	2.14e-14	gi|15237350|ref|NP_199407.1|/0/GDSL esterase/lipase [Arabidopsis thaliana]
AT3G59370	0	15	0.001	5.98	-12.5459	Down	4.73e-05	9.09e-05	gi|15231671|ref|NP_191496.1|/1.81154e-08/vacuolar calcium-binding protein-like protein [Arabidopsis thaliana]
AT1G08180	0	16	0.001	5.92	-12.5314	Down	2.43e-05	4.76e-05	gi|8778830|gb|AAF79829.1|AC026875_9/1.28612e-50/T6D22.27 [Arabidopsis thaliana]
AT1G66100	0	21	0.001	5.89	-12.5241	Down	8.71e-07	1.88e-06	gi|15218931|ref|NP_176784.1|/2.50563e-72/probable thionin-2.4 [Arabidopsis thaliana]
AT2G23560	0	32	0.001	5.87	-12.5191	Down	5.75e-10	1.46e-09	gi|15227851|ref|NP_179937.1|/1.94114e-147/methyl esterase 7 [Arabidopsis thaliana]
AT3G53220	0	14	0.001	5.84	-12.5118	Down	9.21e-05	0.000172559	gi|18409796|ref|NP_566982.1|/2.85329e-69/thioredoxin-like 3-3 [Arabidopsis thaliana]
AT4G38400	0	38	0.001	5.78	-12.4969	Down	1.06e-11	2.9e-11	gi|15233841|ref|NP_195553.1|/2.83994e-127/expansin-like A2 [Arabidopsis thaliana]
AT2G27420	0	46	0.001	5.75	-12.4893	Down	5.15e-14	1.54e-13	gi|18401420|ref|NP_565649.1|/0/cysteine proteinase-like protein [Arabidopsis thaliana]
AT5G18690	0	21	0.001	5.73	-12.4843	Down	8.71e-07	1.88e-06	-
AT1G29951	0	78.82	0.001	5.68	-12.4717	Down	2.88e-23	1.13e-22	gi|9972351|gb|AAG10601.1|AC008030_1/3.40347e-94/Unknown protein [Arabidopsis thaliana]
AT5G11160	0	35	0.001	5.65	-12.464	Down	7.81e-11	2.06e-10	gi|15238973|ref|NP_196677.1|/1.19036e-103/adenine phosphoribosyltransferase 5 [Arabidopsis thaliana]
AT5G50950	0	67	0.001	5.64	-12.4615	Down	4.37e-20	1.58e-19	gi|15241331|ref|NP_199908.1|/0/fumarate hydratase 2 [Arabidopsis thaliana]
AT3G50440	0	33	0.001	5.6	-12.4512	Down	2.96e-10	7.61e-10	gi|79439484|ref|NP_566932.3|/3.89804e-157/methyl esterase 10 [Arabidopsis thaliana]
AT2G29090	0	66	0.001	5.53	-12.4331	Down	8.5e-20	3.05e-19	gi|15227033|ref|NP_180473.1|/0/abscisic acid 8'-hydroxylase 2 [Arabidopsis thaliana]
AT1G80130	0	46	0.001	5.44	-12.4094	Down	5.15e-14	1.54e-13	gi|18412668|ref|NP_565230.1|/2.42327e-129/tetratricopeptide repeat domain-containing protein [Arabidopsis thaliana]
AT3G22231	0	14.32	0.001	5.37	-12.3907	Down	9.21e-05	0.000172589	gi|18403306|ref|NP_566702.1|/2.13172e-34/protein PATHOGEN AND CIRCADIAN CONTROLLED 1 [Arabidopsis thaliana]
AT2G21220	0	12	0.001	5.29	-12.3691	Down	0.000348624	0.000626091	gi|15226486|ref|NP_179718.1|/2.96289e-54/SAUR-like auxin-responsive protein [Arabidopsis thaliana]
AT5G15830	0	24	0.001	5.24	-12.3554	Down	1.18e-07	2.67e-07	gi|15242401|ref|NP_197087.1|/3.6285e-72/basic leucine-zipper 3 [Arabidopsis thaliana]
AT5G42200	0	22	0.001	5.23	-12.3526	Down	4.48e-07	9.82e-07	gi|15238323|ref|NP_199035.1|/1.37738e-91/E3 ubiquitin-protein ligase ATL23 [Arabidopsis thaliana]
AT5G01075	0	13	0.001	5.23	-12.3526	Down	0.000179155	0.000328991	gi|18412676|ref|NP_568083.1|/1.2044e-17/Glycosyl hydrolase family 35 protein [Arabidopsis thaliana]
AT3G10870	0	32	0.001	5.22	-12.3498	Down	5.75e-10	1.46e-09	gi|15228391|ref|NP_187698.1|/1.74212e-139/methyl esterase 17 [Arabidopsis thaliana]
AT3G07500	0	24	0.001	5.21	-12.3471	Down	1.18e-07	2.67e-07	gi|30680320|ref|NP_187406.2|/1.16444e-102/far-red impaired responsive 1-like protein [Arabidopsis thaliana]
AT2G36355	0	19	0.001	5.11	-12.3191	Down	3.3e-06	6.86e-06	gi|79324441|ref|NP_001031492.1|/3.44973e-80/uncharacterized protein [Arabidopsis thaliana]
AT2G41290	0	42	0.001	5.04	-12.2992	Down	7.39e-13	2.11e-12	gi|15227323|ref|NP_181661.1|/0/strictosidine synthase-like 2 [Arabidopsis thaliana]
AT3G58850	0	15	0.001	5.02	-12.2935	Down	4.73e-05	9.09e-05	gi|15231585|ref|NP_191444.1|/3.24115e-48/protein PHY RAPIDLY REGULATED 2 [Arabidopsis thaliana]
AT5G28030	0	33	0.001	5.01	-12.2906	Down	2.96e-10	7.61e-10	gi|15241112|ref|NP_198155.1|/5.15744e-157/bifunctional cystathionine gamma-lyase/cysteine synthase [Arabidopsis thaliana]
AT4G18220	0	30	0.001	4.93	-12.2674	Down	2.18e-09	5.38e-09	gi|15236799|ref|NP_193556.1|/2.09039e-169/putative purine permease 9 [Arabidopsis thaliana]
AT5G38870	0	17	0.001	4.92	-12.2644	Down	1.25e-05	2.5e-05	-
AT4G31910	0	50	0.001	4.9	-12.2586	Down	3.59e-15	1.11e-14	gi|15236579|ref|NP_194919.1|/0/BR-related acyltransferase 1 [Arabidopsis thaliana]
AT1G14700	0	37	0.001	4.88	-12.2527	Down	2.06e-11	5.58e-11	gi|30683951|ref|NP_172923.3|/0/purple acid phosphatase 3 [Arabidopsis thaliana]
AT1G68540	0	33	0.001	4.87	-12.2497	Down	2.96e-10	7.61e-10	gi|334183740|ref|NP_001185351.1|/4.33009e-170/tetraketide alpha-pyrone reductase 2 [Arabidopsis thaliana]
AT3G60290	0	36	0.001	4.74	-12.2107	Down	4.01e-11	1.07e-10	gi|79452907|ref|NP_191588.2|/0/oxidoreductase [Arabidopsis thaliana]
AT4G01460	0	41	0.001	4.67	-12.1892	Down	1.44e-12	4.07e-12	gi|15234187|ref|NP_192055.1|/1.69282e-141/transcription factor bHLH57 [Arabidopsis thaliana]
AT3G28130	0	39	0.001	4.64	-12.1799	Down	5.44e-12	1.51e-11	gi|11994131|dbj|BAB01133.1|/2.82302e-133/nodulin-like protein [Arabidopsis thaliana]
AT1G49320	0	32	0.001	4.63	-12.1768	Down	5.75e-10	1.46e-09	gi|15222103|ref|NP_175357.1|/1.70604e-154/BURP domain protein USPL1 [Arabidopsis thaliana]
AT1G61255	0	12	0.001	4.55	-12.1517	Down	0.000348624	0.000626194	gi|22330363|ref|NP_683457.1|/1.95234e-48/uncharacterized protein [Arabidopsis thaliana]
AT1G52770	0	49	0.001	4.5	-12.1357	Down	6.99e-15	2.14e-14	gi|15219085|ref|NP_175686.1|/0/phototropic-responsive NPH3 family protein [Arabidopsis thaliana]
AT2G32470	0	49	0.001	4.5	-12.1357	Down	6.99e-15	2.14e-14	gi|15225688|ref|NP_180806.1|/4.19625e-169/F-box associated ubiquitination effector family protein [Arabidopsis thaliana]
AT4G19430	0	17	0.001	4.48	-12.1293	Down	1.25e-05	2.5e-05	gi|18415312|ref|NP_567586.1|/2.73564e-88/uncharacterized protein [Arabidopsis thaliana]
AT4G25600	0	31	0.001	4.43	-12.1131	Down	1.12e-09	2.81e-09	gi|30686940|ref|NP_194290.2|/4.3901e-158/Oxoglutarate/iron-dependent oxygenase [Arabidopsis thaliana]
AT5G06790	0	28	0.001	4.41	-12.1066	Down	8.25e-09	1.98e-08	gi|15240147|ref|NP_196297.1|/6.11154e-95/uncharacterized protein [Arabidopsis thaliana]
AT5G62210	0	22	0.001	4.41	-12.1066	Down	4.48e-07	9.83e-07	gi|26450767|dbj|BAC42492.1|/1.30111e-86/embryo-specific protein like [Arabidopsis thaliana]
AT2G42530	0	15	0.001	4.39	-12.1	Down	4.73e-05	9.1e-05	gi|15227952|ref|NP_181781.1|/1.32525e-59/cold-regulated protein 15b [Arabidopsis thaliana]
AT5G45700	0	21	0.001	4.39	-12.1	Down	8.71e-07	1.88e-06	gi|15242476|ref|NP_199382.1|/2.33968e-146/haloacid dehalogenase-like hydrolase (HAD) superfamily protein [Arabidopsis thaliana]
AT3G04020	0	27	0.001	4.33	-12.0802	Down	1.6e-08	3.79e-08	gi|240255275|ref|NP_187052.4|/7.67807e-167/uncharacterized protein [Arabidopsis thaliana]
AT1G32240	0	44	0.001	4.33	-12.0802	Down	1.95e-13	5.7e-13	gi|18398337|ref|NP_564392.1|/6.89076e-150/probable transcription factor KAN2 [Arabidopsis thaliana]
AT4G11900	0	73	0.001	4.33	-12.0802	Down	8.04e-22	3.04e-21	gi|240255788|ref|NP_192927.5|/0/G-type lectin S-receptor-like serine/threonine-protein kinase [Arabidopsis thaliana]
AT5G57550	0	27	0.001	4.32	-12.0768	Down	1.6e-08	3.79e-08	gi|1244752|gb|AAB18364.1|/8.50881e-158/xyloglucan endotransglycosylase-related protein, partial [Arabidopsis thaliana]
AT1G65390	0	36	0.001	4.21	-12.0396	Down	4.01e-11	1.07e-10	gi|30697190|ref|NP_176718.2|/0/protein PHLOEM protein 2-LIKE A5 [Arabidopsis thaliana]
AT4G02330	0	50	0.001	4.13	-12.0119	Down	3.59e-15	1.11e-14	gi|18411914|ref|NP_567227.1|/0/Probable pectinesterase/pectinesterase inhibitor 41 [Arabidopsis thaliana]
AT1G10640	0	47	0.001	4.13	-12.0119	Down	2.65e-14	7.97e-14	gi|240254055|ref|NP_563875.6|/0/pectin lyase-like protein [Arabidopsis thaliana]
AT2G47220	0	54.38	0.001	4.1	-12.0014	Down	2.51e-16	8.07e-16	gi|42570002|ref|NP_182244.2|/0/uncharacterized protein [Arabidopsis thaliana]
AT3G58100	0	21	0.001	4.09	-11.9979	Down	8.71e-07	1.88e-06	gi|6735322|emb|CAB68148.1|/1.21601e-119/putative protein [Arabidopsis thaliana]
AT3G05936	0	17	0.001	4.09	-11.9979	Down	1.25e-05	2.5e-05	gi|116830283|gb|ABK28099.1|/3.16182e-48/unknown [Arabidopsis thaliana]
AT1G65310	0	25	0.001	4.04	-11.9801	Down	6.08e-08	1.39e-07	gi|15218642|ref|NP_176710.1|/1.25421e-153/probable xyloglucan endotransglucosylase/hydrolase protein 17 [Arabidopsis thaliana]
AT1G29395	0	21	0.001	4.04	-11.9801	Down	8.71e-07	1.88e-06	gi|18397077|ref|NP_564328.1|/5.76162e-109/cold regulated 314 inner membrane 1 [Arabidopsis thaliana]
AT3G47480	0	12	0.001	3.99	-11.9622	Down	0.000348624	0.000626039	gi|75337453|sp|Q9SN89.1|CML47_ARATH/1.51534e-69/RecName: Full=Probable calcium-binding protein CML47; AltName: Full=Calmodulin-like protein 47 [Arabidopsis thaliana]
AT5G46900	0	15	0.001	3.99	-11.9622	Down	4.73e-05	9.09e-05	gi|15237975|ref|NP_199501.1|/6.26317e-45/Bifunctional inhibitor/lipid-transfer protein/seed storage 2S albumin superfamily protein [Arabidopsis thaliana]
AT5G57130	0	94	0.001	3.95	-11.9476	Down	6.82e-28	2.96e-27	gi|79538220|ref|NP_568849.2|/0/Clp amino terminal domain-containing protein [Arabidopsis thaliana]
AT1G04240	0	28	0.001	3.95	-11.9476	Down	8.25e-09	1.98e-08	gi|15219692|ref|NP_171920.1|/2.49058e-108/auxin-responsive protein IAA3 [Arabidopsis thaliana]
AT3G51080	0	31	0.001	3.92	-11.9366	Down	1.12e-09	2.81e-09	gi|15230393|ref|NP_190677.1|/2.31543e-126/GATA transcription factor 6 [Arabidopsis thaliana]
AT2G37300	0	25	0.001	3.91	-11.933	Down	6.08e-08	1.39e-07	gi|334184769|ref|NP_001189698.1|/3.79131e-65/uncharacterized protein [Arabidopsis thaliana]
AT4G27240	0	40	0.001	3.87	-11.9181	Down	2.8e-12	7.83e-12	gi|18416951|ref|NP_567769.1|/0/C2H2 type zinc finger protein [Arabidopsis thaliana]
AT3G04450	0	45.42	0.001	3.83	-11.9031	Down	1e-13	2.96e-13	gi|145338102|ref|NP_187095.2|/0/myb family transcription factor [Arabidopsis thaliana]
AT4G13810	0	53	0.001	3.73	-11.865	Down	4.88e-16	1.55e-15	gi|334186503|ref|NP_001190722.1|/0/receptor like protein 47 [Arabidopsis thaliana]
AT3G50570	0	16	0.001	3.71	-11.8572	Down	2.43e-05	4.76e-05	gi|15229795|ref|NP_190626.1|/1.81252e-70/hydroxyproline-rich glycoprotein family protein [Arabidopsis thaliana]
AT1G64590	0	31	0.001	3.67	-11.8416	Down	1.12e-09	2.81e-09	gi|15217684|ref|NP_176640.1|/1.77093e-164/NAD(P)-binding Rossmann-fold superfamily protein [Arabidopsis thaliana]
AT4G19820	0	24	0.001	3.67	-11.8416	Down	1.18e-07	2.67e-07	gi|15235201|ref|NP_193717.1|/0/Glycosyl hydrolase family protein with chitinase insertion domain [Arabidopsis thaliana]
AT4G17470	0	26	0.001	3.66	-11.8376	Down	3.12e-08	7.26e-08	gi|63003766|gb|AAY25412.1|/2.9931e-178/At4g17470 [Arabidopsis thaliana]
AT3G54390	0	30	0.001	3.65	-11.8337	Down	2.18e-09	5.38e-09	gi|15232501|ref|NP_191007.1|/2.35761e-129/sequence-specific DNA binding transcription factor [Arabidopsis thaliana]
AT4G37650	0	46	0.001	3.64	-11.8297	Down	5.15e-14	1.54e-13	gi|15235646|ref|NP_195480.1|/0/protein SHORT-ROOT [Arabidopsis thaliana]
AT2G17442	0	16	0.001	3.63	-11.8258	Down	2.43e-05	4.76e-05	gi|62320132|dbj|BAD94324.1|/1.0511e-74/hypothetical protein [Arabidopsis thaliana]
AT5G36910	0	14	0.001	3.61	-11.8178	Down	9.21e-05	0.000172663	gi|15239447|ref|NP_198507.1|/1.36065e-58/thionin 2.2 [Arabidopsis thaliana]
AT4G38700	0	14	0.001	3.61	-11.8178	Down	9.21e-05	0.0001725	gi|42567516|ref|NP_195582.2|/1.26714e-104/disease resistance-responsive, dirigent domain-containing protein [Arabidopsis thaliana]
AT1G68780	0	43	0.001	3.58	-11.8057	Down	3.8e-13	1.1e-12	gi|18409119|ref|NP_564942.1|/0/leucine-rich repeats-ribonuclease inhibitor domain-containing protein [Arabidopsis thaliana]
AT3G52525	0	16	0.001	3.58	-11.8057	Down	2.43e-05	4.76e-05	gi|22331750|ref|NP_680125.1|/7.76696e-64/ovate family protein 6 [Arabidopsis thaliana]
AT3G45290	0	35	0.001	3.52	-11.7814	Down	7.81e-11	2.06e-10	gi|18407955|ref|NP_566879.1|/0/MLO-like protein 3 [Arabidopsis thaliana]
AT4G15430	0	59	0.001	3.49	-11.769	Down	8.98e-18	3.03e-17	gi|145340252|ref|NP_193278.4|/0/ERD (early-responsive to dehydration stress) family protein [Arabidopsis thaliana]
AT1G18810	0	31	0.001	3.49	-11.769	Down	1.12e-09	2.81e-09	gi|18394658|ref|NP_564064.1|/0/protein phytochrome kinase substrate 3 [Arabidopsis thaliana]
AT5G50820	0	13	0.001	3.46	-11.7566	Down	0.000179155	0.000329268	gi|145359098|ref|NP_199895.3|/9.57346e-78/NAC domain containing protein 97 [Arabidopsis thaliana]
AT4G17680	0	21	0.001	3.45	-11.7524	Down	8.71e-07	1.88e-06	gi|30684141|ref|NP_193503.2|/7.71487e-145/SBP (S-ribonuclease binding protein) family protein [Arabidopsis thaliana]
AT5G49170	0	18	0.001	3.45	-11.7524	Down	6.42e-06	1.31e-05	gi|15239812|ref|NP_199728.1|/2.95908e-105/uncharacterized protein [Arabidopsis thaliana]
AT4G15810	0	62	0.001	3.42	-11.7398	Down	1.22e-18	4.24e-18	gi|334186570|ref|NP_193316.4|/0/P-loop containing nucleoside triphosphate hydrolases superfamily protein [Arabidopsis thaliana]
AT3G30460	0	12	0.001	3.41	-11.7356	Down	0.000348624	0.000625936	gi|15230790|ref|NP_189667.1|/9.60935e-85/RING/U-box domain-containing protein [Arabidopsis thaliana]
AT2G42380	0	33	0.001	3.39	-11.7271	Down	2.96e-10	7.61e-10	gi|30689003|ref|NP_565970.2|/1.32915e-131/transcription factor BZIP34 [Arabidopsis thaliana]
AT5G15240	0	31	0.001	3.33	-11.7013	Down	1.12e-09	2.81e-09	gi|15242252|ref|NP_197028.1|/0/transmembrane amino acid transporter family protein [Arabidopsis thaliana]
AT1G74290	0	22	0.001	3.31	-11.6926	Down	4.48e-07	9.82e-07	gi|15221193|ref|NP_177569.1|/0/esterase/lipase/thioesterase family protein [Arabidopsis thaliana]
AT3G51960	0	19	0.001	3.27	-11.6751	Down	3.3e-06	6.87e-06	gi|30693560|ref|NP_850680.1|/2.95786e-133/basic leucine zipper 24 [Arabidopsis thaliana]
AT4G21890	0	20	0.001	3.19	-11.6393	Down	1.7e-06	3.6e-06	gi|15234632|ref|NP_193920.1|/7.76666e-143/uncharacterized protein [Arabidopsis thaliana]
AT1G17480	0	29	0.001	3.19	-11.6393	Down	4.24e-09	1.03e-08	gi|42562126|ref|NP_173191.2|/2.98591e-165/protein IQ-domain 7 [Arabidopsis thaliana]
AT1G34060	0	32	0.001	3.18	-11.6348	Down	5.75e-10	1.46e-09	gi|18399111|ref|NP_564435.1|/0/tryptophan aminotransferase-related protein 4 [Arabidopsis thaliana]
AT2G45080	0	12	0.001	3.18	-11.6348	Down	0.000348624	0.000625729	gi|15225402|ref|NP_182034.1|/9.27289e-105/cyclin p3;1 [Arabidopsis thaliana]
AT1G43650	0	24	0.001	3.17	-11.6303	Down	1.18e-07	2.68e-07	gi|334183078|ref|NP_001185153.1|/3.3993e-75/nodulin MtN21 /EamA-like transporter protein [Arabidopsis thaliana]
AT5G43080	0	20	0.001	3.17	-11.6303	Down	1.7e-06	3.6e-06	gi|15239172|ref|NP_199122.1|/0/cyclin A3-1 [Arabidopsis thaliana]
AT1G31690	0	41	0.001	3.14	-11.6165	Down	1.44e-12	4.07e-12	gi|186479101|ref|NP_174450.2|/0/copper amine oxidase family protein [Arabidopsis thaliana]
AT5G63090	0	19	0.001	3.14	-11.6165	Down	3.3e-06	6.86e-06	gi|15242624|ref|NP_201114.1|/1.50108e-95/protein LATERAL ORGAN BOUNDARIES [Arabidopsis thaliana]
AT2G46110	0	27	0.001	3.13	-11.6119	Down	1.6e-08	3.79e-08	gi|15225928|ref|NP_182135.1|/0/ketopantoate hydroxymethyltransferase 1 [Arabidopsis thaliana]
AT2G41990	0	28	0.001	3.13	-11.6119	Down	8.25e-09	1.98e-08	gi|15227481|ref|NP_181730.1|/2.03623e-150/uncharacterized protein [Arabidopsis thaliana]
AT3G50840	0	43	0.001	3.12	-11.6073	Down	3.8e-13	1.1e-12	gi|22331730|ref|NP_190653.2|/0/phototropic-responsive NPH3 family protein [Arabidopsis thaliana]
AT1G13650	0	22	0.001	3.12	-11.6073	Down	4.48e-07	9.82e-07	gi|30683402|ref|NP_849655.1|/6.22197e-160/uncharacterized protein [Arabidopsis thaliana]
AT1G45010	0	16	0.001	3.1	-11.5981	Down	2.43e-05	4.76e-05	gi|22330031|ref|NP_175121.2|/4.50197e-114/TRAM, LAG1 and CLN8 (TLC) lipid-sensing domain containing protein [Arabidopsis thaliana]
AT3G22142	0	92	0.001	3.08	-11.5887	Down	2.58e-27	1.1e-26	gi|145332667|ref|NP_001078199.1|/8.89669e-50/protease inhibitor/seed storage/LTP family protein [Arabidopsis thaliana]
AT4G12900	0	12	0.001	3.06	-11.5793	Down	0.000348624	0.000625988	gi|15235523|ref|NP_193026.1|/3.98096e-130/Gamma interferon responsive lysosomal thiol (GILT) reductase family protein [Arabidopsis thaliana]
AT5G49330	0	24	0.001	3	-11.5507	Down	1.18e-07	2.67e-07	gi|15239855|ref|NP_199744.1|/0/myb domain protein 111 [Arabidopsis thaliana]
AT4G04630	0	20	0.001	2.98	-11.5411	Down	1.7e-06	3.6e-06	gi|4773907|gb|AAD29777.1|AF074021_9/4.1205e-81/hypothetical protein [Arabidopsis thaliana]
AT1G74088	0	14	0.001	2.94	-11.5216	Down	9.21e-05	0.000172515	gi|567150254|ref|XP_006416591.1|/1.00866e-39/hypothetical protein EUTSA_v10007318mg [Eutrema salsugineum]
AT4G25750	0	32	0.001	2.92	-11.5118	Down	5.75e-10	1.46e-09	gi|15235986|ref|NP_194305.1|/0/ABC transporter G family member 4 [Arabidopsis thaliana]
AT1G56430	0	20	0.001	2.92	-11.5118	Down	1.7e-06	3.6e-06	gi|15223535|ref|NP_176038.1|/2.04638e-176/nicotianamine synthase 4 [Arabidopsis thaliana]
AT1G62520	0	19	0.001	2.91	-11.5068	Down	3.3e-06	6.87e-06	gi|15221485|ref|NP_176441.1|/8.80757e-121/uncharacterized protein [Arabidopsis thaliana]
AT4G11140	0	17	0.001	2.85	-11.4767	Down	1.25e-05	2.5e-05	gi|15237053|ref|NP_192852.1|/3.63669e-118/ethylene-responsive transcription factor CRF1 [Arabidopsis thaliana]
AT3G51760	0	22	0.001	2.85	-11.4767	Down	4.48e-07	9.82e-07	gi|79441259|ref|NP_190744.2|/1.40649e-128/uncharacterized protein [Arabidopsis thaliana]
AT3G14450	0	16	0.001	2.79	-11.446	Down	2.43e-05	4.76e-05	gi|15231858|ref|NP_188063.1|/5.44618e-180/CTC-interacting domain 9 protein [Arabidopsis thaliana]
AT3G44610	0	27	0.001	2.77	-11.4357	Down	1.6e-08	3.79e-08	gi|30692190|ref|NP_190047.2|/0/protein kinase family protein [Arabidopsis thaliana]
AT1G80880	0	28	0.001	2.75	-11.4252	Down	8.25e-09	1.98e-08	gi|15220863|ref|NP_178203.1|/0/pentatricopeptide repeat-containing protein [Arabidopsis thaliana]
AT2G40610	0	18	0.001	2.74	-11.42	Down	6.42e-06	1.31e-05	gi|15226718|ref|NP_181593.1|/7.98478e-130/expansin A8 [Arabidopsis thaliana]
AT3G06140	0	25	0.001	2.74	-11.42	Down	6.08e-08	1.39e-07	gi|6862918|gb|AAF30307.1|AC018907_7/0/putative RING zinc finger protein [Arabidopsis thaliana]
AT5G44490	0	23	0.001	2.73	-11.4147	Down	2.3e-07	5.12e-07	gi|22327573|ref|NP_199262.2|/0/FBD-associated F-box protein [Arabidopsis thaliana]
AT2G42200	0	25	0.001	2.68	-11.388	Down	6.08e-08	1.39e-07	gi|15227896|ref|NP_181749.1|/5.04366e-176/squamosa promoter-binding-like protein 9 [Arabidopsis thaliana]
AT5G66400	0	13	0.001	2.66	-11.3772	Down	0.000179155	0.000329296	gi|79332705|ref|NP_001032162.1|/3.39136e-26/dehydrin Rab18 [Arabidopsis thaliana]
AT1G60270	0	26	0.001	2.65	-11.3718	Down	3.12e-08	7.26e-08	gi|3249076|gb|AAC24060.1|/0/Similar to beta glucosidase (bg1A) gb|X94986 from Manihot esculenta [Arabidopsis thaliana]
AT5G57770	0	24	0.001	2.63	-11.3608	Down	1.18e-07	2.67e-07	gi|334188472|ref|NP_200585.3|/0/uncharacterized protein [Arabidopsis thaliana]
AT1G51460	0	38	0.001	2.57	-11.3276	Down	1.06e-11	2.9e-11	gi|15223853|ref|NP_175557.1|/0/ABC transporter G family member 13 [Arabidopsis thaliana]
AT2G36050	0	18	0.001	2.54	-11.3106	Down	6.42e-06	1.31e-05	gi|18404030|ref|NP_565833.1|/4.5706e-86/ovate family protein 15 [Arabidopsis thaliana]
AT2G46440	0	38.43	0.001	2.53	-11.3049	Down	1.06e-11	2.9e-11	gi|79577669|ref|NP_182167.2|/0/cyclic nucleotide-gated channel 11 [Arabidopsis thaliana]
AT1G06520	0	32	0.001	2.5	-11.2877	Down	5.75e-10	1.46e-09	gi|18390661|ref|NP_563768.1|/0/sn-glycerol-3-phosphate 2-O-acyltransferase [Arabidopsis thaliana]
AT2G04460	0	22	0.001	2.43	-11.2467	Down	4.48e-07	9.82e-07	gi|38566588|gb|AAR24184.1|/1.08692e-82/At2g04460 [Arabidopsis thaliana]
AT1G19330	0	18	0.001	2.41	-11.2348	Down	6.42e-06	1.31e-05	gi|18394724|ref|NP_564079.1|/5.03342e-123/uncharacterized protein [Arabidopsis thaliana]
AT4G31330	0	15	0.001	2.4	-11.2288	Down	4.73e-05	9.09e-05	gi|18417785|ref|NP_567872.1|/4.12831e-120/uncharacterized protein [Arabidopsis thaliana]
AT2G29370	0	15	0.001	2.39	-11.2228	Down	4.73e-05	9.1e-05	gi|42570329|ref|NP_850132.2|/3.27018e-149/tropinone reductase-like protein [Arabidopsis thaliana]
AT1G47655	0	13	0.001	2.39	-11.2228	Down	0.000179155	0.000328824	gi|18401834|ref|NP_564510.1|/3.75543e-58/Dof zinc finger protein DOF1.6 [Arabidopsis thaliana]
AT5G55250	0	20	0.001	2.38	-11.2167	Down	1.7e-06	3.6e-06	gi|15240487|ref|NP_200336.1|/0/IAA carboxylmethyltransferase 1 [Arabidopsis thaliana]
AT3G55990	0	28	0.001	2.36	-11.2046	Down	8.25e-09	1.98e-08	gi|15228789|ref|NP_191158.1|/0/protein ESKIMO 1 [Arabidopsis thaliana]
AT3G26330	0	24	0.001	2.36	-11.2046	Down	1.18e-07	2.67e-07	gi|79419704|ref|NP_189264.3|/0/cytochrome P450 71B37 [Arabidopsis thaliana]
AT2G26180	0	22	0.001	2.33	-11.1861	Down	4.48e-07	9.82e-07	gi|15225258|ref|NP_180187.1|/2.89658e-179/IQ-domain 6 protein [Arabidopsis thaliana]
AT1G20120	0	21	0.001	2.31	-11.1737	Down	8.71e-07	1.88e-06	gi|18394825|ref|NP_564104.1|/0/GDSL esterase/lipase [Arabidopsis thaliana]
AT1G17610	0	21	0.001	2.31	-11.1737	Down	8.71e-07	1.88e-06	gi|15220796|ref|NP_173204.1|/0/protein CHILLING SENSITIVE 1 [Arabidopsis thaliana]
AT3G20640	0	25	0.001	2.31	-11.1737	Down	6.08e-08	1.39e-07	gi|15232315|ref|NP_188700.1|/0/transcription factor bHLH123 [Arabidopsis thaliana]
AT3G26932	0	21	0.001	2.26	-11.1421	Down	8.71e-07	1.88e-06	gi|79420704|ref|NP_189329.3|/2.35476e-165/dsRNA-binding protein 3 [Arabidopsis thaliana]
AT2G37380	0	17	0.001	2.25	-11.1357	Down	1.25e-05	2.5e-05	gi|110741823|dbj|BAE98854.1|/6.14626e-137/hypothetical protein [Arabidopsis thaliana]
AT1G52290	0	26	0.001	2.23	-11.1228	Down	3.12e-08	7.26e-08	gi|15218207|ref|NP_175639.1|/0/proline-rich receptor-like protein kinase PERK15 [Arabidopsis thaliana]
AT5G35777	0	68	0.001	2.21	-11.1098	Down	2.24e-20	8.17e-20	gi|4388829|gb|AAD19784.1|/0/putative retroelement pol polyprotein [Arabidopsis thaliana]
AT4G23130	0	30	0.001	2.19	-11.0967	Down	2.18e-09	5.39e-09	gi|30686059|ref|NP_849425.1|/0/cysteine-rich receptor-like protein kinase 5 [Arabidopsis thaliana]
AT5G66500	0	23	0.001	2.17	-11.0835	Down	2.3e-07	5.12e-07	gi|15239977|ref|NP_201451.1|/0/pentatricopeptide repeat-containing protein [Arabidopsis thaliana]
AT2G28050	0	18	0.001	2.1	-11.0362	Down	6.42e-06	1.31e-05	gi|15226322|ref|NP_180372.1|/0/pentatricopeptide repeat-containing protein [Arabidopsis thaliana]
AT1G73570	0	24	0.001	2.08	-11.0224	Down	1.18e-07	2.68e-07	gi|15219499|ref|NP_177498.1|/0/HCP-like superfamily protein [Arabidopsis thaliana]
AT5G10210	0	12	0.001	2.06	-11.0084	Down	0.000348624	0.000626453	gi|15238093|ref|NP_196583.1|/1.35036e-109/uncharacterized protein [Arabidopsis thaliana]
AT5G64190	0	21	0.001	2.06	-11.0084	Down	8.71e-07	1.88e-06	gi|15237640|ref|NP_201224.1|/0/uncharacterized protein [Arabidopsis thaliana]
AT5G33370	0	19	0.001	2.04	-10.9944	Down	3.3e-06	6.86e-06	gi|15242808|ref|NP_198322.1|/0/GDSL esterase/lipase [Arabidopsis thaliana]
AT1G30840	0	18	0.001	2.01	-10.973	Down	6.42e-06	1.31e-05	gi|18397682|ref|NP_564365.1|/7.99248e-157/purine permease 4 [Arabidopsis thaliana]
AT2G24645	0	23	0.001	2	-10.9658	Down	2.3e-07	5.12e-07	gi|26450115|dbj|BAC42177.1|/0/unknown protein [Arabidopsis thaliana]
AT5G44010	0	16	0.001	1.96	-10.9366	Down	2.43e-05	4.76e-05	gi|30694427|ref|NP_199214.2|/0/uncharacterized protein [Arabidopsis thaliana]
AT2G45350	0	23	0.001	1.96	-10.9366	Down	2.3e-07	5.13e-07	gi|334184919|ref|NP_182060.2|/0/chlororespiratory reduction 4 protein [Arabidopsis thaliana]
AT4G30250	0	19	0.001	1.95	-10.9293	Down	3.3e-06	6.86e-06	gi|186514864|ref|NP_194754.2|/0/P-loop containing nucleoside triphosphate hydrolases superfamily protein [Arabidopsis thaliana]
AT1G60390	0	26	0.001	1.93	-10.9144	Down	3.12e-08	7.26e-08	gi|15219066|ref|NP_176242.1|/0/polygalacturonase 1 [Arabidopsis thaliana]
AT5G67160	0	17	0.001	1.92	-10.9069	Down	1.25e-05	2.5e-05	gi|15240229|ref|NP_201517.1|/0/BAHD acyltransferase family protein [Arabidopsis thaliana]
AT1G26500	0	18	0.001	1.9	-10.8918	Down	6.42e-06	1.31e-05	gi|15222719|ref|NP_173972.1|/0/pentatricopeptide repeat-containing protein [Arabidopsis thaliana]
AT1G67040	0	39	0.001	1.9	-10.8918	Down	5.44e-12	1.51e-11	gi|15219814|ref|NP_176875.1|/0/uncharacterized protein [Arabidopsis thaliana]
AT1G21150	0	17	0.001	1.86	-10.8611	Down	1.25e-05	2.5e-05	gi|8886986|gb|AAF80646.1|AC012190_2/0/Contains similarity to F28O16.19 a putative translation initiation factor IF-2 gi|6143896 from Arabidopsis thaliana gb|AC010718. It is a member of Elongation factor Tu family. ESTs gb|AI994592 and gb|T20793 come from thias gene [Arabidopsis thaliana]
AT1G13710	0	21	0.001	1.81	-10.8218	Down	8.71e-07	1.88e-06	gi|15222937|ref|NP_172827.1|/0/cytochrome P450, family 78, subfamily A, polypeptide 5 [Arabidopsis thaliana]
AT3G61750	0	13	0.001	1.8	-10.8138	Down	0.000179155	0.000328907	gi|15233202|ref|NP_191734.1|/0/Cytochrome b561/ferric reductase transmembrane with DOMON related domain [Arabidopsis thaliana]
AT2G41480	0	13	0.001	1.79	-10.8057	Down	0.000179155	0.000329102	gi|3241946|gb|AAC23733.1|/0/putative peroxidase [Arabidopsis thaliana]
AT3G09190	0	13	0.001	1.78	-10.7977	Down	0.000179155	0.000329324	gi|238479700|ref|NP_001154599.1|/0/putative lectin [Arabidopsis thaliana]
AT1G51380	0	16	0.001	1.78	-10.7977	Down	2.43e-05	4.76e-05	gi|15223841|ref|NP_175549.1|/0/DEAD-box ATP-dependent RNA helicase 34 [Arabidopsis thaliana]
AT3G57920	0	15	0.001	1.77	-10.7895	Down	4.73e-05	9.1e-05	gi|15230904|ref|NP_191351.1|/0/squamosa promoter-binding-like protein 15 [Arabidopsis thaliana]
AT4G09250	0	12.29	0.001	1.77	-10.7895	Down	0.000348624	0.000626504	gi|5881770|emb|CAB55688.1|/0/putative protein [Arabidopsis thaliana]
AT2G04450	0	14	0.001	1.75	-10.7731	Down	9.21e-05	0.000172633	gi|15228147|ref|NP_178526.1|/4.10777e-163/nudix hydrolase 6 [Arabidopsis thaliana]
AT3G06520	0	15	0.001	1.74	-10.7649	Down	4.73e-05	9.09e-05	gi|15230734|ref|NP_187304.1|/0/agenet domain-containing protein [Arabidopsis thaliana]
AT1G05690	0	18	0.001	1.72	-10.7482	Down	6.42e-06	1.31e-05	gi|42561724|ref|NP_172060.2|/0/BTB and TAZ domain protein 3 [Arabidopsis thaliana]
AT5G05940	0	22	0.001	1.71	-10.7398	Down	4.48e-07	9.82e-07	gi|42567681|ref|NP_196213.2|/0/ROP guanine nucleotide exchange factor 5 [Arabidopsis thaliana]
AT2G14090	0	17	0.001	1.71	-10.7398	Down	1.25e-05	2.5e-05	gi|25411548|pir||A84514/6.00699e-140/hypothetical protein At2g14090 [imported] - Arabidopsis thaliana
AT5G61290	0	17	0.001	1.7	-10.7313	Down	1.25e-05	2.5e-05	gi|15240198|ref|NP_200937.1|/0/flavin-containing monooxygenase FMO GS-OX-like 8 [Arabidopsis thaliana]
AT1G61600	0	13	0.001	1.69	-10.7228	Down	0.000179155	0.000329129	gi|15220537|ref|NP_176354.1|/0/uncharacterized protein [Arabidopsis thaliana]
AT1G67180	0	15	0.001	1.67	-10.7056	Down	4.73e-05	9.09e-05	gi|15220366|ref|NP_176889.1|/0/RING-finger and BRCT domain-containing protein [Arabidopsis thaliana]
AT4G31650	0	15	0.001	1.63	-10.6707	Down	4.73e-05	9.09e-05	gi|15236032|ref|NP_194893.1|/0/B3 domain-containing protein REM6 [Arabidopsis thaliana]
AT1G01670	0	14	0.001	1.61	-10.6528	Down	9.21e-05	0.000172648	gi|30678166|ref|NP_171673.2|/2.39486e-180/U-box domain-containing protein 56 [Arabidopsis thaliana]
AT3G46650	0	14	0.001	1.6	-10.6439	Down	9.21e-05	0.000172693	gi|240255523|ref|NP_190249.4|/0/UDP-glycosyltransferase-like protein [Arabidopsis thaliana]
AT1G05250	0	13.35	0.001	1.59	-10.6348	Down	0.000179155	0.000329352	gi|18390498|ref|NP_563732.1|/4.93291e-167/peroxidase 1 [Arabidopsis thaliana]
AT2G45900	0	22	0.001	1.58	-10.6257	Down	4.48e-07	9.82e-07	gi|15225907|ref|NP_182114.1|/0/phosphatidylinositol N-acetyglucosaminlytransferase subunit P-like protein [Arabidopsis thaliana]
AT2G24160	0	27	0.001	1.58	-10.6257	Down	1.6e-08	3.79e-08	gi|4115376|gb|AAD03377.1|/0/putative disease resistance protein [Arabidopsis thaliana]
AT1G54200	0	13	0.001	1.56	-10.6073	Down	0.000179155	0.000329046	gi|15221754|ref|NP_175822.1|/1.57067e-157/uncharacterized protein [Arabidopsis thaliana]
AT3G05470	0	27	0.001	1.55	-10.5981	Down	1.6e-08	3.79e-08	gi|15229995|ref|NP_187198.1|/0/Actin-binding protein FH2 [Arabidopsis thaliana]
AT1G05540	0	12	0.001	1.55	-10.5981	Down	0.000348624	0.000626401	gi|15220557|ref|NP_172045.1|/0/uncharacterized protein [Arabidopsis thaliana]
AT2G16990	0	15	0.001	1.54	-10.5887	Down	4.73e-05	9.1e-05	gi|42569087|ref|NP_179291.2|/0/major facilitator protein [Arabidopsis thaliana]
AT1G50280	0	18	0.001	1.54	-10.5887	Down	6.42e-06	1.31e-05	gi|22330150|ref|NP_175446.2|/0/phototropic-responsive NPH3-like protein [Arabidopsis thaliana]
AT1G69440	0	32	0.001	1.53	-10.5793	Down	5.75e-10	1.46e-09	gi|15222321|ref|NP_177103.1|/0/protein argonaute 7 (protein ZIPPY) [Arabidopsis thaliana]
AT1G65900	0	15	0.001	1.52	-10.5699	Down	4.73e-05	9.1e-05	gi|18408387|ref|NP_564864.1|/0/uncharacterized protein [Arabidopsis thaliana]
AT5G41980	0	13	0.001	1.51	-10.5603	Down	0.000179155	0.000329213	gi|15238244|ref|NP_199013.1|/0/uncharacterized protein [Arabidopsis thaliana]
AT3G44940	0	13	0.001	1.49	-10.5411	Down	0.000179155	0.000329074	gi|30692416|ref|NP_190080.2|/5.83392e-102/uncharacterized protein [Arabidopsis thaliana]
AT5G59200	0	15	0.001	1.46	-10.5118	Down	4.73e-05	9.1e-05	gi|334188487|ref|NP_200728.2|/0/protein ORGANELLE TRANSCRIPT PROCESSING 80 [Arabidopsis thaliana]
AT1G23760	0	20	0.001	1.46	-10.5118	Down	1.7e-06	3.6e-06	gi|82592919|sp|P92982.2|JP630_ARATH/0/RecName: Full=Probable polygalacturonase non-catalytic subunit JP630; AltName: Full=Aromatic-rich glycoprotein JP630; Flags: Precursor [Arabidopsis thaliana]
AT4G34900	0	41.01	0.001	1.45	-10.5018	Down	1.44e-12	4.07e-12	gi|79497103|ref|NP_195216.2|/0/xanthine dehydrogenase 2 [Arabidopsis thaliana]
AT3G19700	0	33	0.001	1.43	-10.4818	Down	2.96e-10	7.61e-10	gi|15230921|ref|NP_188604.1|/0/leucine rich repeat kinase HAIKU 2 [Arabidopsis thaliana]
AT4G29150	0	12	0.001	1.42	-10.4717	Down	0.000348624	0.000626246	gi|145348380|ref|NP_194644.2|/0/protein IQ-domain 25 [Arabidopsis thaliana]
AT4G22280	0	13	0.001	1.42	-10.4717	Down	0.000179155	0.000328852	gi|2832678|emb|CAA16778.1|/0/putative protein [Arabidopsis thaliana]
AT5G02190	0	15	0.001	1.41	-10.4615	Down	4.73e-05	9.1e-05	gi|15241713|ref|NP_195839.1|/0/aspartic proteinase PCS1 [Arabidopsis thaliana]
AT3G61250	0	12	0.001	1.4	-10.4512	Down	0.000348624	0.000625678	gi|15233066|ref|NP_191684.1|/1.16921e-163/LATE MERISTEM IDENTITY2 [Arabidopsis thaliana]
AT1G34580	0	17	0.001	1.39	-10.4409	Down	1.25e-05	2.5e-05	gi|15218693|ref|NP_174718.1|/0/sugar transport protein 5 [Arabidopsis thaliana]
AT4G22390	0	12	0.001	1.38	-10.4305	Down	0.000348624	0.000625833	gi|186512401|ref|NP_193970.2|/0/F-box protein [Arabidopsis thaliana]
AT2G43840	0	12	0.001	1.33	-10.3772	Down	0.000348624	0.000625781	gi|42571217|ref|NP_973682.1|/0/UDP-glycosyltransferase 74 F1 [Arabidopsis thaliana]
AT1G70260	0	12	0.001	1.32	-10.3663	Down	0.000348624	0.000626143	gi|42563104|ref|NP_177183.2|/0/nodulin MtN21-like transporter UMAMIT36 [Arabidopsis thaliana]
AT2G22920	0	12	0.001	1.3	-10.3443	Down	0.000348624	0.00062666	gi|15227765|ref|NP_179876.1|/7.48673e-170/serine carboxypeptidase-like 12 [Arabidopsis thaliana]
AT1G01190	0	13	0.001	1.29	-10.3332	Down	0.000179155	0.000328935	gi|15223341|ref|NP_171627.1|/0/cytochrome P450, family 78, subfamily A, polypeptide 8 [Arabidopsis thaliana]
AT3G45680	0	15	0.001	1.27	-10.3106	Down	4.73e-05	9.1e-05	gi|75311772|sp|Q9M175.1|PTR39_ARATH/0/RecName: Full=Protein NRT1/ PTR FAMILY 2.3; Short=AtNPF2.3; AltName: Full=Probable nitrate excretion transporter 3; AltName: Full=Protein NAXT1-like 2 [Arabidopsis thaliana]
AT5G46260	0	30.46	0.001	1.26	-10.2992	Down	2.18e-09	5.39e-09	gi|15237409|ref|NP_199438.1|/0/TIR-NBS-LRR class disease resistance protein [Arabidopsis thaliana]
AT1G64380	0	12	0.001	1.26	-10.2992	Down	0.000348624	0.000626711	gi|15217629|ref|NP_176620.1|/2.12773e-129/ethylene-responsive transcription factor ERF061 [Arabidopsis thaliana]
AT4G38010	0	13	0.001	1.23	-10.2644	Down	0.000179155	0.000329018	gi|15233645|ref|NP_195514.1|/0/pentatricopeptide repeat-containing protein [Arabidopsis thaliana]
AT2G36750	0	12	0.001	1.22	-10.2527	Down	0.000348624	0.000626815	gi|15228031|ref|NP_181213.1|/0/UDP-glucosyl transferase 73C1 [Arabidopsis thaliana]
AT5G10250	0	14	0.001	1.21	-10.2408	Down	9.21e-05	0.000172544	gi|8953406|emb|CAB96681.1|/0/non-phototropic hypocotyl 3-like protein [Arabidopsis thaliana]
AT3G58430	0	12	0.001	1.18	-10.2046	Down	0.000348624	0.000626763	gi|145339635|ref|NP_191402.2|/0/TRAF-like family protein [Arabidopsis thaliana]
AT1G10340	0	15	0.001	1.18	-10.2046	Down	4.73e-05	9.1e-05	gi|18391143|ref|NP_563867.1|/0/ankyrin repeat-containing protein [Arabidopsis thaliana]
AT4G29740	0	14	0.001	1.18	-10.2046	Down	9.21e-05	0.000172604	gi|11120512|gb|AAG30907.1|AF303980_1/0/cytokinin oxidase [Arabidopsis thaliana]
AT1G60460	0	13	0.001	1.17	-10.1923	Down	0.000179155	0.000328963	gi|79320314|ref|NP_001031211.1|/0/uncharacterized protein [Arabidopsis thaliana]
AT2G37320	0	12	0.001	1.16	-10.1799	Down	0.000348624	0.000626556	gi|15228119|ref|NP_181269.1|/0/pentatricopeptide repeat-containing protein [Arabidopsis thaliana]
AT2G40230	0	12	0.001	1.16	-10.1799	Down	0.000348624	0.000626298	gi|15225663|ref|NP_181552.1|/0/putative CoA-dependent acyltransferase [Arabidopsis thaliana]
AT2G17650	0	14	0.001	1.13	-10.1421	Down	9.21e-05	0.000172678	gi|75313402|sp|Q9SEY5.1|AAE2_ARATH/0/RecName: Full=Probable acyl-activating enzyme 2; AltName: Full=AMP-binding protein 2; Short=AtAMPBP2 [Arabidopsis thaliana]
AT1G21810	0	15	0.001	1.13	-10.1421	Down	4.73e-05	9.1e-05	gi|75204508|sp|Q9SFF4.1|FPP2_ARATH/0/RecName: Full=Filament-like plant protein 2; Short=AtFPP2 [Arabidopsis thaliana]
AT3G09450	0	17	0.001	1.12	-10.1293	Down	1.25e-05	2.5e-05	gi|15232684|ref|NP_187556.1|/0/uncharacterized protein [Arabidopsis thaliana]
AT2G32990	0	13	0.001	1.1	-10.1033	Down	0.000179155	0.000329157	gi|15225764|ref|NP_180858.1|/0/glycosyl hydrolase 9B8 [Arabidopsis thaliana]
AT1G11740	0	15	0.001	1.06	-10.0498	Down	4.73e-05	9.09e-05	gi|334182481|ref|NP_172639.2|/0/ankyrin repeat family protein [Arabidopsis thaliana]
AT4G39480	0	13	0.001	1.04	-10.0224	Down	0.000179155	0.000328796	gi|79501393|ref|NP_195658.3|/0/cytochrome P450, family 96, subfamily A, polypeptide 9 [Arabidopsis thaliana]
AT5G47800	0	14	0.001	1.03	-10.0084	Down	9.21e-05	0.000172574	gi|15238817|ref|NP_199591.1|/0/phototropic-responsive NPH3 family protein [Arabidopsis thaliana]
AT5G55470	0	12	0.001	1.01	-9.98014	Down	0.000348624	0.000626608	gi|15240519|ref|NP_200358.1|/0/sodium/hydrogen exchanger 4 [Arabidopsis thaliana]
AT1G49450	0	13	0.001	1	-9.96578	Down	0.000179155	0.00032888	gi|15222143|ref|NP_175369.1|/0/WD40 domain-containing protein [Arabidopsis thaliana]
AT5G67090	0	15	0.001	0.97	-9.92184	Down	4.73e-05	9.1e-05	gi|18425150|ref|NP_569044.1|/0/Subtilisin-like serine endopeptidase family protein [Arabidopsis thaliana]
AT5G62230	0	20	0.001	0.91	-9.82972	Down	1.7e-06	3.6e-06	gi|334188570|ref|NP_001190595.1|/0/LRR receptor-like serine/threonine-protein kinase ERL1 [Arabidopsis thaliana]
AT4G35290	0	18	0.001	0.86	-9.74819	Down	6.42e-06	1.31e-05	gi|18418637|ref|NP_567981.1|/0/glutamate receptor 3.2 [Arabidopsis thaliana]
AT5G08490	0	14	0.001	0.84	-9.71425	Down	9.21e-05	0.000172619	gi|15241649|ref|NP_196466.1|/0/pentatricopeptide repeat-containing protein [Arabidopsis thaliana]
AT3G05650	0	15	0.001	0.79	-9.62571	Down	4.73e-05	9.09e-05	gi|15230023|ref|NP_187216.1|/0/receptor like protein 32 [Arabidopsis thaliana]
AT3G05660	0	14	0.001	0.7	-9.45121	Down	9.21e-05	0.000172708	gi|79394815|ref|NP_187217.2|/0/receptor like protein 33 [Arabidopsis thaliana]
AT1G62870	0	12	0.001	0.66	-9.36632	Down	0.000348624	0.000626349	gi|79369296|ref|NP_176475.2|/0/uncharacterized protein [Arabidopsis thaliana]
AT1G04650	0	13	0.001	0.64	-9.32193	Down	0.000179155	0.000329185	gi|186478130|ref|NP_171959.2|/0/uncharacterized protein [Arabidopsis thaliana]
AT3G62725	0	15	0.001	0.6	-9.22882	Down	4.73e-05	9.1e-05	gi|685332127|ref|XP_009103824.1|/0/PREDICTED: LOW QUALITY PROTEIN: uncharacterized protein LOC103829890 [Brassica rapa]
AT3G19040	0	21	0.001	0.58	-9.17991	Down	8.71e-07	1.88e-06	gi|79406683|ref|NP_188534.2|/0/transcription initiation factor TFIID subunit 1-B [Arabidopsis thaliana]
AT1G72610	7	4328	1.4	807.37	-9.17166	Down	0	0	gi|15218535|ref|NP_177405.1|/3.38003e-96/germin-like protein subfamily 3 member 1 [Arabidopsis thaliana]
AT4G26530	2	1142	0.25	135.1	-9.07788	Down	0	0	gi|15236768|ref|NP_194383.1|/0/fructose-bisphosphate aldolase 5 [Arabidopsis thaliana]
AT5G24150	1	517	0.09	43.93	-8.93107	Down	8.61e-148	1.26e-146	gi|15237902|ref|NP_197803.1|/0/Squalene monooxygenase 5 [Arabidopsis thaliana]
AT2G10940	10	4823	1.3	586.49	-8.81745	Down	0	0	gi|297835918|ref|XP_002885841.1|/4.10259e-44/hypothetical protein ARALYDRAFT_480276 [Arabidopsis lyrata subsp. lyrata]
AT1G76740	0	14	0.001	0.44	-8.78136	Down	9.21e-05	0.000172529	gi|15223148|ref|NP_177800.1|/0/uncharacterized protein [Arabidopsis thaliana]
AT5G23010	5	2327	0.49	212.89	-8.76311	Down	0	0	gi|15237194|ref|NP_197692.1|/0/methylthioalkylmalate synthase 1 [Arabidopsis thaliana]
AT2G29290	1	484.98	0.13	56.14	-8.75437	Down	2.81e-138	3.9e-137	gi|186503975|ref|NP_001118408.1|/1.10946e-145/tropinone reductase-like protein [Arabidopsis thaliana]
AT3G06880	1	457	0.04	17.26	-8.75322	Down	1.7e-130	2.25e-129	gi|334185156|ref|NP_001189833.1|/0/transducin/WD-40 repeat-containing protein [Arabidopsis thaliana]
AT5G65730	1	451	0.16	67.87	-8.72856	Down	9.09e-129	1.19e-127	gi|18424986|ref|NP_569019.1|/1.27611e-167/probable xyloglucan endotransglucosylase/hydrolase protein 6 [Arabidopsis thaliana]
AT3G18050	1	444	0.13	54	-8.6983	Down	9.46e-127	1.22e-125	gi|18401752|ref|NP_566596.1|/6.55224e-172/uncharacterized protein [Arabidopsis thaliana]
AT3G21760	1	428	0.1	39.95	-8.64205	Down	3.86e-122	4.82e-121	gi|15233151|ref|NP_188813.1|/0/UDP-glycosyltransferase HYR1 [Arabidopsis thaliana]
AT4G12320	2	800.86	0.19	72.76	-8.581	Down	3.9e-227	8.18e-226	gi|240255793|ref|NP_192969.4|/0/cytochrome P450, family 706, subfamily A, polypeptide 6 [Arabidopsis thaliana]
AT3G21670	1	416	0.08	29.92	-8.54689	Down	1.11e-118	1.35e-117	gi|15233123|ref|NP_188804.1|/0/nitrate transporter 1.3 [Arabidopsis thaliana]
AT1G10360	1	402	0.21	77.41	-8.52599	Down	1.19e-114	1.41e-113	gi|15218517|ref|NP_172507.1|/5.921e-130/glutathione S-transferase TAU 18 [Arabidopsis thaliana]
AT1G16410	2	1008	0.23	82.6	-8.48836	Down	4.49e-287	1.18e-285	gi|30684842|ref|NP_563996.2|/0/dihomomethionine N-hydroxylase [Arabidopsis thaliana]
AT5G20630	15	5461	3.17	1076.18	-8.40722	Down	0	0	gi|15242028|ref|NP_197563.1|/1.08797e-96/germin-like protein subfamily 3 member 3 [Arabidopsis thaliana]
AT2G30766	1	356	0.52	170.89	-8.36034	Down	2.11e-101	2.24e-100	gi|186504360|ref|NP_001118419.1|/1.9614e-14/uncharacterized protein [Arabidopsis thaliana]
AT1G72600	12	4097	1.15	368.7	-8.32467	Down	0	0	gi|15218535|ref|NP_177405.1|/8.2652e-96/germin-like protein subfamily 3 member 1 [Arabidopsis thaliana]
AT3G16250	2	655	0.44	132.92	-8.23884	Down	2.2e-185	3.89e-184	gi|15228165|ref|NP_188246.1|/1.27126e-102/NDH-dependent cyclic electron flow 1 [Arabidopsis thaliana]
AT1G70820	4	1249	0.31	89.87	-8.17943	Down	0	0	gi|15223252|ref|NP_177239.1|/0/phosphoglucomutase-like protein [Arabidopsis thaliana]
AT3G30875	0	13	0.001	0.28	-8.12928	Down	0.000179155	0.000329241	gi|9294508|dbj|BAB02613.1|/0/P-glycoprotein; multi-drug resistance related; ABC transporter-like protein [Arabidopsis thaliana]
AT3G47430	1	294	0.19	51.62	-8.08579	Down	1.47e-83	1.33e-82	gi|15232797|ref|NP_190327.1|/1.81985e-127/peroxisomal membrane protein 11B [Arabidopsis thaliana]
AT1G03630	2	576	0.25	67.04	-8.06695	Down	1.18e-162	1.87e-161	gi|15218860|ref|NP_171860.1|/0/protochlorophyllide reductase C [Arabidopsis thaliana]
AT4G21650	1	291	0.07	18.32	-8.03185	Down	1.07e-82	9.68e-82	gi|30685518|ref|NP_567633.2|/0/Subtilase family protein [Arabidopsis thaliana]
AT1G66130	1	284	0.13	33.96	-8.02918	Down	1.11e-80	9.73e-80	gi|15218937|ref|NP_176787.1|/0/NAD(P)-binding Rossmann-fold superfamily protein [Arabidopsis thaliana]
AT3G19710	4	1041	0.51	123.97	-7.92528	Down	2.97e-292	7.94e-291	gi|15230923|ref|NP_188605.1|/0/branched-chain aminotransferase4 [Arabidopsis thaliana]
AT1G68520	4	1037	0.43	103.68	-7.91359	Down	4.2e-291	1.12e-289	gi|18409053|ref|NP_564932.1|/0/zinc finger protein CONSTANS-LIKE 6 [Arabidopsis thaliana]
AT2G45180	38	9413	11.41	2618.55	-7.84233	Down	0	0	gi|18406723|ref|NP_566036.1|/9.34515e-43/protease inhibitor/seed storage/lipid transfer protein (LTP) family protein [Arabidopsis thaliana]
AT5G62140	1	237	0.24	53.98	-7.81325	Down	3.59e-67	2.76e-66	gi|15241700|ref|NP_201020.1|/1.55182e-133/uncharacterized protein [Arabidopsis thaliana]
AT5G58260	3	718	0.68	150.88	-7.79365	Down	1.89e-201	3.56e-200	gi|15237153|ref|NP_200634.1|/3.63203e-114/NADH dehydrogenase-like complex N [Arabidopsis thaliana]
AT3G02020	3	647	0.22	45.62	-7.69602	Down	4.66e-181	8.08e-180	gi|15232838|ref|NP_186851.1|/0/aspartokinase 3 [Arabidopsis thaliana]
AT2G04039	2	439	0.4	81.97	-7.67895	Down	2.81e-123	3.54e-122	gi|145328262|ref|NP_001077877.1|/2.78694e-79/uncharacterized protein [Arabidopsis thaliana]
AT5G38430	101.95	22426.8	24.35	4981.44	-7.6765	Down	0	0	gi|15240912|ref|NP_198659.1|/2.03963e-96/ribulose bisphosphate carboxylase small chain 1B [Arabidopsis thaliana]
AT5G25610	1	219	0.11	22.46	-7.67371	Down	5.32e-62	3.83e-61	gi|15239478|ref|NP_197943.1|/0/dehydration-responsive protein RD22 [Arabidopsis thaliana]
AT4G23290	2	460	0.16	31.86	-7.63753	Down	2.61e-129	3.44e-128	gi|30686129|ref|NP_194060.3|/0/cysteine-rich receptor-like protein kinase 21 [Arabidopsis thaliana]
AT2G21530	3	627	0.72	140.14	-7.60466	Down	2.57e-175	4.33e-174	gi|30681437|ref|NP_179748.2|/5.52875e-110/SMAD/FHA domain-containing protein [Arabidopsis thaliana]
AT3G46130	1	197	0.18	34.15	-7.56774	Down	1.1e-55	7.32e-55	gi|334185755|ref|NP_001190018.1|/5.20534e-119/transcription factor MYB48 [Arabidopsis thaliana]
AT5G42070	1	205	0.29	54.19	-7.54583	Down	5.56e-58	3.83e-57	gi|18422170|ref|NP_568601.1|/4.81796e-61/uncharacterized protein [Arabidopsis thaliana]
AT3G04550	8	1562	0.9	165.52	-7.52286	Down	0	0	gi|18396920|ref|NP_566230.1|/0/uncharacterized protein [Arabidopsis thaliana]
AT1G75460	4	789	0.36	65.87	-7.51548	Down	7.15e-220	1.46e-218	gi|15222235|ref|NP_177679.1|/4.27981e-122/ATP-dependent protease La domain-containing protein [Arabidopsis thaliana]
AT3G27690	4	775	0.78	141.8	-7.50617	Down	7.44e-216	1.49e-214	gi|15232249|ref|NP_189406.1|/4.97465e-143/photosystem II light harvesting complex protein 2.3 [Arabidopsis thaliana]
AT2G34430	39	7575.21	7.08	1284.36	-7.50308	Down	0	0	gi|18403549|ref|NP_565787.1|/6.89667e-146/light-harvesting chlorophyll protein complex II subunit B1 [Arabidopsis thaliana]
AT2G05070	24	4653.77	4.09	740.81	-7.50086	Down	0	0	gi|15224465|ref|NP_178582.1|/4.28091e-141/photosystem II light harvesting complex protein 2.2 [Arabidopsis thaliana]
AT4G38840	1	196	0.37	67.01	-7.50071	Down	2.13e-55	1.41e-54	gi|15234825|ref|NP_195595.1|/2.51393e-42/SAUR-like auxin-responsive protein [Arabidopsis thaliana]
AT4G13770	8	1542	0.78	140.53	-7.49319	Down	0	0	gi|15236349|ref|NP_193113.1|/0/cytochrome P450 83A1 [Arabidopsis thaliana]
AT2G05100	43	8092.23	7.02	1235.98	-7.45997	Down	0	0	gi|15224471|ref|NP_178585.1|/2.64475e-141/photosystem II light harvesting complex protein 2.1 [Arabidopsis thaliana]
AT5G38420	124	22634.6	27.33	4645.84	-7.40931	Down	0	0	gi|15240903|ref|NP_198658.1|/2.52947e-103/ribulose bisphosphate carboxylase small chain 2B [Arabidopsis thaliana]
AT1G69870	5	888	0.38	63.48	-7.38416	Down	2.37e-246	5.37e-245	gi|18409391|ref|NP_564979.1|/0/nitrate transporter 1.7 [Arabidopsis thaliana]
AT2G43100	3	533	0.53	88.08	-7.37668	Down	2.39e-148	3.52e-147	gi|15224222|ref|NP_181838.1|/3.02519e-128/isopropylmalate isomerase 2 [Arabidopsis thaliana]
AT3G19850	2	352	0.17	27.99	-7.36323	Down	2.59e-98	2.69e-97	gi|42565034|ref|NP_188619.2|/0/phototropic-responsive NPH3 family protein [Arabidopsis thaliana]
AT1G65230	3	529	0.54	88.64	-7.35885	Down	3.35e-147	4.89e-146	gi|22330431|ref|NP_176702.2|/5.20288e-149/uncharacterized protein [Arabidopsis thaliana]
AT1G29920	157	27507.8	23.73	3890.39	-7.35706	Down	0	0	gi|18397286|ref|NP_564339.1|/3.30683e-153/chlorophyll A/B binding protein 3 [Arabidopsis thaliana]
AT4G04840	2	352	0.45	73.62	-7.35403	Down	2.59e-98	2.69e-97	gi|30679888|ref|NP_192393.2|/8.21097e-75/methionine sulfoxide reductase B6 [Arabidopsis thaliana]
AT5G67370	4	703	0.61	99.52	-7.35003	Down	3.31e-195	6.1e-194	gi|15240715|ref|NP_201538.1|/8.7022e-154/uncharacterized protein [Arabidopsis thaliana]
AT4G32340	6	1052	1.16	189.11	-7.34896	Down	1.81e-291	4.83e-290	gi|15236755|ref|NP_194960.1|/8.22757e-93/tetratricopeptide repeat domain-containing protein-like protein [Arabidopsis thaliana]
AT1G19150	5	855	0.87	139.2	-7.32193	Down	6.82e-237	1.5e-235	gi|15221956|ref|NP_173349.1|/6.81896e-152/PSI type II chlorophyll a/b-binding protein (Lhca2*1) [Arabidopsis thaliana]
AT1G66970	6	1030	0.38	60.63	-7.31789	Down	3.66e-285	9.57e-284	gi|334183688|ref|NP_001185333.1|/0/putative glycerophosphoryl diester phosphodiesterase 3 [Arabidopsis thaliana]
AT1G14345	6	1019	1.37	217.25	-7.30904	Down	5.2e-282	1.35e-280	gi|18394104|ref|NP_563947.1|/3.27311e-84/NAD(P)-linked oxidoreductase-like protein [Arabidopsis thaliana]
AT1G03310	2	334	0.11	17.25	-7.29295	Down	3.73e-93	3.69e-92	gi|15218771|ref|NP_171830.1|/0/Isoamylase 2 [Arabidopsis thaliana]
AT3G16370	3	492	0.34	52.02	-7.25739	Down	1.35e-136	1.85e-135	gi|15228189|ref|NP_188258.1|/0/GDSL esterase/lipase [Arabidopsis thaliana]
AT5G52100	2	328	0.3	45.58	-7.24729	Down	1.96e-91	1.91e-90	gi|10177745|dbj|BAB11058.1|/3.26196e-164/dihydrodipicolinate reductase-like protein [Arabidopsis thaliana]
AT4G03210	4	643	0.67	101.23	-7.23926	Down	5.18e-178	8.87e-177	gi|79324993|ref|NP_001031581.1|/2.45347e-155/xyloglucan endotransglucosylase/hydrolase 9 [Arabidopsis thaliana]
AT5G49730	8	1250.28	0.51	75.71	-7.21384	Down	0	0	gi|22327672|ref|NP_199784.2|/0/ferric reduction oxidase 6 [Arabidopsis thaliana]
AT3G14210	39	6109	4.51	663.04	-7.19982	Down	0	0	gi|15231805|ref|NP_188037.1|/0/epithiospecifier modifier 1 [Arabidopsis thaliana]
AT1G72030	1	156	0.21	30.33	-7.17421	Down	6.25e-44	3.56e-43	gi|15218309|ref|NP_177348.1|/4.17937e-120/Acyl-CoA N-acyltransferases-like protein [Arabidopsis thaliana]
AT5G17170	13	1972	2.04	288.88	-7.14576	Down	0	0	gi|567174819|ref|XP_006400247.1|/4.95349e-106/hypothetical protein EUTSA_v10014045mg [Eutrema salsugineum]
AT3G15570	1	145	0.08	11.31	-7.14338	Down	8.82e-41	4.77e-40	gi|15232616|ref|NP_188176.1|/0/phototropic-responsive NPH3 family protein [Arabidopsis thaliana]
AT1G31580	2	305	0.58	81.98	-7.14308	Down	7.56e-85	6.95e-84	gi|15222386|ref|NP_174441.1|/4.0116e-20/protein ECS1 [Arabidopsis thaliana]
AT5G41050	1	149	0.2	28.12	-7.13545	Down	6.32e-42	3.48e-41	gi|18422055|ref|NP_568588.1|/4.86722e-79/pollen Ole e 1 allergen and extensin family protein [Arabidopsis thaliana]
AT2G02950	1	154	0.11	15.44	-7.13303	Down	2.34e-43	1.32e-42	gi|18395453|ref|NP_565292.1|/0/phytochrome kinase substrate 1 [Arabidopsis thaliana]
AT4G16880	1	154	0.19	26.65	-7.13199	Down	2.34e-43	1.32e-42	gi|110739135|dbj|BAF01484.1|/1.2915e-96/disease resistance RPP5 like protein [Arabidopsis thaliana]
AT4G34760	1	151	0.29	40.51	-7.12608	Down	1.69e-42	9.39e-42	gi|15236187|ref|NP_195202.1|/2.05594e-56/SAUR-like auxin-responsive protein [Arabidopsis thaliana]
AT2G38170	23	3379	2.09	291.74	-7.12504	Down	0	0	gi|15224460|ref|NP_181352.1|/0/vacuolar cation/proton exchanger 1 [Arabidopsis thaliana]
AT2G22980	1	142	0.1	13.91	-7.11998	Down	6.37e-40	3.41e-39	gi|79560571|ref|NP_179881.3|/0/serine carboxypeptidase-like 13 [Arabidopsis thaliana]
AT5G49740	6	876.72	0.38	52.55	-7.11155	Down	4.68e-241	1.04e-239	gi|30695741|ref|NP_199785.2|/0/ferric reduction oxidase 7 [Arabidopsis thaliana]
AT4G16400	4	589	0.58	79.46	-7.09803	Down	1.5e-162	2.37e-161	gi|186511904|ref|NP_193373.3|/4.61054e-121/uncharacterized protein [Arabidopsis thaliana]
AT1G27480	4	578	0.45	61.52	-7.09499	Down	2.11e-159	3.27e-158	gi|18396359|ref|NP_564286.1|/0/Lecithin-cholesterol acyltransferase-like 1 [Arabidopsis thaliana]
AT2G15020	1	149	0.09	12.16	-7.078	Down	6.32e-42	3.47e-41	gi|15226043|ref|NP_179106.1|/0/uncharacterized protein [Arabidopsis thaliana]
AT5G61420	1	156	0.12	15.94	-7.05347	Down	6.25e-44	3.56e-43	gi|15240251|ref|NP_200950.1|/0/transcription factor MYB28 [Arabidopsis thaliana]
AT4G14890	5	716	1.68	222.02	-7.04608	Down	4.37e-197	8.08e-196	gi|15233615|ref|NP_193225.1|/2.05736e-83/ferredoxin C1 [Arabidopsis thaliana]
AT2G03550	1	138	0.17	22.34	-7.03795	Down	8.88e-39	4.67e-38	gi|15227669|ref|NP_178453.1|/0/probable carboxylesterase 7 [Arabidopsis thaliana]
AT3G59400	6	845	1.11	145.68	-7.0361	Down	3.46e-232	7.46e-231	gi|15231674|ref|NP_191499.1|/4.14654e-119/protein GENOMES UNCOUPLED 4 [Arabidopsis thaliana]
AT5G50160	1	142	0.07	9.06	-7.01601	Down	6.37e-40	3.41e-39	gi|22327681|ref|NP_199827.2|/0/ferric reduction oxidase 8 [Arabidopsis thaliana]
AT4G24090	2	274	0.34	43.86	-7.01123	Down	5.62e-76	4.71e-75	gi|30686406|ref|NP_194140.2|/2.92444e-158/uncharacterized protein [Arabidopsis thaliana]
AT1G24020	7	737	1.44	183.85	-6.99632	Down	1.34e-199	2.5e-198	gi|15221646|ref|NP_173813.1|/1.10051e-83/MLP-like protein 423 [Arabidopsis thaliana]
AT4G36540	2	273	0.26	32.63	-6.97154	Down	1.09e-75	9.08e-75	gi|15234436|ref|NP_195372.1|/9.93142e-160/transcription factor BEE 2 [Arabidopsis thaliana]
AT4G38770	24	3155	2.44	301.14	-6.94741	Down	0	0	gi|7620015|gb|AAF64551.1|AF110988_1/7.79654e-80/proline-rich protein 4 [Arabidopsis thaliana]
AT2G15050	1	141	0.44	53.71	-6.93154	Down	1.23e-39	6.54e-39	gi|186500492|ref|NP_001118321.1|/4.37683e-67/non-specific lipid-transfer protein 7 [Arabidopsis thaliana]
AT2G43010	1	134	0.1	12.08	-6.91648	Down	1.24e-37	6.4e-37	gi|30689218|ref|NP_565991.2|/0/transcription factor PIF4 [Arabidopsis thaliana]
AT5G25120	1	133	0.1	12.08	-6.91648	Down	2.39e-37	1.23e-36	gi|15238701|ref|NP_197894.1|/0/cytochrome P450 71B11 [Arabidopsis thaliana]
AT5G27390	2	256	0.35	41.82	-6.90069	Down	7.87e-71	6.27e-70	gi|26452557|dbj|BAC43363.1|/1.86561e-117/unknown protein [Arabidopsis thaliana]
AT1G14250	1	126	0.09	10.73	-6.89751	Down	2.39e-35	1.19e-34	gi|15221007|ref|NP_172877.1|/0/probable apyrase 5 [Arabidopsis thaliana]
AT1G72180	3	366	0.13	15.29	-6.87793	Down	1.51e-100	1.59e-99	gi|15218385|ref|NP_177363.1|/0/leucine-rich receptor-like protein kinase [Arabidopsis thaliana]
AT5G66520	1	125	0.09	10.53	-6.87036	Down	4.62e-35	2.29e-34	gi|15239979|ref|NP_201453.1|/0/pentatricopeptide repeat-containing protein [Arabidopsis thaliana]
AT1G70890	2	251	0.47	54.9	-6.868	Down	2.11e-69	1.66e-68	gi|15223275|ref|NP_177245.1|/7.99055e-88/MLP-like protein 43 [Arabidopsis thaliana]
AT3G52170	1	126	0.09	10.4	-6.85244	Down	2.39e-35	1.19e-34	gi|22331746|ref|NP_190785.2|/0/DNA binding protein [Arabidopsis thaliana]
AT3G62550	3	373	0.73	84.16	-6.84909	Down	1.51e-102	1.62e-101	gi|15228790|ref|NP_191814.1|/1.44416e-86/drought responsive ATP-binding motif containing protein [Arabidopsis thaliana]
AT5G23920	4	495	0.86	98.77	-6.84359	Down	1.13e-135	1.55e-134	gi|15237854|ref|NP_197780.1|/5.27801e-112/uncharacterized protein [Arabidopsis thaliana]
AT4G28780	1	125	0.11	12.62	-6.84206	Down	4.62e-35	2.29e-34	gi|15235421|ref|NP_194607.1|/0/GDSL esterase/lipase [Arabidopsis thaliana]
AT1G09310	18	2219	4.18	479.5	-6.84188	Down	0	0	gi|18391006|ref|NP_563841.1|/7.68805e-62/uncharacterized protein [Arabidopsis thaliana]
AT1G15980	16	1952	1.74	199.33	-6.83993	Down	0	0	gi|18394307|ref|NP_563986.1|/0/NAD(P)H dehydrogenase subunit 48 [Arabidopsis thaliana]
AT3G62410	34	4213	11.46	1312.07	-6.83909	Down	0	0	gi|15228752|ref|NP_191800.1|/1.78501e-71/calvin cycle protein CP12-2 [Arabidopsis thaliana]
AT5G56850	3	392	0.38	43.41	-6.83588	Down	5.61e-108	6.26e-107	gi|42568581|ref|NP_200496.2|/0/uncharacterized protein [Arabidopsis thaliana]
AT5G45820	2	243	0.22	24.85	-6.8196	Down	4.07e-67	3.13e-66	gi|15242509|ref|NP_199394.1|/0/CBL-interacting serine/threonine-protein kinase 20 [Arabidopsis thaliana]
AT3G14810	1	106	0.05	5.61	-6.80993	Down	1.23e-29	5.49e-29	gi|186510070|ref|NP_188099.2|/0/mechanosensitive channel of small conductance-like 5 [Arabidopsis thaliana]
AT3G47070	25	3004	7.65	850.53	-6.79676	Down	0	0	gi|15232724|ref|NP_190291.1|/4.23645e-32/uncharacterized protein [Arabidopsis thaliana]
AT5G67385	5	592	0.41	45.53	-6.79505	Down	1.21e-161	1.9e-160	gi|79579427|ref|NP_680473.2|/0/phototropic-responsive NPH3-like protein [Arabidopsis thaliana]
AT2G34620	1	119	0.18	19.92	-6.79008	Down	2.39e-33	1.15e-32	gi|15226787|ref|NP_181009.1|/1.36284e-165/mitochondrial transcription termination factor family protein [Arabidopsis thaliana]
AT1G66980	3	339	0.13	14.29	-6.78035	Down	7.68e-93	7.57e-92	gi|334183690|ref|NP_176870.2|/0/suppressor of npr1-1 constitutive 4 [Arabidopsis thaliana]
AT4G11460	1	119	0.08	8.79	-6.77972	Down	2.39e-33	1.15e-32	gi|7267846|emb|CAB78189.1|/0/serine/threonine kinase-like protein [Arabidopsis thaliana]
AT2G30170	2	238	0.35	38.39	-6.77723	Down	1.09e-65	8.2e-65	gi|18402284|ref|NP_565696.1|/2.20877e-158/photosystem II core phosphatase [Arabidopsis thaliana]
AT3G51420	8	927	0.87	94.59	-6.76453	Down	4.36e-252	1.01e-250	gi|15230477|ref|NP_190710.1|/0/strictosidine synthase-like 4 [Arabidopsis thaliana]
AT4G22470	1	113	0.13	14.03	-6.75386	Down	1.24e-31	5.74e-31	gi|42567033|ref|NP_193978.2|/2.83203e-87/protease inhibitor/seed storage/lipid transfer protein (LTP) family protein [Arabidopsis thaliana]
AT2G21210	3	347	0.86	92.58	-6.75022	Down	4e-95	4.04e-94	gi|15226485|ref|NP_179717.1|/1.18393e-35/SAUR-like auxin-responsive protein [Arabidopsis thaliana]
AT5G11420	2	231	0.23	24.51	-6.73559	Down	1.09e-63	8.01e-63	gi|15239049|ref|NP_196703.1|/0/uncharacterized protein [Arabidopsis thaliana]
AT4G10060	9	1025	0.48	51.15	-6.73556	Down	2.51e-278	6.4e-277	gi|240255774|ref|NP_192744.6|/0/beta-glucosidase, GBA2 type family protein [Arabidopsis thaliana]
AT3G50820	62	7032	8.78	932.83	-6.73125	Down	0	0	gi|15230324|ref|NP_190651.1|/0/oxygen-evolving enhancer protein 1-2 [Arabidopsis thaliana]
AT1G32450	3	331	0.22	23.34	-6.72916	Down	1.47e-90	1.42e-89	gi|30692706|ref|NP_174523.2|/0/nitrate transporter 1.5 [Arabidopsis thaliana]
AT1G12090	27	3070	5.8	614.29	-6.72672	Down	0	0	gi|15221201|ref|NP_172673.1|/2.33427e-27/extensin-like protein [Arabidopsis thaliana]
AT5G62360	1	115	0.24	25.31	-6.72053	Down	3.32e-32	1.56e-31	gi|30697666|ref|NP_201042.2|/2.78955e-101/plant invertase/pectin methylesterase inhibitor superfamily protein [Arabidopsis thaliana]
AT3G06145	1	112	0.27	28.45	-6.71933	Down	2.38e-31	1.1e-30	gi|145361267|ref|NP_683534.2|/1.3376e-93/uncharacterized protein [Arabidopsis thaliana]
AT5G28500	19	2111	2	208.43	-6.70342	Down	0	0	gi|15241839|ref|NP_198202.1|/0/uncharacterized protein [Arabidopsis thaliana]
AT1G06645	1	107	0.13	13.47	-6.69509	Down	6.36e-30	2.86e-29	gi|238478379|ref|NP_001154315.1|/0/2-oxoglutarate (2OG) and Fe(II)-dependent oxygenase-like protein [Arabidopsis thaliana]
AT5G57685	1	111	0.22	22.69	-6.68841	Down	4.6e-31	2.12e-30	gi|30696912|ref|NP_680451.2|/2.55898e-63/glutamine dumper 3 [Arabidopsis thaliana]
AT2G04790	1	107	0.28	28.87	-6.688	Down	6.36e-30	2.86e-29	gi|42570691|ref|NP_973419.1|/4.06589e-73/uncharacterized protein [Arabidopsis thaliana]
AT5G54270	94	10342	14.83	1525.92	-6.68502	Down	0	0	gi|15239602|ref|NP_200238.1|/4.82594e-154/light-harvesting chlorophyll B-binding protein 3 [Arabidopsis thaliana]
AT4G16980	20	2198	4.58	468.6	-6.67687	Down	0	0	gi|4469001|emb|CAB10478.2|/1.03894e-13/hypothetical protein [Arabidopsis thaliana]
AT1G45201	5	578	0.53	53.98	-6.67029	Down	1.2e-157	1.84e-156	gi|79588733|ref|NP_849772.2|/0/triacylglycerol lipase-like 1 [Arabidopsis thaliana]
AT5G14920	9	976	1.37	139.32	-6.66808	Down	2.38e-264	5.8e-263	gi|15242165|ref|NP_196996.1|/4.55808e-33/gibberellin-regulated protein 14 [Arabidopsis thaliana]
AT1G14150	6	700	1.76	178.76	-6.6663	Down	9.47e-191	1.7e-189	gi|18394073|ref|NP_563937.1|/2.5758e-105/photosynthetic NDH subcomplex L2 [Arabidopsis thaliana]
AT1G29980	1	112	0.12	12.18	-6.66534	Down	2.38e-31	1.1e-30	gi|42571695|ref|NP_973938.1|/0/uncharacterized protein [Arabidopsis thaliana]
AT1G29910	193	20943.4	34.54	3501.17	-6.66343	Down	0	0	gi|18397286|ref|NP_564339.1|/2.66593e-153/chlorophyll A/B binding protein 3 [Arabidopsis thaliana]
AT5G65410	1	111	0.17	17.15	-6.65653	Down	4.6e-31	2.12e-30	gi|15238445|ref|NP_201344.1|/4.84746e-79/homeobox protein 25 [Arabidopsis thaliana]
AT1G42550	14	1504	0.79	79.69	-6.6564	Down	0	0	gi|240254220|ref|NP_174979.5|/0/plastid movement impaired1 [Arabidopsis thaliana]
AT3G17930	10	1082	2.36	237.75	-6.65451	Down	7.16e-293	1.92e-291	gi|18401689|ref|NP_566593.1|/2.81572e-93/protein DEFECTIVE ACCUMULATION OF CYTOCHROME B6/F COMPLEX [Arabidopsis thaliana]
AT2G03420	3	326	0.96	96.49	-6.6512	Down	3.92e-89	3.74e-88	gi|18395549|ref|NP_565301.1|/4.74959e-70/uncharacterized protein [Arabidopsis thaliana]
AT1G21500	7	753	2.39	237.61	-6.63544	Down	3.67e-204	7.04e-203	gi|18394996|ref|NP_564142.1|/5.13946e-23/uncharacterized protein [Arabidopsis thaliana]
AT5G65010	74	7807	5.91	586.82	-6.63362	Down	0	0	gi|30698086|ref|NP_851272.1|/0/asparagine synthetase 2 [Arabidopsis thaliana]
AT1G75960	2	209	0.18	17.83	-6.63017	Down	2.05e-57	1.4e-56	gi|15222924|ref|NP_177724.1|/0/AMP-dependent synthetase and ligase family protein [Arabidopsis thaliana]
AT3G17170	6	628	0.96	93.53	-6.60625	Down	3.26e-170	5.34e-169	gi|7670041|dbj|BAA94995.1|/5.68339e-123/unnamed protein product [Arabidopsis thaliana]
AT2G36990	11	1133	0.91	87.84	-6.59287	Down	1e-305	2.75e-304	gi|18404292|ref|NP_565856.1|/0/RNA polymerase sigma factor sigF [Arabidopsis thaliana]
AT1G49750	3	310	0.29	27.9	-6.58807	Down	1.43e-84	1.31e-83	gi|15222811|ref|NP_175397.1|/0/leucine-rich repeat (LRR) family protein [Arabidopsis thaliana]
AT2G42975	1	102	0.27	25.73	-6.57435	Down	1.69e-28	7.43e-28	gi|30689207|ref|NP_850380.1|/1.35982e-53/uncharacterized protein [Arabidopsis thaliana]
AT1G12900	92	9276	10.51	993.45	-6.56261	Down	0	0	gi|15222111|ref|NP_172750.1|/0/glyceraldehyde 3-phosphate dehydrogenase GAPA2 [Arabidopsis thaliana]
AT5G07900	1	104	0.13	12.26	-6.5593	Down	4.56e-29	2.02e-28	gi|18415647|ref|NP_568185.1|/0/mitochondrial transcription termination factor family protein [Arabidopsis thaliana]
AT1G49010	3	302	0.46	43.35	-6.55825	Down	2.72e-82	2.44e-81	gi|18402458|ref|NP_564537.1|/5.59227e-129/myb/SANT-like DNA-binding domain-containing protein [Arabidopsis thaliana]
AT1G66140	1	100	0.14	13.18	-6.55678	Down	6.29e-28	2.73e-27	gi|15218939|ref|NP_176788.1|/1.58682e-100/zinc finger protein 4 [Arabidopsis thaliana]
AT3G20820	3	298	0.4	37.55	-6.55267	Down	3.75e-81	3.31e-80	gi|15232373|ref|NP_188718.1|/0/leucine-rich repeat-containing protein [Arabidopsis thaliana]
AT5G06690	5	459	1.11	104.01	-6.55002	Down	9.76e-124	1.23e-122	gi|18415285|ref|NP_568172.1|/1.29369e-108/WCRKC thioredoxin 1 [Arabidopsis thaliana]
AT1G32060	97	9635	10.63	990.94	-6.54258	Down	0	0	gi|15222551|ref|NP_174486.1|/0/phosphoribulokinase [Arabidopsis thaliana]
AT1G13930	50	4908	14.54	1344.43	-6.53082	Down	0	0	gi|18394049|ref|NP_563934.1|/2.68481e-51/salt tolerance-related protein [Arabidopsis thaliana]
AT5G08050	18	1788	4.74	437.14	-6.52706	Down	0	0	gi|15241507|ref|NP_196422.1|/1.29352e-54/uncharacterized protein [Arabidopsis thaliana]
AT1G16400	2	197	0.18	16.46	-6.51482	Down	5.38e-54	3.5e-53	gi|30684835|ref|NP_563995.2|/0/Hexahomomethionine N-hydroxylase [Arabidopsis thaliana]
AT5G64850	1	99	0.23	20.92	-6.50711	Down	1.21e-27	5.22e-27	gi|18424878|ref|NP_568998.1|/1.76341e-53/uncharacterized protein [Arabidopsis thaliana]
AT3G01500	258	24678	30.9	2810.46	-6.50706	Down	0	0	gi|30678350|ref|NP_186799.2|/2.09095e-151/carbonic anhydrase 1 [Arabidopsis thaliana]
AT2G39010	19	1840	2.69	243.63	-6.50094	Down	0	0	gi|15224999|ref|NP_181434.1|/3.13474e-157/plasma membrane intrinsic protein 2E [Arabidopsis thaliana]
AT2G33530	1	92	0.1	8.91	-6.47735	Down	1.19e-25	4.94e-25	gi|30685740|ref|NP_850212.1|/0/serine carboxypeptidase-like 46 [Arabidopsis thaliana]
AT3G60160	1	82	0.03	2.67	-6.47573	Down	8.31e-23	3.22e-22	gi|334186144|ref|NP_191575.2|/0/multidrug resistance-associated protein 9 [Arabidopsis thaliana]
AT1G31920	1	91	0.08	7.12	-6.47573	Down	2.3e-25	9.46e-25	gi|15222513|ref|NP_174474.1|/0/pentatricopeptide repeat-containing protein [Arabidopsis thaliana]
AT2G05310	5	479	1.94	171.1	-6.46264	Down	1.99e-129	2.62e-128	gi|18396025|ref|NP_565324.1|/2.25894e-53/uncharacterized protein [Arabidopsis thaliana]
AT3G08940	93	8752	14.82	1304.37	-6.45966	Down	0	0	gi|15231990|ref|NP_187506.1|/3.30115e-155/light harvesting complex photosystem II interacting protein Lhcb4.2 [Arabidopsis thaliana]
AT5G38980	9	860	3.36	295.43	-6.45821	Down	2.66e-231	5.7e-230	gi|15241604|ref|NP_198714.1|/2.92719e-43/uncharacterized protein [Arabidopsis thaliana]
AT1G77090	4	377	0.72	63.1	-6.4535	Down	5.05e-102	5.39e-101	gi|30699237|ref|NP_565149.2|/1.51381e-148/Mog1/PsbP/DUF1795-like photosystem II reaction center PsbP family protein [Arabidopsis thaliana]
AT4G14740	1	99	0.1	8.73	-6.44791	Down	1.21e-27	5.22e-27	gi|332658090|gb|AEE83490.1|/2.17737e-176/uncharacterized protein AT4G14740 [Arabidopsis thaliana]
AT1G64500	7	646	0.98	84.37	-6.4278	Down	1.1e-173	1.83e-172	gi|15217659|ref|NP_176631.1|/0/glutaredoxin-like protein [Arabidopsis thaliana]
AT3G25690	40	3642	1.89	162.06	-6.422	Down	0	0	gi|42565189|ref|NP_189197.2|/0/protein CHUP1 [Arabidopsis thaliana]
AT3G54600	4	367	0.43	36.77	-6.41805	Down	3.54e-99	3.7e-98	gi|15232554|ref|NP_191023.1|/0/class I glutamine amidotransferase-like domain-containing protein [Arabidopsis thaliana]
AT4G12030	2	177	0.22	18.7	-6.40939	Down	2.64e-48	1.6e-47	gi|42572883|ref|NP_974538.1|/0/probable sodium/metabolite cotransporter BASS5 [Arabidopsis thaliana]
AT5G09670	6.54	444.88	0.35	29.75	-6.40939	Down	6.59e-118	7.97e-117	gi|15242484|ref|NP_196529.1|/0/loricrin-related protein [Arabidopsis thaliana]
AT3G12685	1	90	0.24	20.31	-6.40301	Down	4.42e-25	1.81e-24	gi|18399713|ref|NP_566432.1|/7.3122e-107/acid phosphatase/vanadium-dependent haloperoxidase-related protein [Arabidopsis thaliana]
AT4G25990	1	92	0.15	12.56	-6.38773	Down	1.19e-25	4.94e-25	gi|30687076|ref|NP_849445.1|/0/CIA2-like transcription factor [Arabidopsis thaliana]
AT5G44190	10	880	1.23	101.59	-6.36796	Down	2.34e-235	5.09e-234	gi|15241429|ref|NP_199232.1|/0/transcription activator GLK2 [Arabidopsis thaliana]
AT2G26580	1	88	0.23	18.96	-6.36518	Down	1.64e-24	6.62e-24	gi|30683176|ref|NP_850080.1|/2.74601e-91/axial regulator YABBY 5 [Arabidopsis thaliana]
AT5G55740	3	267	0.2	16.42	-6.35931	Down	2.49e-72	2.02e-71	gi|15240572|ref|NP_200385.1|/0/pentatricopeptide repeat-containing protein CRR21 [Arabidopsis thaliana]
AT3G45780	11	941	0.52	42.6	-6.3562	Down	4.42e-251	1.02e-249	gi|15231245|ref|NP_190164.1|/0/phototropin 1 [Arabidopsis thaliana]
AT1G80050	1	88	0.23	18.73	-6.34757	Down	1.64e-24	6.63e-24	gi|15220047|ref|NP_178122.1|/4.12134e-95/adenine phosphoribosyl transferase 2 [Arabidopsis thaliana]
AT1G74670	1	89	0.32	25.97	-6.34263	Down	8.52e-25	3.47e-24	gi|30699033|ref|NP_177605.2|/1.1245e-50/gibberellin-regulated protein 6 [Arabidopsis thaliana]
AT2G29320	4	346	0.62	50.17	-6.33841	Down	3.31e-93	3.27e-92	gi|15227072|ref|NP_180493.1|/8.72721e-151/tropinone reductase-like protein [Arabidopsis thaliana]
AT5G57930	14	1198	1.53	123.12	-6.33039	Down	0	0	gi|30696972|ref|NP_200601.3|/0/APO protein 2 [Arabidopsis thaliana]
AT5G58310	1	85	0.18	14.48	-6.32992	Down	1.17e-23	4.62e-23	gi|15237165|ref|NP_200639.1|/9.35694e-143/methyl esterase 18 [Arabidopsis thaliana]
AT2G47910	8	691	1.54	123.29	-6.32298	Down	7.26e-185	1.28e-183	gi|18407481|ref|NP_566113.1|/2.01531e-138/chlororespiratory reduction 6 [Arabidopsis thaliana]
AT1G45474	11	953	2.25	180.1	-6.32273	Down	1.72e-254	4.05e-253	gi|15220077|ref|NP_175137.1|/4.99256e-132/photosystem I light harvesting complex protein 5 [Arabidopsis thaliana]
AT5G67150	1	84	0.11	8.73	-6.31041	Down	2.25e-23	8.83e-23	gi|15240227|ref|NP_201516.1|/0/HXXXD-type acyl-transferase-like protein [Arabidopsis thaliana]
AT2G21330	104	8678	11.42	893.71	-6.29017	Down	0	0	gi|18399660|ref|NP_565508.1|/0/fructose-bisphosphate aldolase 1 [Arabidopsis thaliana]
AT3G14415	82	6820	8.61	671.98	-6.28626	Down	0	0	gi|15229497|ref|NP_188059.1|/0/peroxisomal (S)-2-hydroxy-acid oxidase GLO2 [Arabidopsis thaliana]
AT5G52780	4	334	1.41	108.99	-6.27236	Down	8.48e-90	8.13e-89	gi|15237263|ref|NP_200090.1|/1.93074e-72/uncharacterized protein [Arabidopsis thaliana]
AT1G60590	1	78	0.08	6.14	-6.26209	Down	1.14e-21	4.28e-21	gi|42562835|ref|NP_564758.2|/0/pectin lyase-like protein [Arabidopsis thaliana]
AT5G10150	2	159	0.23	17.44	-6.24462	Down	3.43e-43	1.92e-42	gi|15238068|ref|NP_196577.1|/0/uncharacterized protein [Arabidopsis thaliana]
AT3G48200	14	1123	0.62	47	-6.24425	Down	5.64e-298	1.53e-296	gi|18408603|ref|NP_566899.1|/0/uncharacterized protein [Arabidopsis thaliana]
AT2G29310	3	249	0.64	48.49	-6.24347	Down	3.24e-67	2.49e-66	gi|334184563|ref|NP_001189632.1|/4.9916e-147/tropinone reductase-like protein [Arabidopsis thaliana]
AT1G54780	27	2166	4.13	310.32	-6.23147	Down	0	0	gi|18405061|ref|NP_564667.1|/5.22208e-135/thylakoid lumen protein 18.3 [Arabidopsis thaliana]
AT1G48750	4	327	1.64	122.93	-6.228	Down	8.24e-88	7.78e-87	gi|18402345|ref|NP_564532.1|/2.05996e-37/bifunctional inhibitor/lipid-transfer protein/seed storage 2S albumin-like protein [Arabidopsis thaliana]
AT1G72810	2	157	0.19	14.23	-6.22679	Down	1.27e-42	7.05e-42	gi|18410191|ref|NP_565047.1|/0/threonine synthase 2 [Arabidopsis thaliana]
AT5G51720	4	326	1.87	139.32	-6.21922	Down	1.58e-87	1.49e-86	gi|18423312|ref|NP_568764.1|/1.09107e-54/CDGSH iron-sulfur domain-containing protein NEET [Arabidopsis thaliana]
AT1G32900	3	241	0.23	17.02	-6.20945	Down	6.05e-65	4.51e-64	gi|15223331|ref|NP_174566.1|/0/granule-bound starch synthase 1 [Arabidopsis thaliana]
AT1G78370	21	1667	4.39	324.49	-6.20781	Down	0	0	gi|15218311|ref|NP_177958.1|/1.81709e-115/glutathione S-transferase TAU 20 [Arabidopsis thaliana]
AT1G54500	15	1187	3.44	253.06	-6.20093	Down	0	0	gi|15221842|ref|NP_175852.1|/2.50033e-92/rubredoxin-like protein [Arabidopsis thaliana]
AT3G54400	15	1177	1.65	121.23	-6.19914	Down	0	0	gi|15232503|ref|NP_191008.1|/0/aspartyl protease family protein [Arabidopsis thaliana]
AT4G26370	8	631	1.02	74.9	-6.19832	Down	7.88e-168	1.27e-166	gi|42573051|ref|NP_974622.1|/7.5199e-125/antitermination NusB domain-containing protein [Arabidopsis thaliana]
AT4G36530	8	686	1.04	75.87	-6.18887	Down	1.91e-183	3.35e-182	gi|15234433|ref|NP_195371.1|/0/hydrolase, alpha/beta fold family protein [Arabidopsis thaliana]
AT4G17600	22	1719	4.03	293.89	-6.18835	Down	0	0	gi|18414927|ref|NP_567532.1|/1.49345e-124/light-harvesting-like protein Lil3:1 [Arabidopsis thaliana]
AT4G28080	69	5308	1.84	133.72	-6.18337	Down	0	0	gi|334186990|ref|NP_194537.7|/0/tetratricopeptide repeat domain protein [Arabidopsis thaliana]
AT1G15260	1	79	0.24	17.39	-6.17908	Down	5.91e-22	2.24e-21	gi|18394218|ref|NP_563968.1|/1.34094e-95/uncharacterized protein [Arabidopsis thaliana]
AT1G24148	1	81	0.21	15.13	-6.17088	Down	1.6e-22	6.14e-22	gi|334182810|ref|NP_001185077.1|/4.06935e-62/uncharacterized protein [Arabidopsis thaliana]
AT5G51550	4	305	0.49	35.27	-6.16952	Down	1.44e-81	1.28e-80	gi|15242118|ref|NP_199968.1|/0/protein EXORDIUM like 3 [Arabidopsis thaliana]
AT5G45670	1	79	0.12	8.59	-6.16155	Down	5.91e-22	2.24e-21	gi|15242458|ref|NP_199379.1|/0/GDSL esterase/lipase [Arabidopsis thaliana]
AT5G23060	30	2287	3.54	253.21	-6.16044	Down	0	0	gi|15237201|ref|NP_197697.1|/3.05821e-178/calcium sensing receptor [Arabidopsis thaliana]
AT1G60950	138	10602	31.71	2267.05	-6.15973	Down	0	0	gi|15219837|ref|NP_176291.1|/1.46963e-60/ferredoxin-2 [Arabidopsis thaliana]
AT4G29080	1	76	0.13	9.27	-6.15599	Down	4.2e-21	1.56e-20	gi|15235556|ref|NP_194637.1|/3.46018e-165/phytochrome-associated protein 2 [Arabidopsis thaliana]
AT4G19100	3	230	0.89	63.37	-6.15385	Down	7.99e-62	5.74e-61	gi|42572949|ref|NP_974571.1|/4.63032e-82/uncharacterized protein [Arabidopsis thaliana]
AT5G59750	6	449	0.56	39.7	-6.14757	Down	2.52e-119	3.09e-118	gi|334188500|ref|NP_001190571.1|/0/monofunctional riboflavin biosynthesis protein RIBA 3 [Arabidopsis thaliana]
AT5G14740	157	11829	17.74	1254.39	-6.14384	Down	0	0	gi|30685030|ref|NP_568303.2|/6.70876e-160/carbonic anhydrase 2 [Arabidopsis thaliana]
AT1G22630	6	458	1.94	136.98	-6.14176	Down	7.09e-122	8.85e-121	gi|22329735|ref|NP_564175.2|/2.83054e-51/uncharacterized protein [Arabidopsis thaliana]
AT5G22800	18	1346	0.93	65.55	-6.13922	Down	0	0	gi|30688660|ref|NP_680210.2|/0/probable alanine--tRNA ligase [Arabidopsis thaliana]
AT1G47580	2	150	0.47	33.01	-6.1341	Down	1.22e-40	6.61e-40	gi|5668803|gb|AAD46029.1|AC007519_14/8.93268e-140/F16N3.14 [Arabidopsis thaliana]
AT5G44430	4	307	2.16	151.4	-6.13119	Down	3.89e-82	3.48e-81	gi|15241497|ref|NP_199256.1|/7.57891e-35/defensin-like protein [Arabidopsis thaliana]
AT3G23760	2	149	0.52	36.3	-6.12531	Down	2.35e-40	1.26e-39	gi|18403878|ref|NP_566739.1|/6.36806e-110/uncharacterized protein [Arabidopsis thaliana]
AT2G34420	575	42671.2	99.96	6931.28	-6.11563	Down	0	0	gi|18403546|ref|NP_565786.1|/1.05689e-152/photosystem II light harvesting complex protein B1B2 [Arabidopsis thaliana]
AT5G39520	2	149	0.39	26.99	-6.11281	Down	2.35e-40	1.27e-39	gi|15241783|ref|NP_198768.1|/2.19131e-130/uncharacterized protein [Arabidopsis thaliana]
AT4G28740	6	444	0.79	54.46	-6.1072	Down	6.59e-118	7.98e-117	gi|18417257|ref|NP_567817.1|/0/uncharacterized protein [Arabidopsis thaliana]
AT3G15310	1	73	0.11	7.57	-6.10472	Down	2.97e-20	1.08e-19	gi|9294258|dbj|BAB02160.1|/0/unnamed protein product [Arabidopsis thaliana]
AT5G38520	13	952	1.72	118.09	-6.10133	Down	4.68e-251	1.08e-249	gi|145334673|ref|NP_001078682.1|/0/alpha/beta-hydrolase-like protein [Arabidopsis thaliana]
AT5G58770	6	439	0.99	67.7	-6.09558	Down	1.72e-116	2.06e-115	gi|15237748|ref|NP_200685.1|/2.69569e-146/dehydrodolichyl diphosphate synthase 2 [Arabidopsis thaliana]
AT5G13140	8	583	1.5	101.98	-6.08718	Down	3.18e-154	4.82e-153	gi|15240033|ref|NP_196818.1|/7.66363e-118/pollen Ole e 1 allergen and extensin family protein [Arabidopsis thaliana]
AT1G78970	1	82	0.07	4.74	-6.08139	Down	8.31e-23	3.22e-22	gi|15219261|ref|NP_178018.1|/0/lupeol synthase 1 [Arabidopsis thaliana]
AT2G42320	3	213	0.21	14.22	-6.08139	Down	5.24e-57	3.55e-56	gi|15227918|ref|NP_181761.1|/0/nucleolar protein gar2-like protein [Arabidopsis thaliana]
AT1G68010	105	7550	10.93	737.84	-6.07694	Down	0	0	gi|15220620|ref|NP_176968.1|/0/hydroxypyruvate reductase [Arabidopsis thaliana]
AT3G26310	1	69	0.11	7.38	-6.06805	Down	4.04e-19	1.43e-18	gi|15231539|ref|NP_189262.1|/0/cytochrome P450 71B35 [Arabidopsis thaliana]
AT1G29530	2	144	0.32	21.4	-6.0634	Down	6.13e-39	3.23e-38	gi|30690777|ref|NP_174246.2|/5.55326e-102/uncharacterized protein [Arabidopsis thaliana]
AT3G18110	6	414	0.21	13.93	-6.05166	Down	2.05e-109	2.32e-108	gi|334185431|ref|NP_188439.2|/0/pentatricopeptide repeat-containing protein [Arabidopsis thaliana]
AT2G37450	3	210	0.38	25.17	-6.04956	Down	3.7e-56	2.48e-55	gi|18404429|ref|NP_565861.1|/1.69935e-159/nodulin MtN21 /EamA-like transporter family protein [Arabidopsis thaliana]
AT2G32650	5	355	1.64	107.52	-6.03477	Down	3.22e-94	3.22e-93	gi|18403036|ref|NP_565748.1|/4.58064e-78/RmlC-like cupins superfamily protein [Arabidopsis thaliana]
AT5G26742	88	5980	4.88	319.91	-6.03464	Down	0	0	gi|79328737|ref|NP_001031943.1|/0/DEAD-box ATP-dependent RNA helicase 3 [Arabidopsis thaliana]
AT1G29930	1622	113442	282.3	18447.9	-6.03008	Down	0	0	gi|15220615|ref|NP_174286.1|/6.63528e-147/chlorophyll A/B binding protein 1 [Arabidopsis thaliana]
AT1G49975	2	139	0.71	45.67	-6.00728	Down	1.6e-37	8.25e-37	gi|18402865|ref|NP_564561.1|/2.25593e-65/uncharacterized protein [Arabidopsis thaliana]
AT4G32770	3	201	0.29	18.42	-5.98908	Down	1.3e-53	8.47e-53	gi|18418083|ref|NP_567906.1|/0/tocopherol cyclase [Arabidopsis thaliana]
AT2G18560	1	64	0.09	5.71	-5.98742	Down	1.05e-17	3.53e-17	gi|4218003|gb|AAD12211.1|/0/putative flavonol 3-O-glucosyltransferase [Arabidopsis thaliana]
AT3G50685	7	478	2.09	132.46	-5.98591	Down	5.1e-126	6.54e-125	gi|18409161|ref|NP_566937.1|/8.68615e-65/uncharacterized protein [Arabidopsis thaliana]
AT5G10180	8	538	0.54	34.2	-5.98489	Down	1.73e-141	2.46e-140	gi|15238085|ref|NP_196580.1|/0/sulfate transporter 2;1 [Arabidopsis thaliana]
AT5G15410	16	1073	1.06	67.13	-5.98482	Down	1e-280	2.59e-279	gi|15242291|ref|NP_197045.1|/0/cyclic nucleotide-gated ion channel 2 [Arabidopsis thaliana]
AT1G76570	1	67	0.17	10.76	-5.984	Down	1.49e-18	5.16e-18	gi|15223108|ref|NP_177783.1|/2.70591e-180/chlorophyll A-B binding family protein [Arabidopsis thaliana]
AT1G74470	121	8141	12.43	785.41	-5.98155	Down	0	0	gi|15221261|ref|NP_177587.1|/0/geranylgeranyl diphosphate reductase [Arabidopsis thaliana]
AT4G14540	6	410	2.12	133.49	-5.97652	Down	2.78e-108	3.11e-107	gi|15233475|ref|NP_193190.1|/6.63585e-73/nuclear transcription factor Y subunit B-3 [Arabidopsis thaliana]
AT4G00050	4	268	0.46	28.96	-5.97628	Down	4.31e-71	3.44e-70	gi|30678541|ref|NP_191916.3|/7.48643e-180/transcription factor UNE10 [Arabidopsis thaliana]
AT5G15310	1	71	0.14	8.78	-5.97072	Down	1.1e-19	3.92e-19	gi|15242272|ref|NP_197035.1|/0/myb domain protein 16 [Arabidopsis thaliana]
AT5G02120	9	615	3.87	242.63	-5.97028	Down	9.19e-162	1.44e-160	gi|15241685|ref|NP_195832.1|/1.08636e-45/one helix protein [Arabidopsis thaliana]
AT4G04850	12	801	0.64	40.1	-5.96939	Down	7.57e-210	1.48e-208	gi|334186362|ref|NP_001190675.1|/0/K+ efflux antiporter 3 [Arabidopsis thaliana]
AT3G57430	2	129	0.11	6.89	-5.96893	Down	1.08e-34	5.29e-34	gi|30694644|ref|NP_191302.2|/0/protein ORGANELLE TRANSCRIPT PROCESSING 84 [Arabidopsis thaliana]
AT5G22640	40	2652	2.29	143.32	-5.96775	Down	0	0	gi|22326997|ref|NP_197656.2|/0/protein EMBRYO DEFECTIVE 1211 [Arabidopsis thaliana]
AT3G54050	73	4901	8.92	555.01	-5.95933	Down	0	0	gi|15232408|ref|NP_190973.1|/0/fructose-1,6-bisphosphatase [Arabidopsis thaliana]
AT3G29185	11	730	1.39	86.41	-5.95804	Down	2.82e-191	5.1e-190	gi|30689522|ref|NP_850647.1|/0/uncharacterized protein [Arabidopsis thaliana]
AT1G70760	17	1137	4.14	257.34	-5.9579	Down	2.6e-297	7.03e-296	gi|15223241|ref|NP_177233.1|/3.1718e-110/NAD(P)H dehydrogenase-like complex L [Arabidopsis thaliana]
AT4G21190	3	198	0.4	24.77	-5.95245	Down	9.18e-53	5.9e-52	gi|18415645|ref|NP_567622.1|/3.05045e-142/pentatricopeptide repeat protein EMBRYO DEFECTIVE 1417 [Arabidopsis thaliana]
AT2G42170	1	64	0.12	7.4	-5.94642	Down	1.05e-17	3.53e-17	gi|30688915|ref|NP_850363.1|/0/actin family protein [Arabidopsis thaliana]
AT3G28040	10	652	0.49	30.2	-5.94562	Down	1e-170	1.64e-169	gi|30689028|ref|NP_189443.2|/0/probably inactive leucine-rich repeat receptor-like protein kinase [Arabidopsis thaliana]
AT5G04140	284	18550	8.39	516.94	-5.94518	Down	0	0	gi|30680406|ref|NP_850763.1|/0/ferredoxin-dependent glutamate synthase 1 [Arabidopsis thaliana]
AT3G05345	1	65.88	0.25	15.37	-5.94205	Down	5.47e-18	1.86e-17	gi|238479656|ref|NP_001154591.1|/1.97003e-141/DnaJ domain-containing protein [Arabidopsis thaliana]
AT3G05600	1	63	0.13	7.97	-5.938	Down	2.01e-17	6.71e-17	gi|15230018|ref|NP_187211.1|/0/alpha/beta-Hydrolases superfamily protein [Arabidopsis thaliana]
AT2G37460	1	66	0.12	7.35	-5.93664	Down	2.85e-18	9.79e-18	gi|15224291|ref|NP_181282.1|/0/nodulin MtN21-like transporter family protein [Arabidopsis thaliana]
AT5G39210	2	131	0.59	35.88	-5.92632	Down	2.93e-35	1.46e-34	gi|18421842|ref|NP_568563.1|/3.1366e-78/protein CHLORORESPIRATORY REDUCTION 7 [Arabidopsis thaliana]
AT3G51600	111	7266	29.08	1767.37	-5.92543	Down	0	0	gi|15230533|ref|NP_190728.1|/8.43349e-62/pathogenesis-related protein LTP5 [Arabidopsis thaliana]
AT4G16990	34	2117	1.97	119.46	-5.92219	Down	0	0	gi|30683892|ref|NP_849399.1|/0/protein RESISTANCE TO LEPTOSPHAERIA MACULANS 3 [Arabidopsis thaliana]
AT5G54770	411	26557	45.8	2777.19	-5.92213	Down	0	0	gi|15239735|ref|NP_200288.1|/3.27087e-170/thiazole biosynthetic enzyme [Arabidopsis thaliana]
AT1G69200	8	513	0.62	37.56	-5.92079	Down	2.01e-134	2.72e-133	gi|186494070|ref|NP_177080.2|/0/fructokinase-like 2 [Arabidopsis thaliana]
AT3G08010	7	449	0.96	57.64	-5.90789	Down	8.02e-118	9.71e-117	gi|18398129|ref|NP_566327.1|/0/protein ATAB2 [Arabidopsis thaliana]
AT1G62560	2	130	0.22	13.18	-5.9047	Down	5.61e-35	2.77e-34	gi|15221491|ref|NP_176444.1|/0/flavin-containing monooxygenase FMO GS-OX3 [Arabidopsis thaliana]
AT1G16880	65	4203	9.3	556.19	-5.9022	Down	0	0	gi|18394414|ref|NP_564010.1|/6.22628e-153/ACT domain-containing protein [Arabidopsis thaliana]
AT4G08300	2	128	0.24	14.32	-5.89885	Down	2.06e-34	1.01e-33	gi|30680708|ref|NP_192570.2|/0/nodulin MtN21 /EamA-like transporter family protein [Arabidopsis thaliana]
AT1G65490	2	130	1.04	61.79	-5.89272	Down	5.61e-35	2.77e-34	gi|18408298|ref|NP_564854.1|/5.72591e-38/uncharacterized protein [Arabidopsis thaliana]
AT1G60260	2	125	0.22	12.98	-5.88264	Down	1.45e-33	6.99e-33	gi|334183443|ref|NP_176232.2|/0/beta glucosidase 5 [Arabidopsis thaliana]
AT4G15510	3	189	0.5	29.41	-5.87823	Down	3.2e-50	1.99e-49	gi|18414467|ref|NP_567468.1|/5.35201e-131/photosystem II reaction center PsbP family protein [Arabidopsis thaliana]
AT5G57760	2	128	0.8	47.01	-5.87682	Down	2.06e-34	1.01e-33	gi|15242857|ref|NP_200584.1|/3.70099e-29/uncharacterized protein [Arabidopsis thaliana]
AT2G25000	1	64	0.15	8.77	-5.86954	Down	1.05e-17	3.53e-17	gi|20978792|sp|Q9SK33.1|WRK60_ARATH/4.9963e-152/RecName: Full=Probable WRKY transcription factor 60; AltName: Full=WRKY DNA-binding protein 60 [Arabidopsis thaliana]
AT3G27170	3	190	0.18	10.52	-5.86899	Down	1.67e-50	1.04e-49	gi|15232105|ref|NP_189353.1|/0/chloride channel protein CLC-b [Arabidopsis thaliana]
AT3G08920	5	314	1.15	66.94	-5.86316	Down	1.26e-82	1.13e-81	gi|18398296|ref|NP_566337.1|/3.33349e-113/Rhodanese/Cell cycle control phosphatase superfamily protein [Arabidopsis thaliana]
AT1G74730	28	1745	5.91	343.41	-5.86063	Down	0	0	gi|5882720|gb|AAD55273.1|AC008263_4/2.4496e-80/Similar to gb|D86180 phosphoribosylanthranilate transferase from Pisum sativum and contains 2 PF|00168 C2 (phospholipid binding) domains. ESTs gb|H76726, gb|T45544 and gb|N96377 come from this gene [Arabidopsis thaliana]
AT5G15780	11	679	1.27	73.7	-5.85876	Down	7.14e-177	1.22e-175	gi|15242391|ref|NP_197082.1|/7.65861e-92/pollen Ole e 1 allergen and extensin family protein [Arabidopsis thaliana]
AT3G46550	2	121	0.24	13.8	-5.84549	Down	1.95e-32	9.21e-32	gi|15231453|ref|NP_190239.1|/0/fasciclin-like arabinogalactan protein 4 [Arabidopsis thaliana]
AT2G25680	3	181	0.34	19.53	-5.84401	Down	5.8e-48	3.5e-47	gi|15225170|ref|NP_180139.1|/0/molybdate transporter 1 [Arabidopsis thaliana]
AT4G27030	6	368	0.93	53.42	-5.84401	Down	2.04e-96	2.09e-95	gi|15236949|ref|NP_194433.1|/0/palmitate desaturase [Arabidopsis thaliana]
AT1G01320	72	4394	1.87	107.38	-5.84354	Down	0	0	gi|334182214|ref|NP_001184884.1|/0/tetratricopeptide repeat-containing protein [Arabidopsis thaliana]
AT4G17810	1	62	0.24	13.73	-5.83815	Down	3.85e-17	1.28e-16	gi|79476964|ref|NP_193516.2|/2.49368e-118/C2H2 and C2HC zinc finger-containing protein [Arabidopsis thaliana]
AT4G01130	1	61	0.15	8.56	-5.83458	Down	7.39e-17	2.42e-16	gi|15234074|ref|NP_192022.1|/0/GDSL esterase/lipase [Arabidopsis thaliana]
AT2G38540	55	3375	15.65	890.47	-5.83033	Down	0	0	gi|15224899|ref|NP_181388.1|/1.95607e-62/non-specific lipid-transfer protein 1 [Arabidopsis thaliana]
AT3G22120	139	8436	17.84	1014.78	-5.82991	Down	0	0	gi|4206763|gb|AAD11796.1|/2.34289e-44/cell wall-plasma membrane linker protein homolog [Arabidopsis thaliana]
AT4G34830	28	1684	1.21	68.72	-5.82765	Down	0	0	gi|145353124|ref|NP_195209.2|/0/pentatricopeptide repeat protein MRL1 [Arabidopsis thaliana]
AT1G13700	2	122	0.36	20.44	-5.82725	Down	1.02e-32	4.83e-32	gi|15222922|ref|NP_172826.1|/1.08738e-138/6-phosphogluconolactonase 1 [Arabidopsis thaliana]
AT4G29750	9	540	0.53	30.01	-5.82331	Down	1.4e-140	1.98e-139	gi|334187011|ref|NP_194704.2|/0/CRS1 / YhbY (CRM) domain-containing protein [Arabidopsis thaliana]
AT4G14870	8	489	2.26	127.84	-5.82187	Down	1.19e-127	1.55e-126	gi|18414331|ref|NP_567446.1|/5.23073e-71/preprotein translocase subunit SECE1 [Arabidopsis thaliana]
AT5G45680	11	666	2.46	138.89	-5.81914	Down	3.32e-173	5.53e-172	gi|15242472|ref|NP_199380.1|/1.47914e-116/peptidyl-prolyl cis-trans isomerase FKBP13 [Arabidopsis thaliana]
AT1G51080	1	60	0.18	10.16	-5.81876	Down	1.41e-16	4.59e-16	gi|15223713|ref|NP_175519.1|/1.77884e-117/uncharacterized protein [Arabidopsis thaliana]
AT5G53490	21	1269	4.3	242.71	-5.81875	Down	0	0	gi|334188366|ref|NP_001190531.1|/7.08691e-129/thylakoid lumenal protein-17.4 [Arabidopsis thaliana]
AT5G64040	155	9386	39.94	2246.11	-5.81345	Down	0	0	gi|186532722|ref|NP_001032133.2|/8.54841e-96/photosystem I reaction center subunit N [Arabidopsis thaliana]
AT5G46580	19	1135	1.42	79.79	-5.81225	Down	8.83e-294	2.38e-292	gi|15237467|ref|NP_199470.1|/0/pentatricopeptide repeat-containing protein [Arabidopsis thaliana]
AT1G25440	14	835	1.43	80.29	-5.81113	Down	1.72e-216	3.46e-215	gi|12321500|gb|AAG50803.1|AC079281_5/0/zinc finger protein, putative [Arabidopsis thaliana]
AT1G30530	3	176	0.27	15.14	-5.80926	Down	1.49e-46	8.82e-46	gi|18397552|ref|NP_564357.1|/0/UDP-glucosyl transferase 78D1 [Arabidopsis thaliana]
AT1G75750	82	4908	25.18	1395.45	-5.79231	Down	0	0	gi|334183933|ref|NP_001185407.1|/1.93268e-43/GA-responsive GAST1 protein-like protein [Arabidopsis thaliana]
AT1G75500	11	726	1.25	69.23	-5.7914	Down	3.81e-190	6.84e-189	gi|18410867|ref|NP_565111.1|/0/protein walls are thin 1 [Arabidopsis thaliana]
AT2G17695	6	367	1.32	72.87	-5.78672	Down	3.91e-96	3.98e-95	gi|30680073|ref|NP_849965.1|/8.50948e-118/uncharacterized protein [Arabidopsis thaliana]
AT3G19000	6	362	0.79	43.57	-5.78534	Down	1.01e-94	1.01e-93	gi|18402079|ref|NP_566623.1|/0/2-oxoglutarate (2OG) and Fe(II)-dependent oxygenase superfamily protein [Arabidopsis thaliana]
AT3G22760	1	61	0.08	4.41	-5.78463	Down	7.39e-17	2.42e-16	gi|18403510|ref|NP_566717.1|/0/CXC domain containing TSO1-like protein 1 [Arabidopsis thaliana]
AT3G01860	2	84	0.32	17.63	-5.78382	Down	4.81e-22	1.83e-21	gi|30678442|ref|NP_186835.2|/3.87009e-78/uncharacterized protein [Arabidopsis thaliana]
AT5G57180	4	239	0.35	19.28	-5.78361	Down	6.66e-63	4.86e-62	gi|30696840|ref|NP_568852.2|/0/chloroplast import apparatus 2 protein [Arabidopsis thaliana]
AT4G00520	1	57	0.11	6.04	-5.77897	Down	9.93e-16	3.13e-15	gi|145332949|ref|NP_001078340.1|/0/acyl-CoA thioesterase family protein [Arabidopsis thaliana]
AT5G42760	3	169	0.4	21.94	-5.77742	Down	1.4e-44	8.01e-44	gi|334188152|ref|NP_001190454.1|/0/leucine carboxyl methyltransferase [Arabidopsis thaliana]
AT1G30520	3	172	0.26	14.25	-5.77631	Down	2e-45	1.16e-44	gi|22329863|ref|NP_174340.2|/0/2-succinylbenzoate--CoA ligase [Arabidopsis thaliana]
AT5G47610	1	58	0.27	14.76	-5.77259	Down	5.19e-16	1.65e-15	gi|15238143|ref|NP_199572.1|/1.70783e-56/RING-H2 finger protein ATL79 [Arabidopsis thaliana]
AT2G39730	1282	74615	116.6	6372.53	-5.77223	Down	0	0	gi|18405145|ref|NP_565913.1|/0/ribulose bisphosphate carboxylase/oxygenase activase [Arabidopsis thaliana]
AT2G32010	1	59	0.06	3.27	-5.76818	Down	2.71e-16	8.72e-16	gi|42569545|ref|NP_180761.2|/0/inositol polyphosphate 5'-phosphatase [Arabidopsis thaliana]
AT1G68130	2	110	0.18	9.81	-5.76818	Down	2.46e-29	1.09e-28	gi|15221289|ref|NP_176980.1|/0/transcriptional regulator of starch metabolism IDD14 [Arabidopsis thaliana]
AT1G05385	3	175	0.79	43	-5.76634	Down	2.85e-46	1.68e-45	gi|18390518|ref|NP_563737.1|/2.01523e-108/photosystem II D1 precursor processing protein PSB27-H2 [Arabidopsis thaliana]
AT1G53890	1.5	63	0.28	15.18	-5.7606	Down	2.01e-17	6.71e-17	gi|18404683|ref|NP_564642.1|/3.9887e-112/TUB_2 domain-containing protein [Arabidopsis thaliana]
AT1G53870	1.5	63	0.28	15.18	-5.7606	Down	2.01e-17	6.71e-17	gi|18404683|ref|NP_564642.1|/3.9887e-112/TUB_2 domain-containing protein [Arabidopsis thaliana]
AT4G37550	7	407	0.76	41.2	-5.7605	Down	5.67e-106	6.26e-105	gi|18420069|ref|NP_568028.1|/0/acetamidase/formamidase family protein [Arabidopsis thaliana]
AT3G48610	5	290	0.47	25.47	-5.75999	Down	7.39e-76	6.19e-75	gi|30693062|ref|NP_190430.2|/0/non-specific phospholipase C6 [Arabidopsis thaliana]
AT3G28160	5	291	0.39	21.13	-5.75967	Down	3.86e-76	3.24e-75	gi|9279779|dbj|BAB01431.1|/0/non-LTR retroelement reverse transcriptase-like protein [Arabidopsis thaliana]
AT1G07050	3	174	0.69	37.21	-5.75295	Down	5.46e-46	3.2e-45	gi|18390719|ref|NP_563778.1|/1.04106e-98/CCT motif family protein [Arabidopsis thaliana]
AT3G53460	198	10531	21.82	1173.02	-5.74843	Down	0	0	gi|15231817|ref|NP_190914.1|/3.62307e-84/chloroplast RNA-binding protein 29 [Arabidopsis thaliana]
AT4G02790	9	513	1.12	60.09	-5.74555	Down	5.68e-133	7.62e-132	gi|22328255|ref|NP_192188.2|/0/GTP-binding protein [Arabidopsis thaliana]
AT5G17420	1	60	0.05	2.68	-5.74416	Down	1.41e-16	4.59e-16	gi|15237958|ref|NP_197244.1|/0/cellulose synthase A catalytic subunit 7 [UDP-forming] [Arabidopsis thaliana]
AT4G00950	2	113	0.28	15	-5.74339	Down	3.52e-30	1.59e-29	gi|15236999|ref|NP_192004.1|/9.4808e-114/uncharacterized protein [Arabidopsis thaliana]
AT1G64355	5	288	1.05	56.14	-5.74057	Down	2.71e-75	2.25e-74	gi|22330418|ref|NP_564831.2|/3.63506e-100/uncharacterized protein [Arabidopsis thaliana]
AT1G06680	339	19272	53.19	2829.02	-5.733	Down	0	0	gi|15222166|ref|NP_172153.1|/7.83489e-117/photosystem II subunit P-1 [Arabidopsis thaliana]
AT2G15090	7	397	0.7	37.2	-5.7318	Down	3.72e-103	4.02e-102	gi|30679326|ref|NP_179113.2|/0/3-ketoacyl-CoA synthase 8 [Arabidopsis thaliana]
AT2G42690	13	736	1.62	86.01	-5.73044	Down	4.84e-190	8.69e-189	gi|15227978|ref|NP_181797.1|/0/phospholipase A1-IIdelta [Arabidopsis thaliana]
AT2G22122	2	115	0.82	43.12	-5.71659	Down	9.6e-31	4.4e-30	-
AT4G39710	8	451	1.64	86.1	-5.71425	Down	6.12e-117	7.34e-116	gi|18420509|ref|NP_568067.1|/4.03618e-110/FK506-binding protein 16-2 [Arabidopsis thaliana]
AT4G20940	1	55	0.05	2.62	-5.71149	Down	3.63e-15	1.13e-14	gi|30685259|ref|NP_193826.2|/0/leucine-rich receptor-like protein kinase [Arabidopsis thaliana]
AT3G02730	24	1349	5.87	306.77	-5.70765	Down	0	0	gi|15232959|ref|NP_186922.1|/2.1169e-98/thioredoxin F-type 1 [Arabidopsis thaliana]
AT1G70210	1	54	0.08	4.17	-5.7039	Down	6.95e-15	2.13e-14	gi|15223075|ref|NP_177178.1|/0/cyclin-D1-1 [Arabidopsis thaliana]
AT3G04760	12	658	0.85	44.03	-5.69488	Down	1.63e-169	2.66e-168	gi|18397002|ref|NP_566237.1|/0/pentatricopeptide repeat-containing protein [Arabidopsis thaliana]
AT1G29700	7	388	0.9	46.59	-5.69395	Down	1.27e-100	1.34e-99	gi|18397206|ref|NP_564334.1|/0/metallo-beta-lactamase domain-containing protein [Arabidopsis thaliana]
AT3G16570	7	388	1.95	100.34	-5.68528	Down	1.27e-100	1.34e-99	gi|18401177|ref|NP_566555.1|/1.90304e-52/rapid alkalinization factor 23 [Arabidopsis thaliana]
AT5G55620	2	111	0.54	27.66	-5.6787	Down	1.29e-29	5.75e-29	gi|18423768|ref|NP_568827.1|/9.04203e-53/uncharacterized protein [Arabidopsis thaliana]
AT5G21100	9	487	0.72	36.8	-5.67557	Down	1.18e-125	1.51e-124	gi|15242154|ref|NP_197609.1|/0/L-ascorbate oxidase [Arabidopsis thaliana]
AT3G21870	2	109	0.56	28.55	-5.67192	Down	4.7e-29	2.08e-28	gi|15233185|ref|NP_188825.1|/1.83896e-108/cyclin p2;1 [Arabidopsis thaliana]
AT5G01015	1	55	0.44	22.31	-5.66404	Down	3.63e-15	1.12e-14	gi|18412619|ref|NP_568082.1|/1.43008e-47/uncharacterized protein [Arabidopsis thaliana]
AT4G18740	5	252	1.02	51.65	-5.66213	Down	3.6e-65	2.69e-64	gi|42572945|ref|NP_974569.1|/1.31194e-96/Rho termination factor [Arabidopsis thaliana]
AT1G33170	2	110	0.15	7.59	-5.66107	Down	2.46e-29	1.1e-28	gi|75268396|sp|Q9C884.1|PMTI_ARATH/0/RecName: Full=Probable methyltransferase PMT18 [Arabidopsis thaliana]
AT3G25805	4	217	0.65	32.86	-5.65975	Down	1.05e-56	7.06e-56	gi|18404669|ref|NP_566779.1|/0/uncharacterized protein [Arabidopsis thaliana]
AT4G04640	147	7917	16.53	835.23	-5.65901	Down	0	0	gi|18412632|ref|NP_567265.1|/4.83388e-158/ATP synthase gamma chain 1 [Arabidopsis thaliana]
AT1G51402	18	993	8.35	421.86	-5.65884	Down	3.15e-255	7.42e-254	gi|62320142|dbj|BAD94339.1|/5.38626e-33/hypothetical protein [Arabidopsis thaliana]
AT1G52230	66	3598	20.39	1028.87	-5.65706	Down	0	0	gi|15218186|ref|NP_175633.1|/4.60352e-55/photosystem I reaction center subunit H-2 [Arabidopsis thaliana]
AT2G29180	7	380	2.01	101.19	-5.65373	Down	2.26e-98	2.35e-97	gi|15227050|ref|NP_180481.1|/2.7294e-32/uncharacterized protein [Arabidopsis thaliana]
AT5G44680	2	109	0.25	12.56	-5.65076	Down	4.7e-29	2.08e-28	gi|15241554|ref|NP_199281.1|/4.48963e-179/putative 3-methyladenine glycosylase I [Arabidopsis thaliana]
AT1G03600	58	3126	14.49	725.86	-5.64656	Down	0	0	gi|18379115|ref|NP_563687.1|/8.45146e-68/photosystem II Psb27 protein [Arabidopsis thaliana]
AT5G04490	6	321	0.98	48.87	-5.64002	Down	3.54e-83	3.2e-82	gi|15238184|ref|NP_196069.1|/2.83113e-151/phytol kinase 1 [Arabidopsis thaliana]
AT3G13750	95	5021	4.58	228.36	-5.63982	Down	0	0	gi|15231354|ref|NP_187988.1|/0/beta galactosidase 1 [Arabidopsis thaliana]
AT2G47930	1	53	0.28	13.96	-5.63973	Down	1.33e-14	4.04e-14	gi|565475482|ref|XP_006295382.1|/2.05722e-35/hypothetical protein CARUB_v10024474mg, partial [Capsella rubella]
AT1G64670	1	52	0.1	4.97	-5.63517	Down	2.54e-14	7.65e-14	gi|6633825|gb|AAF19684.1|AC009519_18/0/F1N19.24 [Arabidopsis thaliana]
AT2G01590	4	212	0.74	36.77	-5.63486	Down	2.67e-55	1.77e-54	gi|18379259|ref|NP_565266.1|/2.3701e-74/chlororespiratory reduction 3 [Arabidopsis thaliana]
AT1G60550	10	531	1.34	66.44	-5.63175	Down	1.27e-136	1.75e-135	gi|30696431|ref|NP_176255.2|/0/1,4-Dihydroxy-2-naphthoyl-CoA synthase [Arabidopsis thaliana]
AT2G33855	6	319	1.28	63.39	-5.63004	Down	1.29e-82	1.16e-81	gi|42570359|ref|NP_850223.2|/1.28758e-49/uncharacterized protein [Arabidopsis thaliana]
AT5G67030	45	2353	3.08	151.71	-5.62224	Down	0	0	gi|30698274|ref|NP_201504.2|/0/zeaxanthin epoxidase [Arabidopsis thaliana]
AT3G24560	1	54	0.08	3.94	-5.62205	Down	6.95e-15	2.13e-14	gi|186510383|ref|NP_974358.2|/0/embryogenesis related protein RASPBERRY 3 [Arabidopsis thaliana]
AT2G44230	1	50	0.09	4.39	-5.60815	Down	9.27e-14	2.74e-13	gi|18406488|ref|NP_030961.1|/0/uncharacterized protein [Arabidopsis thaliana]
AT3G51510	15	782	3.57	172.89	-5.59779	Down	3.8e-200	7.12e-199	gi|15230505|ref|NP_190719.1|/4.74671e-85/uncharacterized protein [Arabidopsis thaliana]
AT4G21445	4	208	1.12	54.18	-5.59619	Down	3.55e-54	2.32e-53	gi|22328854|ref|NP_680733.1|/1.86863e-84/uncharacterized protein [Arabidopsis thaliana]
AT1G56720	2	106	0.18	8.7	-5.59495	Down	3.28e-28	1.43e-27	gi|18405946|ref|NP_564722.1|/0/protein kinase [Arabidopsis thaliana]
AT4G26150	1	50	0.13	6.28	-5.59418	Down	9.27e-14	2.74e-13	gi|15236131|ref|NP_194345.1|/6.31017e-156/putative GATA transcription factor 22 [Arabidopsis thaliana]
AT1G62750	138	7076	8.39	405.02	-5.59318	Down	0	0	gi|18407650|ref|NP_564801.1|/0/elongation factor G [Arabidopsis thaliana]
AT4G16410	15	780	4.04	195.02	-5.59312	Down	1.38e-199	2.59e-198	gi|18414651|ref|NP_567494.1|/2.58463e-84/uncharacterized protein [Arabidopsis thaliana]
AT2G36000	9	457	1.06	50.91	-5.58581	Down	3.16e-117	3.8e-116	gi|30686636|ref|NP_850258.1|/1.10629e-132/mitochondrial transcription termination factor family protein [Arabidopsis thaliana]
AT2G01755	2	104	0.73	35.05	-5.58537	Down	1.2e-27	5.16e-27	gi|79577675|ref|NP_671765.2|/6.09769e-76/uncharacterized protein [Arabidopsis thaliana]
AT1G14440	1	56	0.13	6.24	-5.58496	Down	1.9e-15	5.94e-15	gi|15223757|ref|NP_172896.1|/2.36204e-126/homeobox protein 31 [Arabidopsis thaliana]
AT1G17220	93	4720	4.01	191.94	-5.58091	Down	0	0	gi|15220055|ref|NP_173165.1|/0/translation initiation factor IF-2 [Arabidopsis thaliana]
AT1G49730	4	209	0.3	14.34	-5.57894	Down	1.86e-54	1.22e-53	gi|186489859|ref|NP_849788.2|/0/probable receptor-like protein kinase [Arabidopsis thaliana]
AT4G33010	224	11356	10.27	490.78	-5.57857	Down	0	0	gi|14596025|gb|AAK68740.1|/0/P-Protein - like protein [Arabidopsis thaliana]
AT3G06840	1	51	0.22	10.51	-5.57812	Down	4.85e-14	1.45e-13	gi|18397733|ref|NP_566294.1|/1.98805e-84/uncharacterized protein [Arabidopsis thaliana]
AT4G32980	2	98	0.14	6.67	-5.57419	Down	5.8e-26	2.41e-25	gi|15234005|ref|NP_195024.1|/0/homeobox protein ATH1 [Arabidopsis thaliana]
AT1G07440	6	305	1.09	51.9	-5.57333	Down	1.11e-78	9.52e-78	gi|15222399|ref|NP_172224.1|/4.98602e-131/NAD(P)-binding Rossmann-fold superfamily protein [Arabidopsis thaliana]
AT2G28950	4	203	0.5	23.78	-5.57168	Down	9e-53	5.79e-52	gi|15227005|ref|NP_180461.1|/5.99611e-144/expansin A6 [Arabidopsis thaliana]
AT5G39530	10	505	1.2	56.92	-5.56783	Down	2.55e-129	3.36e-128	gi|15241786|ref|NP_198769.1|/1.00647e-133/uncharacterized protein [Arabidopsis thaliana]
AT5G02890	1	49	0.14	6.64	-5.56768	Down	1.77e-13	5.18e-13	gi|15242562|ref|NP_195909.1|/0/HXXXD-type acyl-transferase-like protein [Arabidopsis thaliana]
AT3G56290	8	408	2.09	99.07	-5.56687	Down	7.53e-105	8.25e-104	gi|15228878|ref|NP_191188.1|/4.64364e-76/uncharacterized protein [Arabidopsis thaliana]
AT5G51350	1	48	0.05	2.37	-5.56682	Down	3.38e-13	9.79e-13	gi|15242059|ref|NP_199948.1|/0/receptor-like kinase MOL1 [Arabidopsis thaliana]
AT1G20190	2	100	0.31	14.68	-5.56544	Down	1.59e-26	6.69e-26	gi|15223799|ref|NP_173446.1|/5.40427e-137/expansin-A11 [Arabidopsis thaliana]
AT5G36120	4	204	1.25	59.16	-5.56462	Down	4.71e-53	3.04e-52	gi|22327397|ref|NP_198461.2|/1.25097e-65/cofactor assembly, complex C (B6F) [Arabidopsis thaliana]
AT2G30390	16	806	1.44	68.07	-5.56288	Down	1.71e-205	3.29e-204	gi|15227742|ref|NP_180598.1|/0/ferrochelatase 2 [Arabidopsis thaliana]
AT4G13840	8	405	0.83	39.23	-5.5627	Down	5.23e-104	5.69e-103	gi|15236357|ref|NP_193120.1|/0/HXXXD-type acyl-transferase-like protein [Arabidopsis thaliana]
AT1G21460	3	152	0.55	25.89	-5.55682	Down	8.44e-40	4.5e-39	gi|18394992|ref|NP_564140.1|/9.06294e-138/bidirectional sugar transporter SWEET1 [Arabidopsis thaliana]
AT3G20680	3	152	0.48	22.59	-5.55651	Down	8.44e-40	4.5e-39	gi|15232333|ref|NP_188704.1|/4.94183e-159/uncharacterized protein [Arabidopsis thaliana]
AT3G10840	4	200	0.44	20.63	-5.5511	Down	6.26e-52	3.98e-51	gi|42563999|ref|NP_187695.3|/0/alpha/beta-hydrolase domain-containing protein [Arabidopsis thaliana]
AT3G20930	3	148	0.36	16.83	-5.54689	Down	1.12e-38	5.88e-38	gi|18402803|ref|NP_566672.1|/1.32975e-178/RNA recognition motif-containing protein [Arabidopsis thaliana]
AT3G49670	5	245	0.23	10.67	-5.53578	Down	3.31e-63	2.43e-62	gi|15229189|ref|NP_190536.1|/0/CLAVATA1-related receptor kinase-like protein [Arabidopsis thaliana]
AT2G47450	70	3451	7.26	336.11	-5.53282	Down	0	0	gi|15451008|gb|AAK96775.1|/1.10346e-179/Unknown protein [Arabidopsis thaliana]
AT4G23600	2	128	0.27	12.47	-5.52936	Down	2.06e-34	1.01e-33	gi|15236533|ref|NP_194091.1|/0/cystine lyase CORI3 [Arabidopsis thaliana]
AT3G55630	10	492	1	46.18	-5.5292	Down	1.13e-125	1.45e-124	gi|30694288|ref|NP_567026.3|/0/folylpolyglutamate synthase 3 [Arabidopsis thaliana]
AT1G72970	5	255	0.4	18.43	-5.52591	Down	5.18e-66	3.91e-65	gi|238479055|ref|NP_001154469.1|/0/embryo sac development arrest 17 [Arabidopsis thaliana]
AT3G57830	1	52	0.07	3.22	-5.52356	Down	2.54e-14	7.65e-14	gi|15230877|ref|NP_191342.1|/0/leucine-rich repeat protein kinase-like protein [Arabidopsis thaliana]
AT5G43870	3	148	0.32	14.72	-5.52356	Down	1.12e-38	5.88e-38	gi|15240022|ref|NP_199200.1|/8.24231e-180/uncharacterized protein [Arabidopsis thaliana]
AT1G51100	5	246	1.06	48.75	-5.52327	Down	1.74e-63	1.28e-62	gi|18403352|ref|NP_564582.1|/5.36721e-96/uncharacterized protein [Arabidopsis thaliana]
AT2G26870	2	96	0.2	9.16	-5.51728	Down	2.11e-25	8.69e-25	gi|15225806|ref|NP_180255.1|/0/non-specific phospholipase C2 [Arabidopsis thaliana]
AT5G38410	1149.05	56343.5	214.81	9832.19	-5.51638	Down	0	0	gi|79329200|ref|NP_001031981.1|/3.14302e-92/ribulose bisphosphate carboxylase small chain 3B [Arabidopsis thaliana]
AT1G28670	6	291	0.73	33.41	-5.51624	Down	9.36e-75	7.76e-74	gi|15218756|ref|NP_174188.1|/0/lipase ARAB-1 [Arabidopsis thaliana]
AT2G06520	125	6171	41.5	1893.06	-5.51146	Down	0	0	gi|18396349|ref|NP_565335.1|/2.75708e-35/photosystem II subunit X [Arabidopsis thaliana]
AT5G55450	4	196	1.07	48.67	-5.50735	Down	8.29e-51	5.19e-50	gi|18423748|ref|NP_568824.1|/1.76466e-48/bifunctional inhibitor/lipid-transfer protein/seed storage 2S albumin-like protein [Arabidopsis thaliana]
AT4G13500	11	540	3.45	156.6	-5.50434	Down	9.17e-138	1.27e-136	gi|15236299|ref|NP_193086.1|/9.29895e-53/uncharacterized protein [Arabidopsis thaliana]
AT1G19350	18	882	2.22	100.73	-5.50379	Down	4.74e-224	9.8e-223	gi|42571545|ref|NP_973863.1|/1.35418e-149/protein brassinazole-resistant 2 [Arabidopsis thaliana]
AT3G19800	10	484	2.05	92.99	-5.50338	Down	1.98e-123	2.5e-122	gi|186510250|ref|NP_001118666.1|/1.40236e-118/uncharacterized protein [Arabidopsis thaliana]
AT1G12860	4	195	0.34	15.41	-5.50219	Down	1.58e-50	9.87e-50	gi|334182535|ref|NP_172746.2|/8.23332e-156/transcription factor SCREAM2 [Arabidopsis thaliana]
AT3G22550	1	50	0.12	5.43	-5.49985	Down	9.27e-14	2.74e-13	gi|22331260|ref|NP_188894.2|/9.18991e-154/uncharacterized protein [Arabidopsis thaliana]
AT2G02070	7	338	0.55	24.79	-5.49418	Down	1.4e-86	1.31e-85	gi|15226866|ref|NP_178316.1|/0/indeterminate(ID)-domain 5 protein [Arabidopsis thaliana]
AT4G31870	1	49	0.29	13.02	-5.48853	Down	1.77e-13	5.18e-13	gi|22329066|ref|NP_194915.2|/1.16219e-131/glutathione peroxidase 7 [Arabidopsis thaliana]
AT1G61300	6	286	0.37	16.58	-5.48577	Down	2.36e-73	1.93e-72	gi|30696557|ref|NP_176325.2|/0/probable disease resistance protein [Arabidopsis thaliana]
AT5G49360	84	3994	5.02	224.84	-5.48507	Down	0	0	gi|15239867|ref|NP_199747.1|/0/bifunctional {beta}-D-xylosidase/{alpha}-L-arabinofuranosidase [Arabidopsis thaliana]
AT5G56860	6	284	0.6	26.86	-5.48435	Down	8.57e-73	6.98e-72	gi|17473547|gb|AAL38250.1|/7.87204e-173/unknown protein [Arabidopsis thaliana]
AT1G15290	32	1510	0.97	43.42	-5.48423	Down	0	0	gi|186478514|ref|NP_172981.3|/0/tetratricopeptide repeat-containing protein [Arabidopsis thaliana]
AT1G21250	1	47	0.06	2.68	-5.48113	Down	6.44e-13	1.85e-12	gi|18394970|ref|NP_564137.1|/0/wall-associated receptor kinase 1 [Arabidopsis thaliana]
AT1G49510	4	190	0.58	25.88	-5.47964	Down	3.99e-49	2.45e-48	gi|30694575|ref|NP_175374.2|/6.14908e-126/protein embryo defective 1273 [Arabidopsis thaliana]
AT5G52970	9	429	1.87	83.28	-5.47686	Down	2.25e-109	2.55e-108	gi|18423453|ref|NP_568781.1|/3.69997e-100/thylakoid lumenal protein 2 [Arabidopsis thaliana]
AT5G02830	16	757	0.93	41.39	-5.47591	Down	9.34e-192	1.69e-190	gi|30679784|ref|NP_195903.2|/0/pentatricopeptide repeat-containing protein [Arabidopsis thaliana]
AT2G29630	138	6523	10	443.48	-5.4708	Down	0	0	gi|15227584|ref|NP_180524.1|/0/phosphomethylpyrimidine synthase [Arabidopsis thaliana]
AT5G53730	1	48	0.23	10.2	-5.47079	Down	3.38e-13	9.79e-13	gi|15238828|ref|NP_200184.1|/8.59351e-93/late embryogenesis abundant hydroxyproline-rich glycoprotein [Arabidopsis thaliana]
AT1G08380	225	10741	64.39	2849.67	-5.46781	Down	0	0	gi|18390888|ref|NP_563815.1|/6.20534e-77/photosystem I subunit O [Arabidopsis thaliana]
AT5G11690	1	47	0.22	9.72	-5.46538	Down	6.44e-13	1.85e-12	gi|15239150|ref|NP_196730.1|/6.20878e-70/translocase inner membrane subunit 17-3 [Arabidopsis thaliana]
AT4G33470	7	331	0.8	35.34	-5.46516	Down	1.29e-84	1.18e-83	gi|18418220|ref|NP_567921.1|/0/histone deacetylase 14 [Arabidopsis thaliana]
AT2G26690	6	279	0.49	21.63	-5.46411	Down	2.15e-71	1.73e-70	gi|30683214|ref|NP_850084.1|/0/nitrate transporter 1.4 [Arabidopsis thaliana]
AT2G40460	1	47	0.08	3.52	-5.45943	Down	6.44e-13	1.85e-12	gi|310947333|sp|Q8VZR7.2|PTR30_ARATH/0/RecName: Full=Protein NRT1/ PTR FAMILY 5.1; Short=AtNPF5.1 [Arabidopsis thaliana]
AT1G68530	49	2312	4.4	193.6	-5.45943	Down	0	0	gi|15221431|ref|NP_177020.1|/0/3-ketoacyl-CoA synthase 6 [Arabidopsis thaliana]
AT5G51010	19	898	4.12	181.2	-5.45879	Down	3.63e-227	7.61e-226	gi|18423226|ref|NP_568749.1|/7.83298e-68/rubredoxin-like protein [Arabidopsis thaliana]
AT3G21055	110	5232	44.04	1926.46	-5.45099	Down	0	0	gi|18402859|ref|NP_566674.1|/7.18951e-41/photosystem II subunit T [Arabidopsis thaliana]
AT3G15850	28	1305	3.51	153.5	-5.45062	Down	0	0	gi|18400926|ref|NP_566529.1|/0/palmitoyl-monogalactosyldiacylglycerol delta-7 desaturase [Arabidopsis thaliana]
AT5G26200	4	188	0.56	24.49	-5.45062	Down	1.45e-48	8.81e-48	gi|15239622|ref|NP_197992.1|/3.88635e-179/mitochondrial substrate carrier family protein [Arabidopsis thaliana]
AT4G02130	9	420	0.9	39.33	-5.44956	Down	7.47e-107	8.29e-106	gi|75317781|sp|O04253.1|GATL6_ARATH/0/RecName: Full=Probable galacturonosyltransferase-like 6; AltName: Full=Like glycosyl transferase 10 [Arabidopsis thaliana]
AT5G07690	1	48	0.11	4.8	-5.44746	Down	3.38e-13	9.79e-13	gi|15240838|ref|NP_196386.1|/1.89026e-168/myb domain protein 29 [Arabidopsis thaliana]
AT3G06980	30	1391	1.89	82.42	-5.44654	Down	0	0	gi|15231353|ref|NP_187354.1|/0/DEAD-box ATP-dependent RNA helicase 50 [Arabidopsis thaliana]
AT4G29060	158	7295	7.54	328.14	-5.4436	Down	0	0	gi|18417320|ref|NP_567820.1|/0/elongation factor Ts family protein [Arabidopsis thaliana]
AT4G00430	27	1266	2.83	123.09	-5.44277	Down	0	0	gi|6049867|gb|AAF02782.1|AF195115_2/5.85764e-161/Similar to transmembrane protein; coded for by A. thaliana cDNA H36862; coded for by A. thaliana cDNA H37637; coded for by A. thaliana cDNA T04371; coded for by A. thaliana cDNA T41850; coded for by A. thaliana cDNA R84071; coded for by A. thaliana cDNA T13717; coded for by A. thaliana cDNA T43049; coded for by A. thaliana cDNA T43789; coded for by…
AT4G23260	12	576	0.95	41.15	-5.43682	Down	1.72e-146	2.51e-145	gi|334186838|ref|NP_001190809.1|/0/cysteine-rich receptor-like protein kinase 18 [Arabidopsis thaliana]
AT1G49430	4	183	0.28	12.12	-5.43582	Down	3.64e-47	2.17e-46	gi|22330132|ref|NP_175368.2|/0/long-chain acyl-CoA synthetase 2 [Arabidopsis thaliana]
AT3G61470	356	16454	57.78	2497.16	-5.43357	Down	0	0	gi|186511289|ref|NP_191706.2|/3.13265e-134/photosystem I light harvesting complex protein [Arabidopsis thaliana]
AT4G10340	549	25283	80.4	3466.25	-5.43004	Down	0	0	gi|21593520|gb|AAM65487.1|/1.2747e-131/chlorophyll a/b-binding protein-like [Arabidopsis thaliana]
AT3G17668	1	47	0.35	15.06	-5.42722	Down	6.44e-13	1.85e-12	gi|145332611|ref|NP_001078171.1|/1.29785e-79/enhancer of ATNSI activity protein [Arabidopsis thaliana]
AT1G75690	19	879	5.06	217.12	-5.42321	Down	7.57e-222	1.56e-220	gi|15222330|ref|NP_177698.1|/5.12971e-80/protein disulfide-isomerase LQY1 [Arabidopsis thaliana]
AT2G35260	31	1415	3.24	138.85	-5.42139	Down	0	0	gi|18403785|ref|NP_565802.1|/1.33879e-169/uncharacterized protein [Arabidopsis thaliana]
AT1G66840	5	225	0.39	16.69	-5.41937	Down	1.32e-57	9.06e-57	gi|15219757|ref|NP_176856.1|/0/protein PLASTID MOVEMENT IMPAIRED 2 [Arabidopsis thaliana]
AT1G09750	15	684	1.62	69.25	-5.41775	Down	1.13e-172	1.88e-171	gi|18391062|ref|NP_563851.1|/0/aspartyl protease-like protein [Arabidopsis thaliana]
AT4G00370	20	908	1.55	66.2	-5.41649	Down	1.3e-228	2.74e-227	gi|30678625|ref|NP_567175.2|/0/inorganic phosphate transporter PHT4;4 [Arabidopsis thaliana]
AT3G16520	16	710	1.6	68.13	-5.41215	Down	1.32e-178	2.27e-177	gi|18401155|ref|NP_566549.1|/0/UDP-glucosyl transferase 88A1 [Arabidopsis thaliana]
AT2G18050	3	137	0.77	32.71	-5.40873	Down	1.35e-35	6.77e-35	gi|15227957|ref|NP_179396.1|/2.90935e-42/histone H1-3 [Arabidopsis thaliana]
AT5G49215	1	43	0.09	3.82	-5.4075	Down	8.5e-12	2.33e-11	gi|79330402|ref|NP_001032043.1|/0/pectin lyase-like superfamily protein [Arabidopsis thaliana]
AT2G27810	6	269	0.36	15.25	-5.40467	Down	1.35e-68	1.06e-67	gi|30683653|ref|NP_850108.1|/0/nucleobase-ascorbate transporter 12 [Arabidopsis thaliana]
AT4G21280	371	16847	77.16	3266.06	-5.40355	Down	0	0	gi|79325205|ref|NP_001031687.1|/1.04637e-102/oxygen evolving complex of photosystem II subunit PsbQ [Arabidopsis thaliana]
AT3G62750	8	358	0.82	34.66	-5.4015	Down	7.7e-91	7.46e-90	gi|79456851|ref|NP_191834.3|/0/beta glucosidase 8 [Arabidopsis thaliana]
AT5G55710	7	318	1.77	74.69	-5.39909	Down	5.6e-81	4.94e-80	gi|15240567|ref|NP_200382.1|/3.82179e-105/uncharacterized protein [Arabidopsis thaliana]
AT2G43550	4	183	1.44	60.68	-5.39708	Down	3.64e-47	2.17e-46	gi|18406274|ref|NP_566002.1|/1.36173e-46/defensin-like protein 197 [Arabidopsis thaliana]
AT3G05410	5	219	0.91	38.31	-5.39571	Down	6.3e-56	4.2e-55	gi|238479660|ref|NP_001154592.1|/1.14381e-140/photosystem II reaction center PsbP family protein [Arabidopsis thaliana]
AT1G78450	1	45	0.22	9.26	-5.39544	Down	2.34e-12	6.58e-12	gi|18411970|ref|NP_565181.1|/7.48483e-116/SOUL/heme-binding protein-like protein [Arabidopsis thaliana]
AT1G26560	2	90	0.19	7.99	-5.39412	Down	1.01e-23	4.01e-23	gi|15222734|ref|NP_173978.1|/0/beta glucosidase 40 [Arabidopsis thaliana]
AT3G23700	33	1477	3.81	160.06	-5.39268	Down	0	0	gi|18403854|ref|NP_566737.1|/0/ribosomal protein S1-like RNA-binding domain-containing protein [Arabidopsis thaliana]
AT5G20700	49	2197	7.27	305	-5.39071	Down	0	0	gi|15242041|ref|NP_197570.1|/1.13584e-132/uncharacterized protein [Arabidopsis thaliana]
AT3G03770	3	136	0.17	7.13	-5.3903	Down	2.58e-35	1.28e-34	gi|75155911|sp|Q8LFN2.1|Y3037_ARATH/0/RecName: Full=Probable inactive leucine-rich repeat receptor-like protein kinase At3g03770; Flags: Precursor [Arabidopsis thaliana]
AT4G08290	8	360	0.91	38.12	-5.38854	Down	2.12e-91	2.07e-90	gi|28950947|gb|AAO63397.1|/0/At4g08290 [Arabidopsis thaliana]
AT2G35960	5	224	0.86	36.02	-5.38832	Down	2.52e-57	1.72e-56	gi|15227538|ref|NP_181140.1|/7.5418e-98/NDR1/HIN1-like 12 protein [Arabidopsis thaliana]
AT4G38160	14	628	2.02	84.31	-5.38328	Down	2.38e-158	3.67e-157	gi|15233700|ref|NP_195529.1|/0/protein PIGMENT DEFECTIVE 191 [Arabidopsis thaliana]
AT3G26280	6	266	0.59	24.6	-5.3818	Down	9.33e-68	7.23e-67	gi|15231536|ref|NP_189259.1|/0/cytochrome P450 71B4 [Arabidopsis thaliana]
AT2G42220	48	2145	9.17	382.22	-5.38134	Down	0	0	gi|18405912|ref|NP_565969.1|/3.36985e-118/Rhodanese/Cell cycle control phosphatase superfamily protein [Arabidopsis thaliana]
AT5G02710	8	355	1.42	59	-5.37675	Down	5.31e-90	5.1e-89	gi|15241920|ref|NP_195891.1|/1.18938e-92/uncharacterized protein [Arabidopsis thaliana]
AT1G03130	68	3018	14.34	593.12	-5.37021	Down	0	0	gi|15218708|ref|NP_171812.1|/6.34877e-113/photosystem I reaction center subunit D-2 [Arabidopsis thaliana]
AT2G42900	1	44	0.2	8.27	-5.36982	Down	4.46e-12	1.24e-11	gi|15228024|ref|NP_181818.1|/1.21436e-154/basic secretory protein family protein [Arabidopsis thaliana]
AT5G09320	1	47	0.07	2.89	-5.36757	Down	6.44e-13	1.85e-12	gi|15242388|ref|NP_196494.1|/0/vacuolar sorting protein 9 (VPS9) domain protein [Arabidopsis thaliana]
AT5G44410	2	87	0.19	7.82	-5.3631	Down	6.98e-23	2.71e-22	gi|15241495|ref|NP_199254.1|/0/FAD-binding Berberine family protein [Arabidopsis thaliana]
AT3G22150	11	477	0.59	24.22	-5.35934	Down	3.93e-120	4.85e-119	gi|15233292|ref|NP_188854.1|/0/pentatricopeptide repeat-containing protein [Arabidopsis thaliana]
AT1G53800	14	616	1.15	47.18	-5.35847	Down	5.38e-155	8.18e-154	gi|42562738|ref|NP_564641.2|/0/uncharacterized protein [Arabidopsis thaliana]
AT3G12345	35	1540	8.29	339.43	-5.3556	Down	0	0	gi|79313199|ref|NP_001030679.1|/2.31411e-79/uncharacterized protein [Arabidopsis thaliana]
AT2G32480	24	1047	2.63	107.63	-5.35487	Down	4.03e-262	9.73e-261	gi|42571017|ref|NP_973582.1|/0/serine protease [Arabidopsis thaliana]
AT1G67740	150	6539	24.88	1013.88	-5.34876	Down	0	0	gi|15220530|ref|NP_176940.1|/8.85748e-57/photosystem II core complex protein psbY [Arabidopsis thaliana]
AT4G33220	12	521	1.07	43.6	-5.34865	Down	4.2e-131	5.58e-130	gi|240256136|ref|NP_567917.4|/0/pectinesterase 44 [Arabidopsis thaliana]
AT5G01240	6	258	0.49	19.94	-5.34674	Down	1.6e-65	1.2e-64	gi|15240927|ref|NP_195744.1|/0/auxin transporter-like protein 1 [Arabidopsis thaliana]
AT5G20935	1	45	0.61	24.81	-5.34597	Down	2.34e-12	6.58e-12	gi|18420354|ref|NP_568406.1|/9.26225e-57/uncharacterized protein [Arabidopsis thaliana]
AT4G20430	2	88	0.12	4.88	-5.34577	Down	3.67e-23	1.43e-22	gi|334186734|ref|NP_001190781.1|/0/Subtilase family protein [Arabidopsis thaliana]
AT2G37640	6	259	0.88	35.71	-5.34268	Down	8.43e-66	6.35e-65	gi|15224330|ref|NP_181300.1|/6.66247e-157/expansin-A3 [Arabidopsis thaliana]
AT1G11600	1	41	0.09	3.65	-5.34183	Down	3.08e-11	8.27e-11	gi|15221065|ref|NP_172626.1|/0/cytochrome P450, family 77, subfamily B, polypeptide 1 [Arabidopsis thaliana]
AT3G13560	2	89	0.16	6.48	-5.33985	Down	1.93e-23	7.58e-23	gi|15231273|ref|NP_187965.1|/0/glucan endo-1,3-beta-glucosidase 4 [Arabidopsis thaliana]
AT3G28050	12	518	1.42	57.4	-5.33709	Down	2.89e-130	3.82e-129	gi|18405635|ref|NP_566831.1|/0/nodulin MtN21-like transporter UMAMIT41 [Arabidopsis thaliana]
AT2G28200	3	129	0.46	18.57	-5.3352	Down	2.34e-33	1.12e-32	gi|79564965|ref|NP_180387.2|/6.98627e-140/zinc finger protein ZAT5 [Arabidopsis thaliana]
AT4G22890	55	2354	7.39	298	-5.33359	Down	0	0	gi|18416029|ref|NP_567672.1|/1.52004e-168/PGR5-like protein 1A [Arabidopsis thaliana]
AT1G60160	7	299	0.42	16.88	-5.32878	Down	1.14e-75	9.55e-75	gi|42562825|ref|NP_176222.2|/0/putative potassium transporter 12 [Arabidopsis thaliana]
AT1G17100	20	861	4.11	164.91	-5.3264	Down	1.76e-215	3.52e-214	gi|15220033|ref|NP_173153.1|/3.06561e-118/SOUL heme-binding protein [Arabidopsis thaliana]
AT5G62920	1	43	0.19	7.6	-5.32193	Down	8.5e-12	2.34e-11	gi|15242000|ref|NP_201097.1|/2.29453e-98/two-component response regulator ARR6 [Arabidopsis thaliana]
AT1G35420	15	640	2.29	91.23	-5.31609	Down	2.23e-160	3.48e-159	gi|18399662|ref|NP_564458.1|/5.21443e-167/dienelactone hydrolase-like protein [Arabidopsis thaliana]
AT4G23820	13	553	1.43	56.92	-5.31485	Down	1.01e-138	1.41e-137	gi|15236625|ref|NP_194113.1|/0/glycoside hydrolase family 28 protein / polygalacturonase (pectinase) family protein [Arabidopsis thaliana]
AT5G46270	6	249	0.24	9.54	-5.31288	Down	5.21e-63	3.81e-62	gi|240256404|ref|NP_199439.5|/0/Disease resistance protein (TIR-NBS-LRR class) family protein [Arabidopsis thaliana]
AT2G32645	5	212	0.63	25.04	-5.31274	Down	5.68e-54	3.7e-53	gi|186504809|ref|NP_001118432.1|/2.07054e-96/uncharacterized protein [Arabidopsis thaliana]
AT3G56010	9	383	1.73	68.68	-5.31105	Down	1.65e-96	1.69e-95	gi|15228794|ref|NP_191160.1|/8.87801e-79/uncharacterized protein [Arabidopsis thaliana]
AT1G61520	315	13359	46.58	1847.66	-5.30984	Down	0	0	gi|15219941|ref|NP_176347.1|/1.66152e-111/PSI type III chlorophyll a/b-binding protein [Arabidopsis thaliana]
AT3G57780	1	40	0.07	2.76	-5.30117	Down	5.86e-11	1.56e-10	gi|334186068|ref|NP_191337.2|/0/uncharacterized protein [Arabidopsis thaliana]
AT1G60230	5	208	0.53	20.82	-5.29583	Down	7.42e-53	4.78e-52	gi|18406673|ref|NP_564755.1|/0/radical SAM domain-containing protein [Arabidopsis thaliana]
AT1G49380	12	503	0.97	38.09	-5.29528	Down	4.44e-126	5.7e-125	gi|18402618|ref|NP_564544.1|/0/cytochrome c biogenesis protein CCS1 [Arabidopsis thaliana]
AT1G73655	24	1010	5.4	211.55	-5.2919	Down	8.59e-252	1.99e-250	gi|240254365|ref|NP_565069.4|/1.62781e-131/peptidyl-prolyl cis-trans isomerase FKBP17-3 [Arabidopsis thaliana]
AT4G21870	8	338	2.6	101.73	-5.29009	Down	2.97e-85	2.74e-84	gi|15234627|ref|NP_193918.1|/5.61245e-68/heat shock protein class V 15.4 [Arabidopsis thaliana]
AT1G78230	3	122	0.21	8.2	-5.28716	Down	2.1e-31	9.72e-31	gi|79384765|ref|NP_177947.3|/0/Outer arm dynein light chain 1 protein [Arabidopsis thaliana]
AT2G43445	2	83	0.26	10.15	-5.28682	Down	9.15e-22	3.45e-21	gi|145331115|ref|NP_001078049.1|/0/F-box and associated interaction domains-containing protein [Arabidopsis thaliana]
AT4G04350	16	660	0.83	32.4	-5.28674	Down	1.19e-164	1.91e-163	gi|15233478|ref|NP_192344.1|/0/tRNA synthetase class I (I, L, M and V) family protein [Arabidopsis thaliana]
AT5G02160	66	2769	15.26	595.66	-5.28666	Down	0	0	gi|240256251|ref|NP_195836.5|/9.79156e-57/uncharacterized protein [Arabidopsis thaliana]
AT3G10405	7	292	1.18	45.97	-5.28383	Down	1.03e-73	8.42e-73	gi|30681294|ref|NP_683545.2|/2.94404e-97/uncharacterized protein [Arabidopsis thaliana]
AT1G72910	1	41	0.12	4.67	-5.28232	Down	3.08e-11	8.26e-11	gi|15218624|ref|NP_177434.1|/0/Toll-Interleukin-Resistance domain-containing protein [Arabidopsis thaliana]
AT1G14030	8	332	0.79	30.69	-5.27977	Down	1.4e-83	1.27e-82	gi|15223054|ref|NP_172856.1|/0/[fructose-bisphosphate aldolase]-lysine N-methyltransferase [Arabidopsis thaliana]
AT5G09220	7	287	0.65	25.21	-5.27741	Down	2.54e-72	2.06e-71	gi|15242347|ref|NP_196484.1|/0/amino acid permease 2 [Arabidopsis thaliana]
AT1G64170	1	43	0.07	2.71	-5.27479	Down	8.5e-12	2.34e-11	gi|145337155|ref|NP_176599.2|/0/cation/H(+) antiporter 16 [Arabidopsis thaliana]
AT2G06850	30	1241	4.37	169.17	-5.2747	Down	0	5.53e-307	gi|15225605|ref|NP_178708.1|/1.65397e-179/endoxyloglucan transferase A1 [Arabidopsis thaliana]
AT2G44210	16	660	1.57	60.75	-5.27405	Down	1.19e-164	1.91e-163	gi|79324907|ref|NP_001031538.1|/0/uncharacterized protein [Arabidopsis thaliana]
AT4G35090	235	9679	20.27	784.1	-5.27362	Down	0	0	gi|15236264|ref|NP_195235.1|/0/catalase 2 [Arabidopsis thaliana]
AT2G21830	1	40	0.08	3.09	-5.27146	Down	5.86e-11	1.55e-10	gi|18399807|ref|NP_565519.1|/0/Cysteine/Histidine-rich C1 domain family protein [Arabidopsis thaliana]
AT1G67830	4	165	0.56	21.63	-5.27146	Down	3.89e-42	2.15e-41	gi|15220550|ref|NP_176949.1|/0/alpha-L-fucosidase 1 [Arabidopsis thaliana]
AT3G48280	1	40	0.1	3.86	-5.27053	Down	5.86e-11	1.55e-10	gi|22331674|ref|NP_680107.1|/0/cytochrome P450 71A25 [Arabidopsis thaliana]
AT4G02990	15	618	1.31	50.56	-5.27036	Down	3.06e-154	4.63e-153	gi|15236230|ref|NP_192208.1|/0/mitochondrial transcription termination factor-like protein BELAYA SMERT [Arabidopsis thaliana]
AT5G63100	2	82	0.27	10.41	-5.26887	Down	1.74e-21	6.52e-21	gi|15242625|ref|NP_201115.1|/4.44143e-170/S-adenosyl-L-methionine-dependent methyltransferase domain-containing protein [Arabidopsis thaliana]
AT3G54910	1	40	0.1	3.85	-5.26679	Down	5.86e-11	1.55e-10	gi|42565943|ref|NP_191051.2|/0/leucine rich repeat and F-Box domain-containing protein [Arabidopsis thaliana]
AT1G68585	1	41	0.24	9.24	-5.26679	Down	3.08e-11	8.26e-11	gi|18409069|ref|NP_564933.1|/4.49832e-56/uncharacterized protein [Arabidopsis thaliana]
AT3G02380	4	164	0.53	20.4	-5.26643	Down	7.39e-42	4.06e-41	gi|15232898|ref|NP_186887.1|/0/zinc finger protein CONSTANS-LIKE 2 [Arabidopsis thaliana]
AT1G26210	2	83	0.34	13.07	-5.26458	Down	9.15e-22	3.45e-21	gi|18395796|ref|NP_564241.1|/1.34627e-33/SOB five-like 1 protein [Arabidopsis thaliana]
AT5G35220	19	777.05	1.71	65.6	-5.26163	Down	2.33e-193	4.24e-192	gi|15238440|ref|NP_198372.1|/0/metalloprotease EGY1 [Arabidopsis thaliana]
AT3G02060	12	483	0.66	25.24	-5.2571	Down	1.67e-120	2.06e-119	gi|18396054|ref|NP_566160.1|/0/putative DEAD/DEAH box helicase [Arabidopsis thaliana]
AT5G19530	3	121	0.38	14.51	-5.2549	Down	3.99e-31	1.84e-30	gi|18419941|ref|NP_568376.1|/0/Thermospermine synthase ACAULIS5 [Arabidopsis thaliana]
AT5G09820	3	121	0.44	16.8	-5.25481	Down	3.99e-31	1.84e-30	gi|75102996|sp|Q5M755.1|PAP7_ARATH/6.66847e-141/RecName: Full=Probable plastid-lipid-associated protein 7, chloroplastic; AltName: Full=Fibrillin-5; Flags: Precursor [Arabidopsis thaliana]
AT2G23600	42	1719	8.2	312.93	-5.25407	Down	0	0	gi|15227863|ref|NP_179941.1|/4.5237e-144/methylesterase 2 [Arabidopsis thaliana]
AT1G01970	9	364	0.92	35.09	-5.25328	Down	3.27e-91	3.18e-90	gi|15217583|ref|NP_171699.1|/0/pentatricopeptide repeat-containing protein [Arabidopsis thaliana]
AT1G29660	4	161	0.51	19.38	-5.24793	Down	5.07e-41	2.75e-40	gi|15220512|ref|NP_174259.1|/0/GDSL esterase/lipase [Arabidopsis thaliana]
AT5G09660	183	7419	22.79	865.42	-5.24693	Down	0	0	gi|79327392|ref|NP_001031860.1|/0/peroxisomal NAD-malate dehydrogenase 2 [Arabidopsis thaliana]
AT1G55370	6	232	0.7	26.51	-5.24304	Down	2.83e-58	1.96e-57	gi|18405348|ref|NP_564687.1|/2.26389e-154/NDH-dependent cyclic electron flow 5 [Arabidopsis thaliana]
AT1G59980	1	40	0.1	3.77	-5.23649	Down	5.86e-11	1.55e-10	gi|30696376|ref|NP_176206.2|/0/ARG1-like 2 [Arabidopsis thaliana]
AT3G02690	17	681	2	75.34	-5.23534	Down	3.32e-169	5.42e-168	gi|18396278|ref|NP_566180.1|/0/nucleotide/sugar transporter family protein [Arabidopsis thaliana]
AT1G76405	2	92	0.62	23.31	-5.23254	Down	2.79e-24	1.12e-23	gi|30699168|ref|NP_565130.3|/1.0901e-95/uncharacterized protein [Arabidopsis thaliana]
AT2G32640	5	204	0.39	14.63	-5.22931	Down	9.67e-52	6.14e-51	gi|42569568|ref|NP_180823.3|/0/Lycopene beta/epsilon cyclase protein [Arabidopsis thaliana]
AT3G23450	4	159	0.38	14.25	-5.22882	Down	1.83e-40	9.86e-40	gi|62318801|dbj|BAD93846.1|/3.93781e-21/hypothetical protein [Arabidopsis thaliana]
AT3G14150	4	163	0.51	19.12	-5.22844	Down	1.4e-41	7.69e-41	gi|15231792|ref|NP_188031.1|/0/Aldolase-type TIM barrel family protein [Arabidopsis thaliana]
AT2G41940	3	121	0.49	18.34	-5.22607	Down	3.99e-31	1.84e-30	gi|15227472|ref|NP_181725.1|/2.03524e-125/zinc finger protein 8 [Arabidopsis thaliana]
AT1G66940	7	257	0.87	32.56	-5.22594	Down	5.64e-64	4.17e-63	gi|42572013|ref|NP_974097.1|/1.30522e-159/protein kinase-related protein [Arabidopsis thaliana]
AT3G16240	118	4720	18.4	688.62	-5.22593	Down	0	0	gi|17473872|gb|AAL38357.1|/3.91339e-127/delta tonoplast intrinsic protein [Arabidopsis thaliana]
AT3G11930	55	2192	9.6	358.92	-5.22448	Down	0	0	gi|79313191|ref|NP_001030675.1|/3.32761e-79/universal stress protein-like protein [Arabidopsis thaliana]
AT3G55250	14	560	2.16	80.71	-5.22364	Down	2.25e-139	3.16e-138	gi|15233220|ref|NP_191085.1|/1.23034e-144/uncharacterized protein [Arabidopsis thaliana]
AT5G21222	14	556	0.75	27.98	-5.22136	Down	2.92e-138	4.06e-137	gi|42570531|ref|NP_850859.2|/0/pentatricopeptide repeat and serine/threonine kinase domain-containing protein [Arabidopsis thaliana]
AT1G18060	20	797	3.65	135.93	-5.21882	Down	1.23e-197	2.28e-196	gi|9719721|gb|AAF97823.1|AC034107_6/1.07805e-114/ESTs gb|AI998082, gb|AV440637, gb|AV442187, gb|AV526496 come from this gene [Arabidopsis thaliana]
AT4G29020	8	320	1.93	71.86	-5.21852	Down	3.1e-80	2.71e-79	gi|238480986|ref|NP_001154273.1|/5.5587e-16/glycine-rich protein [Arabidopsis thaliana]
AT3G20395	2	80	0.47	17.39	-5.20945	Down	6.28e-21	2.32e-20	gi|116830763|gb|ABK28339.1|/8.30636e-117/unknown [Arabidopsis thaliana]
AT5G07030	2	79	0.18	6.66	-5.20945	Down	1.19e-20	4.38e-20	gi|79507883|ref|NP_196320.2|/0/aspartyl protease family protein [Arabidopsis thaliana]
AT1G26761	5	198	0.61	22.55	-5.20817	Down	4.54e-50	2.82e-49	gi|186478898|ref|NP_001117357.1|/0/Arabinanase/levansucrase/invertase [Arabidopsis thaliana]
AT4G28660	29	1152	6.85	253.06	-5.20723	Down	7.44e-285	1.94e-283	gi|7269721|emb|CAB81454.1|/1.06749e-100/photosystem II protein W-like [Arabidopsis thaliana]
AT5G57345	17	676	4.3	158.77	-5.20646	Down	8.19e-168	1.32e-166	gi|18423968|ref|NP_568854.1|/4.01036e-54/uncharacterized protein [Arabidopsis thaliana]
AT4G28250	1	39	0.13	4.8	-5.20645	Down	1.11e-10	2.92e-10	gi|145334147|ref|NP_001078454.1|/2.86459e-140/expansin B3 [Arabidopsis thaliana]
AT2G44640	10	392	0.97	35.79	-5.20543	Down	9.93e-98	1.03e-96	gi|18406590|ref|NP_566021.1|/0/uncharacterized protein [Arabidopsis thaliana]
AT4G04890	11	429	0.57	21.03	-5.20534	Down	9.43e-107	1.05e-105	gi|18412734|ref|NP_567274.1|/0/homeobox-leucine zipper protein PROTODERMAL FACTOR 2 [Arabidopsis thaliana]
AT5G58250	22	871	4.85	178.78	-5.20406	Down	1.16e-215	2.33e-214	gi|15237144|ref|NP_200633.1|/2.22107e-91/uncharacterized protein [Arabidopsis thaliana]
AT3G05180	3	117	0.38	13.97	-5.20019	Down	5.19e-30	2.34e-29	gi|15229919|ref|NP_187169.1|/0/GDSL esterase/lipase [Arabidopsis thaliana]
AT4G25260	3	119	0.59	21.69	-5.20017	Down	1.44e-30	6.57e-30	gi|15234982|ref|NP_194256.1|/1.79547e-108/plant invertase/pectin methylesterase inhibitor domain-containing protein [Arabidopsis thaliana]
AT3G03190	1	39	0.24	8.8	-5.1964	Down	1.11e-10	2.92e-10	gi|15228488|ref|NP_186969.1|/3.38093e-120/glutathione S-transferase F11 [Arabidopsis thaliana]
AT2G41560	67	2604	3.19	116.88	-5.19533	Down	0	0	gi|15227380|ref|NP_181687.1|/0/autoinhibited Ca(2+)-ATPase 4 [Arabidopsis thaliana]
AT1G23740	60	2343	7.51	274.92	-5.19406	Down	0	0	gi|15220854|ref|NP_173786.1|/0/alkenal/one oxidoreductase [Arabidopsis thaliana]
AT2G31380	6	235	0.96	35	-5.18818	Down	4.14e-59	2.89e-58	gi|18402646|ref|NP_565722.1|/1.49486e-139/B-box zinc finger protein STH [Arabidopsis thaliana]
AT4G35250	35	1359	3.96	144.22	-5.18663	Down	0	0	gi|15236930|ref|NP_195251.1|/0/Rossmann-fold NAD(P)-binding domain-containing protein [Arabidopsis thaliana]
AT1G09800	1	39	0.12	4.37	-5.18653	Down	1.11e-10	2.92e-10	gi|42561874|ref|NP_172451.2|/0/pseudouridine synthase family protein [Arabidopsis thaliana]
AT1G03680	60	2342	12.34	449.17	-5.18585	Down	0	0	gi|30678634|ref|NP_849585.1|/1.38892e-86/thioredoxin M1 [Arabidopsis thaliana]
AT3G57190	6	231	0.7	25.44	-5.1836	Down	5.37e-58	3.7e-57	gi|30694592|ref|NP_191278.2|/0/peptide chain release factor 3 [Arabidopsis thaliana]
AT1G08540	38	1464	3.16	114.61	-5.18066	Down	0	0	gi|15223259|ref|NP_172330.1|/0/RNA polymerase sigma subunit 2 [Arabidopsis thaliana]
AT1G14120	1	39	0.15	5.44	-5.18057	Down	1.11e-10	2.92e-10	gi|15223094|ref|NP_172864.1|/5.51742e-180/2-oxoglutarate (2OG) and Fe(II)-dependent oxygenase-like protein [Arabidopsis thaliana]
AT2G39470	30	1159	5.35	193.68	-5.17799	Down	1.62e-285	4.23e-284	gi|18405066|ref|NP_565906.1|/1.93787e-135/PsbP-like protein 2 [Arabidopsis thaliana]
AT1G62510	6	233	1.4	50.58	-5.17507	Down	1.49e-58	1.03e-57	gi|15221484|ref|NP_176440.1|/2.01425e-30/bifunctional inhibitor/lipid-transfer protein/seed storage 2S albumin-like protein [Arabidopsis thaliana]
AT5G53580	15	578	1.95	70.36	-5.17321	Down	4.18e-143	6.01e-142	gi|30696358|ref|NP_200170.2|/0/pyridoxal reductase [Arabidopsis thaliana]
AT5G05960	1	39	0.44	15.87	-5.17265	Down	1.11e-10	2.92e-10	gi|227204147|dbj|BAH56925.1|/2.14808e-74/AT5G05960 [Arabidopsis thaliana]
AT4G18480	102	3892	10.77	385.88	-5.16306	Down	0	0	gi|15233888|ref|NP_193583.1|/0/magnesium-chelatase subunit chlI [Arabidopsis thaliana]
AT5G21430	18	691	3.53	126.43	-5.16253	Down	1.05e-170	1.72e-169	gi|30688196|ref|NP_850862.1|/4.51677e-112/chaperone DnaJ-domain containing protein [Arabidopsis thaliana]
AT1G73600	6	227.39	0.57	20.41	-5.16217	Down	6.95e-57	4.71e-56	gi|145362386|ref|NP_974139.2|/0/putative phosphoethanolamine N-methyltransferase 3 [Arabidopsis thaliana]
AT3G25740	3	115	0.46	16.46	-5.16119	Down	1.87e-29	8.34e-29	gi|15230872|ref|NP_189202.1|/0/methionine aminopeptidase 1C [Arabidopsis thaliana]
AT2G38010	1	38	0.07	2.5	-5.15843	Down	2.11e-10	5.47e-10	gi|42569717|ref|NP_181337.2|/0/Neutral/alkaline non-lysosomal ceramidase [Arabidopsis thaliana]
AT5G42310	16	603	1.02	36.37	-5.15611	Down	8.71e-149	1.29e-147	gi|15238925|ref|NP_199046.1|/0/pentatricopeptide repeat-containing protein [Arabidopsis thaliana]
AT3G48500	22	840	1.63	58.1	-5.15559	Down	4.88e-207	9.43e-206	gi|145332787|ref|NP_001078259.1|/0/RNA binding protein PDE312 [Arabidopsis thaliana]
AT5G44130	59	2250	12.07	429.23	-5.15225	Down	0	0	gi|15241423|ref|NP_199226.1|/2.82119e-79/fasciclin-like arabinogalactan protein 13 [Arabidopsis thaliana]
AT1G25450	6	225	0.56	19.89	-5.15047	Down	2.5e-56	1.68e-55	gi|15222592|ref|NP_173916.1|/0/3-ketoacyl-CoA synthase 5 [Arabidopsis thaliana]
AT1G51400	57	2198	22.35	793.04	-5.14905	Down	0	0	gi|18403499|ref|NP_564589.1|/2.1593e-40/photosystem II 5 kD protein [Arabidopsis thaliana]
AT4G32570	11	415	1.31	46.45	-5.14804	Down	7.36e-103	7.94e-102	gi|18418038|ref|NP_567898.1|/0/protein TIFY 8 [Arabidopsis thaliana]
AT2G33180	5	192	1.53	54.25	-5.14802	Down	2.12e-48	1.29e-47	gi|15225807|ref|NP_180876.1|/1.89032e-88/uncharacterized protein [Arabidopsis thaliana]
AT5G45930	13	491	1.51	53.53	-5.14773	Down	1.86e-121	2.32e-120	gi|30694853|ref|NP_199405.2|/0/magnesium chelatase subunit I2 [Arabidopsis thaliana]
AT3G55800	198	7464	20.25	716.72	-5.14542	Down	0	0	gi|15228194|ref|NP_191139.1|/0/Sedoheptulose-1,7-bisphosphatase [Arabidopsis thaliana]
AT1G19715	10	379	0.78	27.6	-5.14505	Down	4.09e-94	4.09e-93	gi|30686497|ref|NP_849691.1|/0/Mannose-binding lectin superfamily protein [Arabidopsis thaliana]
AT5G13770	29	1090	2.34	82.58	-5.14121	Down	1.29e-267	3.19e-266	gi|42567830|ref|NP_196881.2|/0/pentatricopeptide repeat-containing protein [Arabidopsis thaliana]
AT4G39740	1	37	0.15	5.29	-5.14023	Down	4.01e-10	1.03e-09	gi|18420515|ref|NP_568068.1|/5.19791e-151/protein SCO1 homolog 2 [Arabidopsis thaliana]
AT1G51940	8	297	0.56	19.72	-5.13809	Down	7.71e-74	6.33e-73	gi|42562696|ref|NP_175606.2|/0/LysM type receptor kinase-like protein [Arabidopsis thaliana]
AT4G00880	1	38	0.21	7.37	-5.1332	Down	2.11e-10	5.47e-10	gi|18411465|ref|NP_567196.1|/1.3745e-62/SAUR-like auxin-responsive protein [Arabidopsis thaliana]
AT4G14480	2	73	0.23	8.04	-5.12749	Down	5.57e-19	1.96e-18	gi|15233460|ref|NP_193184.1|/0/serine/threonine-protein kinase BLUS1 [Arabidopsis thaliana]
AT5G51545	10	376	2.69	94.01	-5.12714	Down	2.79e-93	2.76e-92	gi|79330574|ref|NP_001032057.1|/4.6921e-70/low psii accumulation2 protein [Arabidopsis thaliana]
AT4G03400	6	221	0.48	16.77	-5.1267	Down	3.23e-55	2.14e-54	gi|15236304|ref|NP_192249.1|/0/auxin-responsive GH3 family protein [Arabidopsis thaliana]
AT1G68590	54	2031	14.12	493.19	-5.12633	Down	0	0	gi|145326692|ref|NP_001077793.1|/1.654e-70/30S ribosomal protein 3-1 [Arabidopsis thaliana]
AT3G47960	10	369	0.76	26.51	-5.12439	Down	2.45e-91	2.39e-90	gi|334185810|ref|NP_566896.2|/0/glucosinolate transporter 1 [Arabidopsis thaliana]
AT5G48880	5	201	0.54	18.83	-5.12393	Down	6.63e-51	4.16e-50	gi|30695564|ref|NP_568704.2|/0/3-keto-acyl-CoA thiolase 2 [Arabidopsis thaliana]
AT5G23660	6	224	0.83	28.94	-5.12381	Down	4.74e-56	3.17e-55	gi|15237803|ref|NP_197755.1|/7.69932e-159/bidirectional sugar transporter SWEET12 [Arabidopsis thaliana]
AT5G59130	1	36	0.07	2.44	-5.12338	Down	7.62e-10	1.93e-09	gi|334188485|ref|NP_001190568.1|/0/Subtilase family protein [Arabidopsis thaliana]
AT5G39800	1	38	0.36	12.54	-5.1224	Down	2.11e-10	5.47e-10	gi|18421913|ref|NP_568574.1|/3.88039e-49/mitochondrial ribosomal protein L27 [Arabidopsis thaliana]
AT2G43530	10	379	4.62	160.54	-5.1189	Down	4.09e-94	4.08e-93	gi|15224299|ref|NP_181881.1|/2.15411e-45/defensin-like protein 194 [Arabidopsis thaliana]
AT2G36145	14	524	3.8	131.94	-5.11774	Down	2.31e-129	3.04e-128	gi|51971659|dbj|BAD44494.1|/1.03804e-93/unknown protein [Arabidopsis thaliana]
AT1G71490	1	40	0.06	2.08	-5.11548	Down	5.86e-11	1.55e-10	gi|15217514|ref|NP_177305.1|/0/pentatricopeptide repeat-containing protein [Arabidopsis thaliana]
AT4G38970	551	20323	62.08	2148.83	-5.11328	Down	0	0	gi|297801980|ref|XP_002868874.1|/0/hypothetical protein ARALYDRAFT_490667 [Arabidopsis lyrata subsp. lyrata]
AT1G15820	390	14403	58.53	2023.02	-5.11119	Down	0	0	gi|4741960|gb|AAD28777.1|AF134130_1/6.77156e-138/Lhcb6 protein [Arabidopsis thaliana]
AT2G20890	79	2900	11.11	381.87	-5.10315	Down	0	0	gi|18399513|ref|NP_565491.1|/5.3725e-165/protein THYLAKOID FORMATION 1 [Arabidopsis thaliana]
AT1G72930	13	479	2.82	96.68	-5.09945	Down	4.01e-118	4.86e-117	gi|15218629|ref|NP_177436.1|/4.70822e-97/toll/interleukin-1 receptor-like protein [Arabidopsis thaliana]
AT1G11860	347	12647	36.86	1261.06	-5.09644	Down	0	0	gi|15221119|ref|NP_172650.1|/0/aminomethyltransferase [Arabidopsis thaliana]
AT3G16130	3	109	0.25	8.53	-5.09255	Down	8.69e-28	3.76e-27	gi|15233289|ref|NP_188234.1|/0/RHO guanyl-nucleotide exchange factor 13 [Arabidopsis thaliana]
AT4G31050	2	73	0.32	10.91	-5.09144	Down	5.57e-19	1.96e-18	gi|18417727|ref|NP_567866.1|/3.06989e-161/Biotin/lipoate A/B protein ligase family [Arabidopsis thaliana]
AT1G55330	7	262	4.17	141.76	-5.08726	Down	2.31e-65	1.73e-64	gi|565492704|ref|XP_006303991.1|/2.56447e-08/hypothetical protein CARUB_v10011419mg [Capsella rubella]
AT1G30380	284	10381	74.01	2512.26	-5.08512	Down	0	0	gi|15220733|ref|NP_174327.1|/1.60714e-52/photosystem I reaction center subunit psaK [Arabidopsis thaliana]
AT4G29400	5	180	0.79	26.75	-5.08154	Down	4.57e-45	2.64e-44	gi|79489598|ref|NP_194669.2|/4.18351e-158/uncharacterized protein [Arabidopsis thaliana]
AT2G24060	23	831	3.46	117.07	-5.08046	Down	2.8e-203	5.35e-202	gi|15224088|ref|NP_179984.1|/4.3658e-129/translation initiation factor IF-3 [Arabidopsis thaliana]
AT3G52900	1	37	0.3	10.14	-5.07895	Down	4.01e-10	1.03e-09	gi|15231706|ref|NP_190858.1|/9.10496e-86/uncharacterized protein [Arabidopsis thaliana]
AT2G32230	30	1078	2.57	86.81	-5.07802	Down	5e-263	1.21e-261	gi|30685224|ref|NP_850186.1|/0/proteinaceous RNase P 1 [Arabidopsis thaliana]
AT3G47470	601	21637	83.34	2810.4	-5.07562	Down	0	0	gi|30692874|ref|NP_190331.3|/8.17906e-145/chlorophyll a-b binding protein 4 [Arabidopsis thaliana]
AT2G43360	12	432	1.47	49.51	-5.07383	Down	2.49e-106	2.76e-105	gi|15224273|ref|NP_181864.1|/0/biotin synthase [Arabidopsis thaliana]
AT2G24820	47	1684	4.41	148.47	-5.07325	Down	0	0	gi|15224625|ref|NP_180055.1|/0/translocon at the inner envelope membrane of chloroplasts 55-II [Arabidopsis thaliana]
AT1G09900	6	215	0.56	18.85	-5.07299	Down	1.49e-53	9.69e-53	gi|15218325|ref|NP_172461.1|/0/pentatricopeptide repeat-containing protein [Arabidopsis thaliana]
AT5G13630	284	10110	9.89	332.13	-5.06963	Down	0	0	gi|145334393|ref|NP_001078578.1|/0/magnesium chelatase subunit H [Arabidopsis thaliana]
AT3G46970	41	1455	2.21	73.97	-5.06482	Down	0	0	gi|586500081|pdb|4BQE|A/0/Chain A, Arabidopsis Thaliana Cytosolic Alpha-1,4-glucan Phosphorylase (phs2)
AT4G27440	62	2206	6.8	227.21	-5.06235	Down	0	0	gi|15234129|ref|NP_194474.1|/0/light-dependent NADPH:protochlorophyllide oxidoreductase B [Arabidopsis thaliana]
AT4G16140	2	71	0.46	15.34	-5.05952	Down	2e-18	6.91e-18	gi|15234820|ref|NP_193349.1|/4.8943e-08/proline-rich family protein [Arabidopsis thaliana]
AT1G79110	3	107	0.38	12.67	-5.05927	Down	3.12e-27	1.33e-26	gi|42572167|ref|NP_974174.1|/8.51288e-159/protein BRG2 [Arabidopsis thaliana]
AT5G27290	11	391	1.5	49.99	-5.05861	Down	3.37e-96	3.43e-95	gi|18421099|ref|NP_568492.1|/6.30452e-170/uncharacterized protein [Arabidopsis thaliana]
AT2G32180	7	252	2.33	77.64	-5.0584	Down	1.38e-62	9.99e-62	gi|15225202|ref|NP_180777.1|/8.47182e-77/plastid transcriptionally active 18 [Arabidopsis thaliana]
AT3G15900	4	143	1.07	35.63	-5.05741	Down	5.12e-36	2.57e-35	gi|18400941|ref|NP_566531.1|/1.81769e-61/uncharacterized protein [Arabidopsis thaliana]
AT1G28660	6	218	0.8	26.63	-5.05691	Down	2.2e-54	1.44e-53	gi|30690523|ref|NP_849723.1|/0/GDSL esterase/lipase [Arabidopsis thaliana]
AT2G28100	4	141.81	0.38	12.63	-5.05471	Down	1.84e-35	9.16e-35	gi|30683758|ref|NP_180377.2|/0/alpha-L-fucosidase 1 [Arabidopsis thaliana]
AT3G60390	1	36	0.13	4.32	-5.05445	Down	7.62e-10	1.93e-09	gi|15232311|ref|NP_191598.1|/2.64798e-104/homeobox-leucine zipper protein HAT3 [Arabidopsis thaliana]
AT4G27820	5	175	0.51	16.92	-5.05209	Down	1.11e-43	6.3e-43	gi|30687750|ref|NP_194511.3|/0/beta glucosidase 9 [Arabidopsis thaliana]
AT4G30450	2	72	0.64	21.22	-5.05121	Down	1.06e-18	3.68e-18	gi|15234747|ref|NP_194774.1|/1.52082e-07/glycine-rich protein [Arabidopsis thaliana]
AT3G17950	1	36	0.21	6.96	-5.05063	Down	7.62e-10	1.93e-09	gi|15229554|ref|NP_188422.1|/2.47815e-93/uncharacterized protein [Arabidopsis thaliana]
AT3G09650	9	318	0.56	18.53	-5.04829	Down	1.98e-78	1.7e-77	gi|15232734|ref|NP_187576.1|/0/RNA binding protein HCF152 [Arabidopsis thaliana]
AT3G07310	12	422	1.4	46.26	-5.04627	Down	1.47e-103	1.6e-102	gi|18397912|ref|NP_566302.1|/0/uncharacterized protein [Arabidopsis thaliana]
AT1G79620	1	34	0.05	1.65	-5.04439	Down	2.74e-09	6.73e-09	gi|224589491|gb|ACN59279.1|/0/leucine-rich repeat receptor-like protein kinase [Arabidopsis thaliana]
AT1G19720	14	488	0.73	24.06	-5.0426	Down	2.22e-119	2.72e-118	gi|30686506|ref|NP_173402.2|/0/pentatricopeptide repeat-containing protein [Arabidopsis thaliana]
AT3G28300	2	71.5	0.22	7.25	-5.04241	Down	2e-18	6.91e-18	gi|15232948|ref|NP_189469.1|/0/AT14A-like protein [Arabidopsis thaliana]
AT3G28290	2	71.5	0.22	7.25	-5.04241	Down	2e-18	6.91e-18	gi|15232948|ref|NP_189469.1|/0/AT14A-like protein [Arabidopsis thaliana]
AT4G05180	212	7478	37.2	1225.81	-5.04229	Down	0	0	gi|15234637|ref|NP_192427.1|/9.55907e-106/photosystem II subunit Q-2 [Arabidopsis thaliana]
AT3G54890	483	17013	78.22	2575.87	-5.04138	Down	0	0	gi|15233115|ref|NP_191049.1|/1.21307e-105/chlorophyll a-b binding protein 6 [Arabidopsis thaliana]
AT1G10960	114	4056	35.95	1183.45	-5.04086	Down	0	0	gi|15220256|ref|NP_172565.1|/3.0552e-56/ferredoxin 1 [Arabidopsis thaliana]
AT3G54790	3	108	0.18	5.92	-5.03953	Down	1.65e-27	7.06e-27	gi|30694120|ref|NP_191039.2|/0/U-box domain-containing protein 3 [Arabidopsis thaliana]
AT1G32740	1	36	0.15	4.93	-5.03855	Down	7.62e-10	1.93e-09	gi|18398566|ref|NP_564408.1|/1.82618e-170/SBP (S-ribonuclease binding protein) family protein [Arabidopsis thaliana]
AT5G63420	16	558	0.85	27.92	-5.03769	Down	2.64e-136	3.62e-135	gi|42568733|ref|NP_201147.2|/0/RNase J [Arabidopsis thaliana]
AT2G21185	4	142	1.38	45.31	-5.03709	Down	9.7e-36	4.86e-35	gi|18399616|ref|NP_565500.1|/1.1282e-30/uncharacterized protein [Arabidopsis thaliana]
AT3G61830	2	70	0.14	4.59	-5.035	Down	3.79e-18	1.3e-17	gi|18412151|ref|NP_567119.1|/0/auxin response factor 18 [Arabidopsis thaliana]
AT3G18800	1	35	0.29	9.5	-5.0338	Down	1.44e-09	3.61e-09	gi|18402009|ref|NP_566619.1|/3.76905e-87/uncharacterized protein [Arabidopsis thaliana]
AT4G03150	4	141	1.11	36.27	-5.03015	Down	1.84e-35	9.16e-35	gi|4262143|gb|AAD14443.1|/7.75553e-102/hypothetical protein [Arabidopsis thaliana]
AT1G35180	1	35	0.21	6.86	-5.02975	Down	1.44e-09	3.61e-09	gi|30693154|ref|NP_174751.2|/5.9856e-127/TRAM, LAG1 and CLN8 (TLC) lipid-sensing domain containing protein [Arabidopsis thaliana]
AT3G23840	1	35	0.12	3.91	-5.02606	Down	1.44e-09	3.61e-09	gi|18403923|ref|NP_566741.1|/0/HXXXD-type acyl-transferase-like protein [Arabidopsis thaliana]
AT1G30410	10	350	0.33	10.75	-5.02573	Down	4.55e-86	4.24e-85	gi|334182953|ref|NP_174330.3|/0/multidrug resistance-associated protein 13 [Arabidopsis thaliana]
AT1G59720	2	68	0.16	5.21	-5.02514	Down	1.36e-17	4.56e-17	gi|15218900|ref|NP_176180.1|/0/pentatricopeptide repeat-containing protein CRR28 [Arabidopsis thaliana]
AT5G64570	116	4003	7.58	246.14	-5.02114	Down	0	0	gi|15237736|ref|NP_201262.1|/0/beta-D-xylosidase 4 [Arabidopsis thaliana]
AT4G01730	1	34	0.11	3.57	-5.02035	Down	2.74e-09	6.73e-09	gi|240255719|ref|NP_192082.4|/0/DHHC-type zinc finger protein [Arabidopsis thaliana]
AT5G55580	5	173	0.38	12.33	-5.02003	Down	3.98e-43	2.23e-42	gi|15240542|ref|NP_200369.1|/0/mitochondrial transcription termination factor family protein [Arabidopsis thaliana]
AT4G31805	1	34	0.12	3.89	-5.01866	Down	2.74e-09	6.73e-09	gi|18417879|ref|NP_567883.1|/0/protein POLAR [Arabidopsis thaliana]
AT3G18390	61	2094	3.24	104.97	-5.01784	Down	0	0	gi|15229636|ref|NP_188468.1|/0/CRS1 / YhbY domain-containing protein EMB1865 [Arabidopsis thaliana]
AT4G30720	14	483	0.92	29.76	-5.0156	Down	5.39e-118	6.53e-117	gi|110741867|dbj|BAE98875.1|/0/hypothetical protein [Arabidopsis thaliana]
AT1G44000	19	657	3.08	99.6	-5.01514	Down	5.03e-160	7.82e-159	gi|18401163|ref|NP_564489.1|/1.15253e-144/uncharacterized protein [Arabidopsis thaliana]
AT2G24280	22	755	1.17	37.81	-5.01419	Down	1.83e-183	3.21e-182	gi|30682358|ref|NP_850050.1|/0/alpha/beta-Hydrolases superfamily protein [Arabidopsis thaliana]
AT3G07670	9	310	0.84	27.11	-5.01229	Down	3.26e-76	2.74e-75	gi|15231493|ref|NP_187424.1|/0/Rubisco methyltransferase family protein [Arabidopsis thaliana]
AT3G52380	74	2544	8.75	282.32	-5.0119	Down	0	0	gi|15231200|ref|NP_190806.1|/5.26233e-138/chloroplast RNA-binding protein 33 [Arabidopsis thaliana]
AT1G71720	16	549	1.67	53.87	-5.01156	Down	8.19e-134	1.1e-132	gi|334183835|ref|NP_177317.2|/0/rbcL RNA S1-binding domain protein [Arabidopsis thaliana]
AT1G79770	1	35	0.28	9.03	-5.01123	Down	1.44e-09	3.61e-09	gi|18412503|ref|NP_565220.1|/1.46331e-68/uncharacterized protein [Arabidopsis thaliana]
AT2G42840	10	344	1.42	45.68	-5.0076	Down	2.09e-84	1.91e-83	gi|15228010|ref|NP_181812.1|/2.71555e-52/protodermal factor 1 [Arabidopsis thaliana]
AT1G04110	2	68	0.14	4.5	-5.00643	Down	1.36e-17	4.56e-17	gi|18379242|ref|NP_563701.1|/0/subtilisin-like protease SDD1 [Arabidopsis thaliana]
AT4G35760	23	787	2.45	78.57	-5.00312	Down	4.31e-191	7.77e-190	gi|18419647|ref|NP_567988.1|/0/thiol-disulfide oxidoreductase LTO1 [Arabidopsis thaliana]
AT5G43750	28	964	6.27	201.03	-5.0028	Down	6.27e-234	1.36e-232	gi|18422368|ref|NP_568629.1|/4.44325e-121/NAD(P)H dehydrogenase 18 [Arabidopsis thaliana]
AT2G26010	72	2521	33.91	1087.06	-5.00258	Down	0	0	gi|15225238|ref|NP_180171.1|/1.43493e-30/plant defensin 1.3 [Arabidopsis thaliana]
AT3G19370	4	136	0.27	8.65	-5.00167	Down	4.45e-34	2.17e-33	gi|11994459|dbj|BAB02461.1|/0/unnamed protein product [Arabidopsis thaliana]
AT3G04260	22	745	1.2	38.42	-5.00075	Down	1.07e-180	1.85e-179	gi|334185070|ref|NP_187076.2|/0/plastid transcriptionally active 3 [Arabidopsis thaliana]
AT1G29670	14	478	1.84	58.88	-5	Down	1.3e-116	1.56e-115	gi|15220514|ref|NP_174260.1|/0/GDSL esterase/lipase [Arabidopsis thaliana]
AT3G05340	1	34.12	0.06	1.92	-5	Down	2.74e-09	6.73e-09	gi|42563517|ref|NP_187185.2|/0/pentatricopeptide repeat-containing protein [Arabidopsis thaliana]
AT5G17230	60	2125	5.37	171.61	-4.99807	Down	0	0	gi|238481287|ref|NP_001154715.1|/0/phytoene synthase [Arabidopsis thaliana]
AT3G49290	2	68	0.23	7.34	-4.99607	Down	1.36e-17	4.55e-17	gi|15229112|ref|NP_190498.1|/8.15939e-149/ABL interactor-like protein 2 [Arabidopsis thaliana]
AT3G48740	32	1088	4.27	135.9	-4.99217	Down	2.53e-263	6.12e-262	gi|15229019|ref|NP_190443.1|/1.56095e-162/bidirectional sugar transporter SWEET11 [Arabidopsis thaliana]
AT1G12800	57	1918	3.45	109.48	-4.98793	Down	0	0	gi|15222076|ref|NP_172740.1|/0/Nucleic acid-binding, OB-fold-like protein [Arabidopsis thaliana]
AT2G13360	426	14384	47.27	1498.7	-4.98664	Down	0	0	gi|15225026|ref|NP_178969.1|/0/alanine--glyoxylate aminotransferase [Arabidopsis thaliana]
AT4G02770	258	8787	59.1	1873.35	-4.98632	Down	0	0	gi|21595031|gb|AAM66066.1|/2.66518e-102/putative photosystem I reaction center subunit II precursor [Arabidopsis thaliana]
AT3G52630	1	34	0.42	13.31	-4.98598	Down	2.74e-09	6.73e-09	gi|15231278|ref|NP_190831.1|/8.35403e-55/Nucleic acid-binding, OB-fold-like protein [Arabidopsis thaliana]
AT2G27060	5	170	0.23	7.28	-4.98423	Down	2.7e-42	1.49e-41	gi|145360375|ref|NP_180274.2|/0/leucine-rich repeat protein kinase-like protein [Arabidopsis thaliana]
AT1G15510	5	167	0.31	9.81	-4.98391	Down	1.82e-41	9.95e-41	gi|15218216|ref|NP_173004.1|/0/pentatricopeptide repeat-containing protein [Arabidopsis thaliana]
AT5G63140	3	101	0.35	11.06	-4.98185	Down	1.43e-25	5.93e-25	gi|15242654|ref|NP_201119.1|/0/purple acid phosphatase 29 [Arabidopsis thaliana]
AT2G23840	5	169	0.83	26.2	-4.98031	Down	5.1e-42	2.81e-41	gi|30682222|ref|NP_179964.2|/3.7291e-148/HNH endonuclease [Arabidopsis thaliana]
AT3G03710	24	802	1.24	39.08	-4.97802	Down	5.1e-194	9.32e-193	gi|30678905|ref|NP_187021.2|/0/polyribonucleotide nucleotidyltransferase [Arabidopsis thaliana]
AT5G10380	2	67	0.3	9.45	-4.97728	Down	2.57e-17	8.55e-17	gi|15238146|ref|NP_196600.1|/1.76429e-146/E3 ubiquitin-protein ligase RING1 [Arabidopsis thaliana]
AT3G51950	18	601	1.15	36.2	-4.97628	Down	9.32e-146	1.35e-144	gi|15231090|ref|NP_190763.1|/0/zinc finger CCCH domain-containing protein 46 [Arabidopsis thaliana]
AT5G39790	3	100	0.47	14.79	-4.97582	Down	2.71e-25	1.11e-24	gi|42568201|ref|NP_568573.2|/7.19866e-142/putative starch binding scaffold protein [Arabidopsis thaliana]
AT4G01995	8	270	1.56	49.09	-4.97581	Down	2.34e-66	1.78e-65	gi|22328234|ref|NP_680560.1|/1.08502e-137/uncharacterized protein [Arabidopsis thaliana]
AT3G06730	8	270	1.65	51.92	-4.97575	Down	2.34e-66	1.78e-65	gi|15230779|ref|NP_187329.1|/1.68027e-100/thioredoxin-like protein CITRX [Arabidopsis thaliana]
AT5G18660	26	872	3.09	97.22	-4.97557	Down	6.23e-211	1.23e-209	gi|15239530|ref|NP_197367.1|/0/3,8-divinyl protochlorophyllide [Arabidopsis thaliana]
AT1G21060	2	68	0.22	6.92	-4.9752	Down	1.36e-17	4.56e-17	gi|18394945|ref|NP_564131.1|/0/uncharacterized protein [Arabidopsis thaliana]
AT5G60890	1	34	0.13	4.08	-4.97199	Down	2.74e-09	6.73e-09	gi|15239466|ref|NP_200897.1|/2.50972e-163/myb domain protein 34 [Arabidopsis thaliana]
AT3G44990	2	68	0.28	8.78	-4.97072	Down	1.36e-17	4.56e-17	gi|15230574|ref|NP_190085.1|/3.45219e-151/xyloglucan endotransglucosylase/hydrolase [Arabidopsis thaliana]
AT5G57960	8	266	0.66	20.66	-4.96823	Down	2.99e-65	2.24e-64	gi|15242912|ref|NP_200604.1|/0/GTP-binding protein, HflX [Arabidopsis thaliana]
AT1G77400	1	33	0.17	5.31	-4.96511	Down	5.18e-09	1.26e-08	gi|15223935|ref|NP_177864.1|/8.64897e-86/uncharacterized protein [Arabidopsis thaliana]
AT2G26910	24	797	0.83	25.88	-4.96258	Down	1.23e-192	2.23e-191	gi|15225814|ref|NP_180259.1|/0/ABC transporter G family member 32 [Arabidopsis thaliana]
AT3G53920	14	463	1.15	35.78	-4.95945	Down	1.83e-112	2.13e-111	gi|15232364|ref|NP_190960.1|/0/RNA polymerase sigma-subunit C [Arabidopsis thaliana]
AT3G26650	537	17800	59.4	1847.94	-4.95931	Down	0	0	gi|30688425|ref|NP_566796.2|/0/glyceraldehyde-3-phosphate dehydrogenase A subunit [Arabidopsis thaliana]
AT4G30400	1	33	0.1	3.11	-4.95884	Down	5.18e-09	1.26e-08	gi|18417587|ref|NP_567846.1|/0/RING-H2 finger protein ATL13 [Arabidopsis thaliana]
AT5G42100	12	423	1.35	41.97	-4.95833	Down	7.79e-104	8.46e-103	gi|15238298|ref|NP_199025.1|/0/glucan endo-1,3-beta-glucosidase 10 [Arabidopsis thaliana]
AT1G57980	1	34	0.12	3.73	-4.95807	Down	2.74e-09	6.73e-09	gi|15217802|ref|NP_176099.1|/0/Nucleotide-sugar transporter family protein [Arabidopsis thaliana]
AT1G28230	1	33	0.14	4.35	-4.95752	Down	5.18e-09	1.26e-08	gi|7620007|gb|AAF64547.1|AF078531_1/2.32221e-168/purine permease [Arabidopsis thaliana]
AT2G23670	39	1306	11.04	342.68	-4.95605	Down	0	0	gi|18400342|ref|NP_565556.1|/1.91215e-57/synechocystis YCF37-like protein [Arabidopsis thaliana]
AT4G09040	18	596	2.15	66.71	-4.95549	Down	2.24e-144	3.24e-143	gi|297808953|ref|XP_002872360.1|/3.48464e-121/hypothetical protein ARALYDRAFT_489706 [Arabidopsis lyrata subsp. lyrata]
AT5G51110	58	1929	11.6	359.85	-4.9552	Down	0	0	gi|15241386|ref|NP_199924.1|/1.37356e-113/transcriptional coactivator/pterin dehydratase [Arabidopsis thaliana]
AT2G45470	15	494	1.62	50.23	-4.95448	Down	8.02e-120	9.87e-119	gi|18406799|ref|NP_566043.1|/1.84778e-176/FASCICLIN-like arabinogalactan protein 8 [Arabidopsis thaliana]
AT1G22700	23	761	3.57	110.55	-4.95263	Down	6.64e-184	1.17e-182	gi|30687988|ref|NP_850950.1|/3.0234e-151/Ycf37-like photosystem I biogenesis related protein [Arabidopsis thaliana]
AT5G20790	3	83	0.8	24.77	-4.95245	Down	1.31e-20	4.79e-20	gi|18420313|ref|NP_568401.1|/9.7097e-95/uncharacterized protein [Arabidopsis thaliana]
AT2G31840	15	496	2.25	69.6	-4.95109	Down	2.25e-120	2.78e-119	gi|15225149|ref|NP_180743.1|/7.92513e-171/mesophyll-cell RNAi library line 7-like protein [Arabidopsis thaliana]
AT3G18680	34	1121	4.48	138.57	-4.95097	Down	5.24e-270	1.31e-268	gi|15230160|ref|NP_188498.1|/5.09951e-153/uridylate kinase-like protein [Arabidopsis thaliana]
AT1G64860	27	887	2.28	70.45	-4.94949	Down	7.31e-214	1.45e-212	gi|15217767|ref|NP_176666.1|/0/RNA polymerase sigma subunit 1 [Arabidopsis thaliana]
AT4G34610	6	202	0.48	14.83	-4.94934	Down	5.94e-50	3.68e-49	gi|15236156|ref|NP_195187.1|/0/BEL1-like homeodomain 6 [Arabidopsis thaliana]
AT3G14420	321	10553	36.25	1118.92	-4.94798	Down	0	0	gi|145332395|ref|NP_001078154.1|/0/peroxisomal (S)-2-hydroxy-acid oxidase GLO1 [Arabidopsis thaliana]
AT4G00180	7	233	0.97	29.91	-4.9465	Down	2.51e-57	1.71e-56	gi|18411242|ref|NP_567154.1|/6.66578e-103/axial regulator YABBY 3 [Arabidopsis thaliana]
AT1G49630	12	376	0.53	16.31	-4.94362	Down	7.58e-91	7.34e-90	gi|22330137|ref|NP_175386.2|/0/presequence protease 2 [Arabidopsis thaliana]
AT4G13540	3	98	0.72	22.01	-4.93402	Down	9.69e-25	3.94e-24	gi|15236303|ref|NP_193090.1|/1.17866e-96/uncharacterized protein [Arabidopsis thaliana]
AT2G23610	13	424	2.01	61.42	-4.93344	Down	6.76e-103	7.29e-102	gi|15227865|ref|NP_179942.1|/7.43468e-142/methyl esterase 3 [Arabidopsis thaliana]
AT3G03630	7	229	0.73	22.3	-4.933	Down	3.2e-56	2.15e-55	gi|15228596|ref|NP_187013.1|/8.20241e-167/cysteine synthase 26 [Arabidopsis thaliana]
AT3G27750	3	98	0.51	15.53	-4.92842	Down	9.69e-25	3.94e-24	gi|15232255|ref|NP_189412.1|/3.00567e-110/protein EMBRYO DEFECTIVE 3123 [Arabidopsis thaliana]
AT4G39800	17	548	1.47	44.66	-4.9251	Down	2.51e-132	3.36e-131	gi|15236025|ref|NP_195690.1|/0/myo-inositol-1-phosphate synthase 1 [Arabidopsis thaliana]
AT1G11130	3	97	0.17	5.16	-4.92376	Down	1.83e-24	7.39e-24	gi|30682076|ref|NP_172580.2|/0/receptor-like kinase STRUBBELIG [Arabidopsis thaliana]
AT4G30845	1	33	0.4	12.12	-4.92125	Down	5.18e-09	1.26e-08	gi|145334185|ref|NP_001078473.1|/2.45956e-57/uncharacterized protein [Arabidopsis thaliana]
AT2G04842	27	870	2.3	69.63	-4.92	Down	3.6e-209	7e-208	gi|22325483|ref|NP_671778.1|/0/putative threonyl-tRNA synthetase / threonine--tRNA ligase [Arabidopsis thaliana]
AT5G65390	2	65	0.52	15.73	-4.91886	Down	9.19e-17	3e-16	gi|567136736|ref|XP_006394039.1|/8.35031e-09/hypothetical protein EUTSA_v10005722mg [Eutrema salsugineum]
AT4G25960	13	419	0.51	15.42	-4.91816	Down	1.62e-101	1.72e-100	gi|79487035|ref|NP_194326.2|/0/P-glycoprotein 2 [Arabidopsis thaliana]
AT3G45260	4	127	0.35	10.57	-4.91648	Down	1.37e-31	6.35e-31	gi|18407949|ref|NP_566877.1|/0/C2H2-like zinc finger protein [Arabidopsis thaliana]
AT1G02300	2	65	0.29	8.75	-4.91516	Down	9.19e-17	3e-16	gi|18378945|ref|NP_563647.1|/0/putative cathepsin B-like cysteine protease [Arabidopsis thaliana]
AT1G70280	8	256	0.68	20.43	-4.90901	Down	1.73e-62	1.25e-61	gi|30698020|ref|NP_177185.3|/0/NHL domain-containing protein [Arabidopsis thaliana]
AT1G50900	31	1001	7.58	227.64	-4.90841	Down	1.67e-240	3.71e-239	gi|12321788|gb|AAG50930.1|AC079284_5/1.92802e-75/unknown protein [Arabidopsis thaliana]
AT1G52100	18	572	1.9	57.01	-4.90714	Down	9.44e-138	1.31e-136	gi|4220457|gb|AAD12684.1|/0/Similar to gi|3413714 T19L18.21 putative myrosinase-binding protein from Arabidopsis thaliana BAC gb|AC004747. EST gb|N96478 comes from this gene [Arabidopsis thaliana]
AT3G18870	2	65	0.39	11.7	-4.90689	Down	9.19e-17	3e-16	gi|15230219|ref|NP_188517.1|/1.87056e-137/mitochondrial transcription termination factor family protein [Arabidopsis thaliana]
AT1G64180	2	64	0.16	4.8	-4.90689	Down	1.74e-16	5.61e-16	gi|18407987|ref|NP_564826.1|/0/intracellular protein transport protein USO1-like protein [Arabidopsis thaliana]
AT4G25830	2	65	0.39	11.68	-4.90442	Down	9.19e-17	3e-16	gi|18416627|ref|NP_567729.1|/2.10822e-88/uncharacterized protein [Arabidopsis thaliana]
AT1G48570	10	319	1.06	31.74	-4.90417	Down	1.69e-77	1.44e-76	gi|15221905|ref|NP_175290.1|/0/zinc finger (Ran-binding) domain-containing protein [Arabidopsis thaliana]
AT5G08330	8	255	1.35	40.28	-4.89903	Down	3.26e-62	2.35e-61	gi|15241596|ref|NP_196450.1|/3.73363e-68/transcription factor TCP21 [Arabidopsis thaliana]
AT5G24490	129	4101	17.38	517.66	-4.8965	Down	0	0	gi|10177849|dbj|BAB11201.1|/1.81956e-163/unnamed protein product [Arabidopsis thaliana]
AT3G62000	3	96	0.49	14.59	-4.89605	Down	3.46e-24	1.38e-23	gi|334186194|ref|NP_001190157.1|/2.30799e-176/S-adenosyl-L-methionine-dependent methyltransferase-like protein [Arabidopsis thaliana]
AT2G39560	1	31	0.15	4.44	-4.88753	Down	1.85e-08	4.36e-08	gi|18700123|gb|AAL77673.1|/1.89211e-68/At2g39560/F12L6.22 [Arabidopsis thaliana]
AT5G20740	1	31	0.22	6.49	-4.88264	Down	1.85e-08	4.36e-08	gi|15242049|ref|NP_197574.1|/1.29579e-112/plant invertase/pectin methylesterase inhibitor domain-containing protein [Arabidopsis thaliana]
AT3G52150	61	1890	9.53	280.29	-4.8783	Down	0	0	gi|30693595|ref|NP_566958.3|/4.87135e-136/RNA recognition motif-containing protein [Arabidopsis thaliana]
AT1G55670	186	5886	46.47	1366.73	-4.87828	Down	0	0	gi|15222757|ref|NP_175963.1|/1.29293e-84/photosystem I subunit G [Arabidopsis thaliana]
AT1G07720	6	188	0.56	16.46	-4.87739	Down	4.36e-46	2.56e-45	gi|15222994|ref|NP_172251.1|/0/3-ketoacyl-CoA synthase 3 [Arabidopsis thaliana]
AT3G13810	2	69	0.18	5.29	-4.8772	Down	7.18e-18	2.43e-17	gi|334185323|ref|NP_001189882.1|/0/protein indeterminate(ID)-domain 11 [Arabidopsis thaliana]
AT5G23100	1	31	0.13	3.82	-4.87699	Down	1.85e-08	4.36e-08	gi|15237221|ref|NP_197701.1|/6.52311e-132/uncharacterized protein [Arabidopsis thaliana]
AT2G25625	3	94	0.75	22.03	-4.87644	Down	1.23e-23	4.87e-23	gi|30682825|ref|NP_850063.1|/4.59854e-82/uncharacterized protein [Arabidopsis thaliana]
AT5G11070	7	221	1.75	51.4	-4.87634	Down	5.16e-54	3.36e-53	gi|15238944|ref|NP_196668.1|/8.12914e-87/uncharacterized protein [Arabidopsis thaliana]
AT1G21270	6	189	0.4	11.74	-4.87529	Down	2.31e-46	1.36e-45	gi|15218959|ref|NP_173549.1|/0/wall-associated receptor kinase 2 [Arabidopsis thaliana]
AT5G42680	3	95	0.7	20.54	-4.87494	Down	6.53e-24	2.6e-23	gi|15239035|ref|NP_199082.1|/3.82315e-122/uncharacterized protein [Arabidopsis thaliana]
AT5G19940	58	1816	9.64	282.18	-4.87144	Down	0	0	gi|238481317|ref|NP_001154722.1|/1.85629e-111/plastid-lipid associated protein PAP / fibrillin family protein [Arabidopsis thaliana]
AT3G56940	253	7882	29.05	849.09	-4.86931	Down	0	0	gi|15230174|ref|NP_191253.1|/0/magnesium-protoporphyrin IX monomethyl ester [oxidative] cyclase [Arabidopsis thaliana]
AT1G76100	29	910	7.22	210.62	-4.8665	Down	8.31e-218	1.68e-216	gi|6573730|gb|AAF17650.1|AC009978_26/2.13115e-87/T23E18.3 [Arabidopsis thaliana]
AT1G01610	9	279	0.81	23.61	-4.86533	Down	1.19e-67	9.18e-67	gi|15223437|ref|NP_171667.1|/0/bifunctional sn-glycerol-3-phosphate 2-O-acyltransferase/phosphatase [Arabidopsis thaliana]
AT4G25910	7	218	1.25	36.4	-4.86394	Down	3.46e-53	2.24e-52	gi|18416645|ref|NP_567735.1|/3.89511e-128/NifU-like protein 3 [Arabidopsis thaliana]
AT3G27850	108.46	3389.76	23.43	682.08	-4.86351	Down	0	0	gi|15232276|ref|NP_189423.1|/2.89419e-70/50S ribosomal protein L12-3 [Arabidopsis thaliana]
AT1G09440	2	61	0.21	6.11	-4.86271	Down	1.17e-15	3.67e-15	gi|42561860|ref|NP_172415.2|/0/protein kinase family protein [Arabidopsis thaliana]
AT1G12250	16	499	2.77	80.58	-4.86246	Down	5.24e-120	6.46e-119	gi|18391370|ref|NP_563902.1|/2.83307e-121/Pentapeptide repeat-containing protein [Arabidopsis thaliana]
AT1G59990	11	341	0.89	25.86	-4.86077	Down	2.21e-82	1.98e-81	gi|15218967|ref|NP_176207.1|/0/DEAD-box ATP-dependent RNA helicase 22 [Arabidopsis thaliana]
AT4G20360	592	18227	56.6	1637.2	-4.85428	Down	0	0	gi|15237059|ref|NP_193769.1|/0/RAB GTPase homolog E1b [Arabidopsis thaliana]
AT5G03940	55	1691	4.86	140.44	-4.85285	Down	0	0	gi|15237580|ref|NP_196014.1|/0/chloroplast signal recognition particle 54 [Arabidopsis thaliana]
AT2G28410	1	31	0.24	6.92	-4.84967	Down	1.85e-08	4.36e-08	gi|18401732|ref|NP_029428.1|/5.24726e-60/uncharacterized protein [Arabidopsis thaliana]
AT1G78060	4	121	0.26	7.49	-4.84838	Down	6.16e-30	2.78e-29	gi|259585708|sp|Q9SGZ5.2|BXL7_ARATH/0/RecName: Full=Probable beta-D-xylosidase 7; Short=AtBXL7; Flags: Precursor [Arabidopsis thaliana]
AT3G17640	1	31	0.15	4.32	-4.848	Down	1.85e-08	4.36e-08	gi|15229088|ref|NP_188391.1|/0/leucine-rich repeat-containing protein [Arabidopsis thaliana]
AT5G44420	24	759	13.7	394.47	-4.84767	Down	3.77e-182	6.58e-181	gi|15225243|ref|NP_180172.1|/3.35499e-30/putative defensin-like protein [Arabidopsis thaliana]
AT1G62780	33	1016	6.38	183.32	-4.84466	Down	2.98e-242	6.7e-241	gi|15221583|ref|NP_176466.1|/1.48557e-126/uncharacterized protein [Arabidopsis thaliana]
AT5G38290	8	245	1.34	38.49	-4.84418	Down	1.86e-59	1.3e-58	gi|42573527|ref|NP_974860.1|/7.96816e-142/peptidyl-tRNA hydrolase family protein [Arabidopsis thaliana]
AT4G12420	52	1590	3.8	109.15	-4.84417	Down	0	0	gi|15234551|ref|NP_192979.1|/0/multi-copper oxidase-like protein SKU5 [Arabidopsis thaliana]
AT1G73620	1	30	0.18	5.17	-4.8441	Down	3.5e-08	8.12e-08	gi|15219508|ref|NP_177503.1|/3.27903e-140/pathogenesis-related thaumatin-like protein [Arabidopsis thaliana]
AT1G68890	23	696	0.67	19.22	-4.8423	Down	5.5e-166	8.83e-165	gi|145337303|ref|NP_177055.2|/0/protein PHYLLO [Arabidopsis thaliana]
AT3G48420	54	1653	7.92	227.06	-4.84143	Down	0	0	gi|18408627|ref|NP_566903.1|/5.50367e-151/Haloacid dehalogenase-like hydrolase (HAD) superfamily protein [Arabidopsis thaliana]
AT1G33811	13	397	1.62	46.43	-4.84099	Down	1.87e-95	1.9e-94	gi|18398991|ref|NP_564430.1|/0/GDSL esterase/lipase [Arabidopsis thaliana]
AT2G47370	1	30	0.14	4.01	-4.8401	Down	3.5e-08	8.12e-08	gi|15226581|ref|NP_182259.1|/0/calcium-dependent phosphotriesterase superfamily protein [Arabidopsis thaliana]
AT1G20010	29	884	2.9	82.99	-4.83881	Down	1.2e-210	2.35e-209	gi|18394812|ref|NP_564101.1|/0/tubulin beta-5 chain [Arabidopsis thaliana]
AT3G45970	2	61	0.37	10.58	-4.83767	Down	1.17e-15	3.67e-15	gi|15231303|ref|NP_190183.1|/1.61492e-131/expansin-like A1 [Arabidopsis thaliana]
AT5G50335	1	31	0.33	9.43	-4.83672	Down	1.85e-08	4.36e-08	gi|18423137|ref|NP_568726.1|/1.92457e-36/uncharacterized protein [Arabidopsis thaliana]
AT1G75240	3	92	0.32	9.12	-4.83289	Down	4.39e-23	1.71e-22	gi|18410804|ref|NP_565106.1|/7.66665e-93/homeobox protein 33 [Arabidopsis thaliana]
AT4G30620	9	276	2.5	71.25	-4.83289	Down	7.95e-67	6.07e-66	gi|15234797|ref|NP_194791.1|/6.30338e-96/uncharacterized protein [Arabidopsis thaliana]
AT4G24050	2	61	0.2	5.69	-4.83036	Down	1.17e-15	3.67e-15	gi|15233666|ref|NP_194136.1|/1.36821e-164/NAD(P)-binding Rossmann-fold superfamily protein [Arabidopsis thaliana]
AT4G34220	9	271	0.57	16.19	-4.828	Down	1.89e-65	1.42e-64	gi|18418404|ref|NP_567961.1|/0/leucine-rich repeat protein kinase family protein [Arabidopsis thaliana]
AT3G05730	74	2281	28.07	796.93	-4.82735	Down	0	0	gi|15230039|ref|NP_187224.1|/4.70687e-30/defensin-like protein 205 [Arabidopsis thaliana]
AT1G17050	16	483	1.71	48.46	-4.82473	Down	1.33e-115	1.58e-114	gi|22329620|ref|NP_173148.2|/0/solanesyl diphosphate synthase 2 [Arabidopsis thaliana]
AT3G53680	1	28	0.06	1.7	-4.82443	Down	1.25e-07	2.81e-07	gi|334185956|ref|NP_190936.2|/0/Acyl-CoA N-acyltransferase with RING/FYVE/PHD-type zinc finger domain-containing protein [Arabidopsis thaliana]
AT4G39510	2	60	0.18	5.1	-4.82443	Down	2.2e-15	6.87e-15	gi|15235108|ref|NP_195661.1|/0/cytochrome P450, family 96, subfamily A, polypeptide 12 [Arabidopsis thaliana]
AT3G48720	3	89	0.3	8.49	-4.82273	Down	2.94e-22	1.12e-21	gi|15229017|ref|NP_190441.1|/0/HXXXD-type acyl-transferase family protein [Arabidopsis thaliana]
AT1G09340	253	7619	29.31	828.19	-4.8205	Down	0	0	gi|15217485|ref|NP_172405.1|/0/chloroplast stem-loop binding protein [Arabidopsis thaliana]
AT1G20340	543	16441	108.04	3051.12	-4.8197	Down	0	0	gi|15217918|ref|NP_173459.1|/2.30319e-76/DNA-damage resistance protein DRT112 [Arabidopsis thaliana]
AT3G53700	7	211	0.44	12.38	-4.81436	Down	2.93e-51	1.85e-50	gi|15231863|ref|NP_190938.1|/0/protein MATERNAL EFFECT EMBRYO ARREST 40 [Arabidopsis thaliana]
AT1G80640	10	299	0.97	27.27	-4.81319	Down	5.44e-72	4.39e-71	gi|42563378|ref|NP_178179.2|/0/probable receptor-like protein kinase [Arabidopsis thaliana]
AT3G26710	47	1413	7.47	210	-4.81314	Down	0	0	gi|18405058|ref|NP_566797.1|/1.76173e-148/cofactor assembly of complex C [Arabidopsis thaliana]
AT3G61460	5	151	1.26	35.41	-4.81266	Down	4.73e-37	2.42e-36	gi|15233117|ref|NP_191705.1|/3.13368e-99/brassinosteroid-responsive RING-H2 [Arabidopsis thaliana]
AT5G08610	35	1042	2.05	57.59	-4.81212	Down	4.75e-247	1.08e-245	gi|30682500|ref|NP_196478.2|/0/DEAD-box ATP-dependent RNA helicase 26 [Arabidopsis thaliana]
AT1G12244	3	90	0.56	15.72	-4.81103	Down	1.56e-22	6e-22	gi|79317769|ref|NP_001031028.1|/2.38892e-127/polynucleotidyl transferase, ribonuclease H-like superfamily protein [Arabidopsis thaliana]
AT4G33666	7	214	3.37	94.25	-4.80567	Down	4.38e-52	2.79e-51	gi|18418266|ref|NP_567933.1|/1.09813e-24/uncharacterized protein [Arabidopsis thaliana]
AT1G14410	5	148	0.8	22.27	-4.79896	Down	3.16e-36	1.6e-35	gi|15223748|ref|NP_172893.1|/1.32671e-148/single-stranded DNA-binding protein WHY1 [Arabidopsis thaliana]
AT1G20020	252	7478	31.28	870.34	-4.79827	Down	0	0	gi|15223753|ref|NP_173431.1|/0/ferredoxin--NADP reductase, leaf isozyme 2 [Arabidopsis thaliana]
AT5G07020	57	1693	10.34	286.7	-4.79323	Down	0	0	gi|18415378|ref|NP_568178.1|/3.58334e-102/proline-rich family protein [Arabidopsis thaliana]
AT1G26570	1	30	0.1	2.77	-4.79181	Down	3.5e-08	8.12e-08	gi|15222735|ref|NP_173979.1|/0/UDP-glucose dehydrogenase 1 [Arabidopsis thaliana]
AT4G09650	208	6162	39.77	1099.4	-4.78889	Down	0	0	gi|18491181|gb|AAL69493.1|/1.19231e-115/putative H+-transporting ATP synthase [Arabidopsis thaliana]
AT4G33500	16	469	1.06	29.29	-4.78827	Down	9.36e-112	1.08e-110	gi|75163123|sp|Q93V88.1|P2C62_ARATH/0/RecName: Full=Probable protein phosphatase 2C 62; Short=AtPP2C62 [Arabidopsis thaliana]
AT5G25630	33	969	2.8	77.36	-4.78809	Down	2.5e-229	5.28e-228	gi|30689969|ref|NP_197945.2|/0/pentatricopeptide repeat-containing protein [Arabidopsis thaliana]
AT4G16370	85	2496	5.67	156.63	-4.78787	Down	0	0	gi|240255930|ref|NP_567493.5|/0/oligopeptide transporter [Arabidopsis thaliana]
AT1G33240	20	588	1.24	34.23	-4.78685	Down	8.4e-140	1.18e-138	gi|15217472|ref|NP_174594.1|/0/trihelix transcription factor GTL1 [Arabidopsis thaliana]
AT5G50250	18	531	2.92	80.5	-4.78495	Down	1.82e-126	2.34e-125	gi|15240641|ref|NP_199836.1|/1.07623e-150/chloroplast RNA-binding protein 31B [Arabidopsis thaliana]
AT3G51400	1	29	0.16	4.41	-4.78463	Down	6.6e-08	1.51e-07	gi|15230473|ref|NP_190708.1|/1.67267e-111/uncharacterized protein [Arabidopsis thaliana]
AT1G55260	5	148	0.93	25.61	-4.78333	Down	3.16e-36	1.6e-35	gi|186491088|ref|NP_564682.2|/3.62413e-123/Bifunctional inhibitor/lipid-transfer protein/seed storage 2S albumin superfamily protein [Arabidopsis thaliana]
AT4G17360	2	58	0.31	8.52	-4.78051	Down	7.83e-15	2.4e-14	gi|558446002|sp|F4JP46.1|PURU2_ARATH/0/RecName: Full=Formyltetrahydrofolate deformylase 2, mitochondrial; Flags: Precursor [Arabidopsis thaliana]
AT1G18650	3	89	0.65	17.86	-4.78015	Down	2.94e-22	1.12e-21	gi|18394637|ref|NP_564059.1|/9.9854e-79/plasmodesmata callose-binding protein 3 [Arabidopsis thaliana]
AT3G27180	11	321	0.97	26.63	-4.77892	Down	7e-77	5.92e-76	gi|42565237|ref|NP_189354.2|/0/S-adenosylmethionine-dependent methyltransferase-domain containing protein [Arabidopsis thaliana]
AT3G43540	15	439	1.92	52.69	-4.77835	Down	1.13e-104	1.24e-103	gi|15229305|ref|NP_189940.1|/0/uncharacterized protein [Arabidopsis thaliana]
AT1G67080	6	176	1.07	29.35	-4.77768	Down	8.76e-43	4.89e-42	gi|18408686|ref|NP_564889.1|/3.4361e-100/abscisic acid (aba)-deficient 4 protein [Arabidopsis thaliana]
AT4G16563	3	88	0.27	7.4	-4.77649	Down	5.53e-22	2.1e-21	gi|18414692|ref|NP_567506.1|/0/aspartyl protease family protein [Arabidopsis thaliana]
AT1G60600	14	407	1.35	36.95	-4.77454	Down	4.85e-97	4.99e-96	gi|186492055|ref|NP_001117518.1|/7.25577e-169/1,4-dihydroxy-2-naphthoate polyprenyltransferase [Arabidopsis thaliana]
AT2G39190	28	811	1.59	43.49	-4.77359	Down	9.36e-192	1.7e-190	gi|18404975|ref|NP_565900.1|/0/ATH subfamily protein ATH8 [Arabidopsis thaliana]
AT3G46780	177	5150	16.42	449.07	-4.77341	Down	0	0	gi|42565672|ref|NP_566886.2|/0/protein plastid transcriptionally active 16 [Arabidopsis thaliana]
AT3G53100	3	86	0.34	9.28	-4.77052	Down	1.96e-21	7.35e-21	gi|30693763|ref|NP_190878.2|/0/GDSL esterase/lipase [Arabidopsis thaliana]
AT1G60690	1	30	0.18	4.91	-4.76965	Down	3.5e-08	8.12e-08	gi|15219786|ref|NP_176268.1|/0/probable aldo-keto reductase 3 [Arabidopsis thaliana]
AT3G02830	16	463	1.59	43.3	-4.76727	Down	4.16e-110	4.72e-109	gi|4928917|gb|AAD33769.1|AF138743_1/0/zinc finger protein 1 [Arabidopsis thaliana]
AT4G18280	2	59	0.54	14.7	-4.76671	Down	4.15e-15	1.28e-14	gi|18415057|ref|NP_567550.1|/3.16683e-74/glycine-rich cell wall protein-like protein [Arabidopsis thaliana]
AT5G44020	63	1833	9.95	270.73	-4.76601	Down	0	0	gi|15240067|ref|NP_199215.1|/3.96623e-140/HAD superfamily, subfamily IIIB acid phosphatase [Arabidopsis thaliana]
AT3G13740	11	318	1.82	49.52	-4.766	Down	4.66e-76	3.9e-75	gi|334185317|ref|NP_001189880.1|/1.24155e-117/ribonuclease III family protein [Arabidopsis thaliana]
AT2G39330	2	58	0.21	5.71	-4.76503	Down	7.83e-15	2.4e-14	gi|15225074|ref|NP_181465.1|/0/jacalin-related lectin 23 [Arabidopsis thaliana]
AT1G47960	3	88	0.34	9.24	-4.76429	Down	5.53e-22	2.1e-21	gi|42562599|ref|NP_564516.2|/1.21664e-100/cell wall / vacuolar inhibitor of fructosidase 1 [Arabidopsis thaliana]
AT1G55480	70	2028	9.08	246.43	-4.76234	Down	0	0	gi|18405391|ref|NP_564691.1|/3.05778e-153/ZKT protein containing PDZ, K-box and a TPR region [Arabidopsis thaliana]
AT1G64680	71	2048	11.11	299.71	-4.75364	Down	0	0	gi|18408106|ref|NP_564838.1|/1.17084e-131/uncharacterized protein [Arabidopsis thaliana]
AT5G66470	16	459	1.66	44.76	-4.75295	Down	5.2e-109	5.86e-108	gi|22328152|ref|NP_201448.2|/0/GTP-binding protein Era-like protein [Arabidopsis thaliana]
AT2G34640	32	917	2.75	74.14	-4.75275	Down	3.24e-216	6.5e-215	gi|30686151|ref|NP_181011.2|/0/plastid transcriptionally active 12 [Arabidopsis thaliana]
AT3G10520	14	405	3.08	83.01	-4.75228	Down	1.72e-96	1.76e-95	gi|15228313|ref|NP_187663.1|/1.17298e-84/non-symbiotic hemoglobin 2 [Arabidopsis thaliana]
AT2G36120	56	1615	9.92	267.18	-4.75133	Down	0	0	-
AT1G04350	13	373	1.55	41.72	-4.7504	Down	7.38e-89	7.01e-88	gi|15219715|ref|NP_171930.1|/0/1-aminocyclopropane-1-carboxylate oxidase-like 6 [Arabidopsis thaliana]
AT3G28100	6	172	0.83	22.34	-4.75037	Down	1.1e-41	6.03e-41	gi|42565258|ref|NP_189449.2|/9.97506e-151/nodulin MtN21-like transporter family protein UMAMIT45 [Arabidopsis thaliana]
AT2G42610	3	86	0.55	14.78	-4.74807	Down	1.96e-21	7.35e-21	gi|18406012|ref|NP_565978.1|/3.2919e-92/uncharacterized protein [Arabidopsis thaliana]
AT2G45850	6	184	0.6	16.09	-4.74506	Down	5.52e-45	3.18e-44	gi|15225902|ref|NP_182109.1|/1.6179e-153/AT hook motif DNA-binding family protein [Arabidopsis thaliana]
AT5G46110	262	7457	21.17	566.76	-4.74264	Down	0	0	gi|145334749|ref|NP_001078720.1|/0/triose phosphate/phosphate translocator TPT [Arabidopsis thaliana]
AT3G23070	25	711	1.39	37.2	-4.74215	Down	8.78e-168	1.42e-166	gi|30686898|ref|NP_188947.2|/0/CRM family member 3A [Arabidopsis thaliana]
AT5G63530	8	225	1.04	27.83	-4.74199	Down	5.81e-54	3.78e-53	gi|145334889|ref|NP_001078790.1|/2.55415e-73/farnesylated protein 3 [Arabidopsis thaliana]
AT5G27270	9	256	0.44	11.77	-4.74147	Down	2.49e-61	1.78e-60	gi|15240478|ref|NP_198079.1|/0/pentatricopeptide repeat protein EMB976 [Arabidopsis thaliana]
AT5G66130	1	29	0.08	2.14	-4.74147	Down	6.6e-08	1.51e-07	gi|15239269|ref|NP_201414.1|/0/cell cycle checkpoint protein RAD17 [Arabidopsis thaliana]
AT1G72160	26	741	2.47	66.06	-4.74119	Down	7.36e-175	1.24e-173	gi|15218383|ref|NP_177361.1|/0/patellin-3 [Arabidopsis thaliana]
AT4G23890	24	686	4.14	110.68	-4.74062	Down	4.46e-162	7.01e-161	gi|15236659|ref|NP_194120.1|/1.31e-118/protein CHLORORESPIRATORY REDUCTION 31 [Arabidopsis thaliana]
AT3G26570	56	1592	4.2	112.04	-4.73748	Down	0	0	gi|30688378|ref|NP_189289.2|/0/inorganic phosphate transporter 2-1 [Arabidopsis thaliana]
AT4G08870	25	691	3.41	90.85	-4.73564	Down	2.65e-162	4.17e-161	gi|15236635|ref|NP_192626.1|/0/arginine amidohydrolase 2 [Arabidopsis thaliana]
AT5G12900	3	86	0.24	6.38	-4.73245	Down	1.96e-21	7.35e-21	gi|15239939|ref|NP_196794.1|/0/uncharacterized protein [Arabidopsis thaliana]
AT2G44290	5	142	1.07	28.22	-4.72104	Down	1.41e-34	6.9e-34	gi|15224862|ref|NP_181958.1|/6.733e-99/bifunctional inhibitor/lipid-transfer protein/seed storage 2S albumin superfamily protein [Arabidopsis thaliana]
AT5G63410	6	167	0.39	10.27	-4.71882	Down	2.58e-40	1.39e-39	gi|18424704|ref|NP_568971.1|/0/Leucine-rich repeat protein kinase family protein [Arabidopsis thaliana]
AT1G06460	32	898	4.61	121.03	-4.71445	Down	5.23e-211	1.03e-209	gi|15221505|ref|NP_172134.1|/1.02e-144/alpha-crystallin domain 32.1 [Arabidopsis thaliana]
AT5G38510	19	523	2.05	53.79	-4.71364	Down	3.98e-123	5.01e-122	gi|15240938|ref|NP_198667.1|/0/rhomboid-related intramembrane serine protease-like protein [Arabidopsis thaliana]
AT3G16770	318	8892	50.69	1325.63	-4.70883	Down	0	0	gi|15228312|ref|NP_188299.1|/1.95789e-115/ethylene-responsive transcription factor RAP2-3 [Arabidopsis thaliana]
AT3G27830	121.54	3405.24	24.41	637.73	-4.7074	Down	0	0	gi|15232274|ref|NP_189421.1|/1.37414e-73/50S ribosomal protein L12-1 [Arabidopsis thaliana]
AT2G37220	405	11284	53.7	1402.11	-4.70653	Down	0	0	gi|15228102|ref|NP_181259.1|/4.94137e-124/chloroplast RNA binding protein [Arabidopsis thaliana]
AT3G61820	7	194	0.64	16.7	-4.70563	Down	1.36e-46	8.06e-46	gi|15228618|ref|NP_191741.1|/0/aspartyl protease [Arabidopsis thaliana]
AT5G13720	10	279	1.69	44.07	-4.7047	Down	1.68e-66	1.28e-65	gi|15240692|ref|NP_196876.1|/1.59715e-119/uncharacterized protein [Arabidopsis thaliana]
AT3G15840	54	1507	9.52	248.01	-4.70329	Down	0	0	gi|18400924|ref|NP_566528.1|/1.65692e-145/post-illumination chlorophyll fluorescence increase protein [Arabidopsis thaliana]
AT3G18850	2	56	0.24	6.25	-4.70275	Down	2.77e-14	8.35e-14	gi|15230215|ref|NP_188515.1|/0/lysophosphatidyl acyltransferase 5 [Arabidopsis thaliana]
AT1G70200	24	665	2.13	55.39	-4.7007	Down	2.53e-156	3.88e-155	gi|30698005|ref|NP_177177.2|/0/RNA recognition motif-containing protein [Arabidopsis thaliana]
AT1G71500	107	2971	15.17	394.48	-4.70066	Down	0	0	gi|18409870|ref|NP_565018.1|/8.27745e-134/Rieske (2Fe-2S) domain-containing protein [Arabidopsis thaliana]
AT5G04810	36	990	1.9	49.23	-4.69547	Down	1.23e-231	2.64e-230	gi|42567647|ref|NP_568141.2|/0/pentatricopeptide (PPR) repeat-containing protein [Arabidopsis thaliana]
AT1G77630	2	55	0.2	5.18	-4.69488	Down	5.22e-14	1.56e-13	gi|30699276|ref|NP_177886.2|/0/LysM domain-containing GPI-anchored protein 3 [Arabidopsis thaliana]
AT2G40480	2	55	0.19	4.92	-4.69459	Down	5.22e-14	1.55e-13	gi|79572219|ref|NP_181580.2|/0/uncharacterized protein [Arabidopsis thaliana]
AT2G44300	1	28	0.23	5.95	-4.69318	Down	1.25e-07	2.81e-07	gi|15224863|ref|NP_181959.1|/9.94381e-73/bifunctional inhibitor/lipid-transfer protein/seed storage 2S albumin superfamily protein [Arabidopsis thaliana]
AT2G17820	7	189	0.27	6.98	-4.6922	Down	3.18e-45	1.84e-44	gi|18398532|ref|NP_565424.1|/0/histidine kinase 1 [Arabidopsis thaliana]
AT3G02050	16	439	0.93	24.04	-4.69206	Down	1.57e-103	1.7e-102	gi|15232841|ref|NP_186854.1|/0/potassium transporter KUP3p [Arabidopsis thaliana]
AT1G27460	8	221	0.52	13.44	-4.69188	Down	7.24e-53	4.67e-52	gi|18396347|ref|NP_564285.1|/0/calmodulin-binding protein [Arabidopsis thaliana]
AT4G34730	22	606	2.44	63.05	-4.69154	Down	1.92e-142	2.75e-141	gi|30690114|ref|NP_195199.2|/9.12252e-104/ribosome-binding factor A [Arabidopsis thaliana]
AT3G16750	2	55	0.31	7.99	-4.68786	Down	5.22e-14	1.56e-13	gi|15228308|ref|NP_188297.1|/1.7282e-82/uncharacterized protein [Arabidopsis thaliana]
AT5G10390	5	139	1.43	36.81	-4.68601	Down	9.34e-34	4.52e-33	gi|514749793|ref|XP_004961946.1|/1.54988e-59/PREDICTED: actin-1-like isoform X1 [Setaria italica]
AT1G20030	1	28	0.11	2.83	-4.68523	Down	1.25e-07	2.81e-07	gi|42571559|ref|NP_973870.1|/8.57204e-167/pathogenesis-related thaumatin-like protein [Arabidopsis thaliana]
AT2G27402	6	166	1.37	35.23	-4.68456	Down	4.86e-40	2.6e-39	gi|15225202|ref|NP_180777.1|/3.56251e-22/plastid transcriptionally active 18 [Arabidopsis thaliana]
AT3G12930	20	550	3.22	82.77	-4.68398	Down	2.2e-129	2.9e-128	gi|18399794|ref|NP_566439.1|/2.96934e-132/Lojap-related protein [Arabidopsis thaliana]
AT5G24314	23	639	7.52	193.13	-4.6827	Down	2.43e-150	3.6e-149	gi|334187898|ref|NP_001190379.1|/4.38111e-79/plastid transcriptionally active7 [Arabidopsis thaliana]
AT1G78530	1	28	0.14	3.59	-4.68049	Down	1.25e-07	2.81e-07	gi|15218397|ref|NP_177974.1|/0/receptor-like serine/threonine-protein kinase [Arabidopsis thaliana]
AT3G54710	1	27	0.1	2.56	-4.67807	Down	2.34e-07	5.22e-07	gi|15232570|ref|NP_191031.1|/0/CDT1-like protein b [Arabidopsis thaliana]
AT3G58690	2	54	0.22	5.63	-4.67756	Down	9.81e-14	2.9e-13	gi|42566031|ref|NP_191428.3|/0/protein kinase family protein [Arabidopsis thaliana]
AT5G50915	5	134	0.65	16.6	-4.6746	Down	2.19e-32	1.03e-31	gi|18423212|ref|NP_568745.1|/1.78985e-145/transcription factor bHLH137 [Arabidopsis thaliana]
AT1G49990	1	28	0.12	3.06	-4.67243	Down	1.25e-07	2.81e-07	gi|79362505|ref|NP_175421.2|/0/F-box protein [Arabidopsis thaliana]
AT5G20270	3	81	0.37	9.43	-4.67166	Down	4.61e-20	1.67e-19	gi|15241302|ref|NP_197527.1|/0/heptahelical transmembrane protein1 [Arabidopsis thaliana]
AT5G23570	3	81	0.23	5.86	-4.67119	Down	4.61e-20	1.66e-19	gi|15237789|ref|NP_197747.1|/0/protein SUPPRESSOR OF GENE SILENCING 3 [Arabidopsis thaliana]
AT5G26670	1	28	0.11	2.8	-4.66985	Down	1.25e-07	2.81e-07	gi|42570541|ref|NP_850878.2|/0/pectinacetylesterase family protein [Arabidopsis thaliana]
AT2G04270	12	325	0.6	15.27	-4.66959	Down	7.65e-77	6.47e-76	gi|30678104|ref|NP_850988.1|/0/RNAse E/G-like protein [Arabidopsis thaliana]
AT1G21600	35	948	4.39	111.6	-4.66797	Down	2.79e-221	5.73e-220	gi|18395008|ref|NP_564144.1|/9.5144e-142/plastid transcriptionally active 6 [Arabidopsis thaliana]
AT2G25510	9	248	3.43	87.07	-4.6659	Down	3.88e-59	2.71e-58	gi|18400850|ref|NP_565599.1|/3.57893e-54/uncharacterized protein [Arabidopsis thaliana]
AT2G29260	1	27	0.16	4.04	-4.65821	Down	2.34e-07	5.22e-07	gi|15227060|ref|NP_180489.1|/4.28367e-163/NAD(P)-binding Rossmann-fold superfamily protein [Arabidopsis thaliana]
AT2G26900	40	1075	4.54	114.51	-4.65664	Down	2.36e-250	5.43e-249	gi|20269901|gb|AAM18095.1|AF498303_1/0/putative sodium-dependent bile acid symporter [Arabidopsis thaliana]
AT1G23400	37	993	3.4	85.75	-4.65653	Down	2.52e-231	5.41e-230	gi|22329751|ref|NP_173754.2|/0/CRS2-associated factor 2 [Arabidopsis thaliana]
AT5G08640	5	134	0.65	16.39	-4.65623	Down	2.19e-32	1.03e-31	gi|15242339|ref|NP_196481.1|/0/flavonol synthase 1 [Arabidopsis thaliana]
AT1G01430	10	268	1.03	25.96	-4.65557	Down	1.72e-63	1.26e-62	gi|30678135|ref|NP_171650.2|/0/protein trichome birefringence-like 25 [Arabidopsis thaliana]
AT4G24810	6	165	0.59	14.87	-4.65555	Down	9.13e-40	4.86e-39	gi|79325247|ref|NP_001031709.1|/0/protein kinase family protein [Arabidopsis thaliana]
AT2G03710	1	27	0.14	3.52	-4.65208	Down	2.34e-07	5.21e-07	gi|30678072|ref|NP_849930.1|/4.05452e-136/protein SEPALLATA 4 [Arabidopsis thaliana]
AT2G39140	8	215	0.92	23.12	-4.65136	Down	3.18e-51	2e-50	gi|30687794|ref|NP_181447.2|/0/protein SUPPRESSOR OF VARIEGATION 1 [Arabidopsis thaliana]
AT2G45340	8	215	0.56	14.07	-4.65105	Down	3.18e-51	2e-50	gi|224589551|gb|ACN59309.1|/0/leucine-rich repeat receptor-like protein kinase [Arabidopsis thaliana]
AT5G43440	8	217	1.11	27.88	-4.6506	Down	9.01e-52	5.72e-51	gi|297791533|ref|XP_002863651.1|/0/hypothetical protein ARALYDRAFT_917302 [Arabidopsis lyrata subsp. lyrata]
AT5G63630	3	81	0.2	5.02	-4.64962	Down	4.61e-20	1.67e-19	gi|334188604|ref|NP_201168.2|/0/DEAD-box ATP-dependent RNA helicase 31 [Arabidopsis thaliana]
AT2G34460	24	644	3.94	98.89	-4.64956	Down	1.41e-150	2.09e-149	gi|30686068|ref|NP_565789.2|/5.68248e-136/NAD(P)-binding Rossmann-fold-containing protein [Arabidopsis thaliana]
AT3G16140	158	4283	48.72	1222.31	-4.64895	Down	0	0	gi|15233291|ref|NP_188235.1|/1.74933e-54/photosystem I subunit H-1 [Arabidopsis thaliana]
AT1G18730	33	905	10.05	251.87	-4.64741	Down	8.75e-212	1.73e-210	gi|186478620|ref|NP_001117306.1|/2.01964e-90/NDH dependent flow 6 protein [Arabidopsis thaliana]
AT5G23870	3	80	0.33	8.27	-4.64735	Down	8.66e-20	3.11e-19	gi|42573461|ref|NP_974827.1|/0/pectinacetylesterase family protein [Arabidopsis thaliana]
AT4G22160	1	28	0.3	7.51	-4.64578	Down	1.25e-07	2.81e-07	gi|18415853|ref|NP_567646.1|/2.60077e-51/uncharacterized protein [Arabidopsis thaliana]
AT2G47400	234	6327	86.17	2147.73	-4.63948	Down	0	0	gi|30690673|ref|NP_566100.2|/7.15254e-53/stroma protein CP12-1 [Arabidopsis thaliana]
AT1G57770	34	902	2.94	73.22	-4.63835	Down	7.77e-210	1.52e-208	gi|22330293|ref|NP_176088.2|/0/FAD/NAD(P)-binding oxidoreductase domain-containing protein [Arabidopsis thaliana]
AT3G25830	5	133	0.43	10.7	-4.63713	Down	4.1e-32	1.92e-31	gi|15230902|ref|NP_189212.1|/0/1,8-cineole synthase [Arabidopsis thaliana]
AT4G27595	2	51	0.08	1.99	-4.63662	Down	6.5e-13	1.86e-12	gi|240256091|ref|NP_680744.4|/0/uncharacterized protein [Arabidopsis thaliana]
AT4G16390	24	632	1.69	41.98	-4.63461	Down	2.67e-147	3.9e-146	gi|240255936|ref|NP_193372.6|/0/pentatricopeptide repeat-containing protein SVR7 [Arabidopsis thaliana]
AT2G26250	61	1607	4.75	117.83	-4.63264	Down	0	0	gi|15225270|ref|NP_180193.1|/0/3-ketoacyl-CoA synthase 10 [Arabidopsis thaliana]
AT3G47450	18	475	1.57	38.93	-4.63205	Down	3.97e-111	4.54e-110	gi|42565686|ref|NP_190329.2|/0/NO-associated protein 1 [Arabidopsis thaliana]
AT3G16000	51	1343	3.27	81.05	-4.63145	Down	0	0	gi|42564228|ref|NP_188221.2|/0/MAR-binding filament-like protein 1 [Arabidopsis thaliana]
AT4G30020	9	237	0.49	12.14	-4.63084	Down	3.95e-56	2.65e-55	gi|18417514|ref|NP_567839.1|/0/PA-domain containing subtilase family protein [Arabidopsis thaliana]
AT1G15885	1	27	0.43	10.65	-4.63037	Down	2.34e-07	5.22e-07	gi|116830787|gb|ABK28351.1|/5.333e-32/unknown [Arabidopsis thaliana]
AT5G63710	4	104	0.31	7.67	-4.62889	Down	2.83e-25	1.16e-24	gi|18424740|ref|NP_568977.1|/0/leucine-rich repeat protein kinase family protein [Arabidopsis thaliana]
AT1G67840	14	366	1.08	26.7	-4.62774	Down	8.14e-86	7.54e-85	gi|18408874|ref|NP_564908.1|/0/chloroplast sensor kinase [Arabidopsis thaliana]
AT2G37510	1	27	0.37	9.14	-4.6266	Down	2.34e-07	5.22e-07	gi|15224298|ref|NP_181287.1|/1.84878e-48/RNA recognition motif-containing protein [Arabidopsis thaliana]
AT1G44446	30	787	2.5	61.74	-4.62621	Down	6.5e-183	1.14e-181	gi|15219408|ref|NP_175088.1|/0/chlorophyllide a oxygenase [Arabidopsis thaliana]
AT3G28540	3	81	0.31	7.65	-4.62512	Down	4.61e-20	1.67e-19	gi|15233016|ref|NP_189495.1|/0/AAA-type ATPase family protein [Arabidopsis thaliana]
AT3G06770	3	86	0.3	7.4	-4.62449	Down	1.96e-21	7.35e-21	gi|30679999|ref|NP_850525.1|/0/polygalacturonase-like protein [Arabidopsis thaliana]
AT4G19530	19	497	0.77	18.98	-4.62348	Down	5.09e-116	6.07e-115	gi|15235064|ref|NP_193688.1|/0/TIR-NBS-LRR class disease resistance protein [Arabidopsis thaliana]
AT1G27950	17	450	4.21	103.48	-4.61939	Down	2.05e-105	2.25e-104	gi|15217777|ref|NP_174116.1|/3.8277e-76/glycosylphosphatidylinositol-anchored lipid protein transfer 1 [Arabidopsis thaliana]
AT3G25030	1	29	0.19	4.67	-4.61935	Down	6.6e-08	1.51e-07	gi|15230243|ref|NP_189139.1|/1.58982e-104/RING/U-box domain-containing protein [Arabidopsis thaliana]
AT1G50250	98	2559	6.46	158.71	-4.61872	Down	0	0	gi|18402995|ref|NP_564563.1|/0/ATP-dependent zinc metalloprotease FTSH 1 [Arabidopsis thaliana]
AT5G66190	282	7374	31.99	784.88	-4.61678	Down	0	0	gi|15239282|ref|NP_201420.1|/0/ferredoxin-NADP(+)-oxidoreductase 1 [Arabidopsis thaliana]
AT1G31710	4	105	0.3	7.36	-4.61667	Down	1.51e-25	6.24e-25	gi|42562448|ref|NP_174452.2|/0/copper amine oxidase 2 [Arabidopsis thaliana]
AT5G28290	5	129	0.38	9.31	-4.61471	Down	5.08e-31	2.33e-30	gi|15241745|ref|NP_198181.1|/0/serine/threonine-protein kinase Nek3 [Arabidopsis thaliana]
AT3G02850	1	25	0.06	1.47	-4.61471	Down	8.29e-07	1.79e-06	gi|15232991|ref|NP_186934.1|/0/potassium channel SKOR [Arabidopsis thaliana]
AT5G11550	3	79	0.43	10.53	-4.61402	Down	1.63e-19	5.8e-19	gi|15239082|ref|NP_196716.1|/2.58461e-95/uncharacterized protein [Arabidopsis thaliana]
AT2G01950	4	101	0.17	4.16	-4.61298	Down	1.87e-24	7.53e-24	gi|15226381|ref|NP_178304.1|/0/serine/threonine-protein kinase BRI1-like 2 [Arabidopsis thaliana]
AT5G55210	6	157	1.32	32.27	-4.61158	Down	1.41e-37	7.27e-37	gi|15240476|ref|NP_200332.1|/4.79548e-62/uncharacterized protein [Arabidopsis thaliana]
AT1G21910	4	104	0.61	14.88	-4.60842	Down	2.83e-25	1.16e-24	gi|15219139|ref|NP_173609.1|/1.48882e-89/ethylene-responsive transcription factor ERF012 [Arabidopsis thaliana]
AT1G44920	32	834	5.16	125.77	-4.60727	Down	1.65e-193	3.01e-192	gi|18401414|ref|NP_564492.1|/2.43016e-118/uncharacterized protein [Arabidopsis thaliana]
AT2G01870	5	130	0.99	24.09	-4.60486	Down	2.71e-31	1.25e-30	gi|18379315|ref|NP_565278.1|/3.66858e-82/uncharacterized protein [Arabidopsis thaliana]
AT1G76020	3	78	0.67	16.29	-4.60368	Down	3.05e-19	1.08e-18	gi|15222928|ref|NP_177728.1|/1.29279e-120/Thioredoxin superfamily protein [Arabidopsis thaliana]
AT5G66570	964	24999	136.42	3313.17	-4.60209	Down	0	0	gi|15240013|ref|NP_201458.1|/0/PS II oxygen-evolving complex 1 [Arabidopsis thaliana]
AT1G75100	14	362	1.01	24.51	-4.60094	Down	1e-84	9.22e-84	gi|18410769|ref|NP_565101.1|/0/J-domain protein required for chloroplast accumulation response 1 [Arabidopsis thaliana]
AT3G05160	9.07	236.7	0.91	22.08	-4.60073	Down	7.42e-56	4.94e-55	gi|18397139|ref|NP_566247.1|/0/sugar transporter ERD6-like 10 [Arabidopsis thaliana]
AT2G44920	20	521	3.53	85.65	-4.60071	Down	1.85e-121	2.31e-120	gi|18406661|ref|NP_566030.1|/4.75866e-105/thylakoid lumenal protein 1 [Arabidopsis thaliana]
AT1G52827	1	27	0.93	22.55	-4.59975	Down	2.34e-07	5.22e-07	gi|334183256|ref|NP_974010.2|/1.82522e-12/cadmium tolerance 1 [Arabidopsis thaliana]
AT4G22756	3	77	0.4	9.69	-4.59842	Down	5.73e-19	2.01e-18	gi|18416004|ref|NP_567670.1|/8.15701e-180/sterol C4-methyl oxidase 1-2 [Arabidopsis thaliana]
AT1G68600	1	26	0.09	2.18	-4.59826	Down	4.41e-07	9.69e-07	gi|18409073|ref|NP_564935.1|/0/Aluminum activated malate transporter family protein [Arabidopsis thaliana]
AT4G30290	1	26	0.16	3.86	-4.59246	Down	4.41e-07	9.69e-07	gi|15234701|ref|NP_194758.1|/5.46383e-158/xyloglucan endotransglucosylase/hydrolase 19 [Arabidopsis thaliana]
AT2G28470	10	263	0.54	13.02	-4.59163	Down	4e-62	2.88e-61	gi|30683905|ref|NP_850121.1|/0/beta-galactosidase 8 [Arabidopsis thaliana]
AT3G06510	42	1084	3.12	75.15	-4.59016	Down	1.43e-250	3.29e-249	gi|186509843|ref|NP_001118591.1|/0/beta-glucosidase-like SFR2 [Arabidopsis thaliana]
AT5G28300	11	281	0.83	19.96	-4.58786	Down	6.18e-66	4.66e-65	gi|30691229|ref|NP_568506.2|/0/trihelix transcription factor GTL2 [Arabidopsis thaliana]
AT4G26670	20	514	3.02	72.55	-4.58636	Down	1.5e-119	1.85e-118	gi|18416798|ref|NP_567754.1|/1.19722e-102/mitochondrial import inner membrane translocase subunit TIM22-2 [Arabidopsis thaliana]
AT1G12770	25	639	2	48.03	-4.58586	Down	4.23e-148	6.21e-147	gi|79342966|ref|NP_172737.2|/0/DEAD-box ATP-dependent RNA helicase 47 [Arabidopsis thaliana]
AT5G36170	30	767	3.12	74.89	-4.58516	Down	1.85e-177	3.16e-176	gi|30692908|ref|NP_851096.1|/0/protein high chlorophyll fluorescent 109 [Arabidopsis thaliana]
AT5G63480	2	52	0.5	12	-4.58496	Down	3.46e-13	1e-12	gi|18424713|ref|NP_568973.1|/1.22498e-66/uncharacterized protein [Arabidopsis thaliana]
AT5G45040	3	78	0.78	18.72	-4.58496	Down	3.05e-19	1.08e-18	gi|18422509|ref|NP_568640.1|/3.15037e-88/cytochrome c6 [Arabidopsis thaliana]
AT4G03415	8	197	0.73	17.49	-4.58249	Down	2.58e-46	1.52e-45	gi|75151368|sp|Q8GY60.1|P2C52_ARATH/0/RecName: Full=Probable protein phosphatase 2C 52; Short=AtPP2C52 [Arabidopsis thaliana]
AT1G42970	671	17101	63.51	1520.8	-4.5817	Down	0	0	gi|15217555|ref|NP_174996.1|/0/glyceraldehyde-3-phosphate dehydrogenase B [Arabidopsis thaliana]
AT2G39670	30	764	2.99	71.59	-4.58154	Down	1.22e-176	2.06e-175	gi|30687969|ref|NP_850319.1|/0/radical SAM domain-containing protein [Arabidopsis thaliana]
AT4G38660	4	121	0.53	12.68	-4.58042	Down	6.16e-30	2.78e-29	gi|79326475|ref|NP_001031809.1|/2.20894e-172/pathogenesis-related thaumatin-like protein [Arabidopsis thaliana]
AT3G45160	3	78	1.21	28.94	-4.57999	Down	3.05e-19	1.08e-18	gi|30102556|gb|AAP21196.1|/9.58238e-30/At3g45160 [Arabidopsis thaliana]
AT1G67660	7	178	0.96	22.83	-4.57175	Down	3.21e-42	1.78e-41	gi|30697546|ref|NP_176934.2|/3.80535e-170/Restriction endonuclease, type II-like protein [Arabidopsis thaliana]
AT1G11700	3	77	0.65	15.45	-4.57102	Down	5.73e-19	2.01e-18	gi|15221077|ref|NP_172635.1|/2.01666e-71/uncharacterized protein [Arabidopsis thaliana]
AT2G28630	19	480	1.64	38.98	-4.57097	Down	2.2e-111	2.51e-110	gi|15226916|ref|NP_180431.1|/0/3-ketoacyl-CoA synthase 12 [Arabidopsis thaliana]
AT3G06868	3	75	0.34	8.08	-4.57075	Down	2.01e-18	6.94e-18	gi|186509861|ref|NP_001118595.1|/1.33808e-152/uncharacterized protein [Arabidopsis thaliana]
AT5G25210	2	51	0.4	9.5	-4.56986	Down	6.5e-13	1.86e-12	gi|18420894|ref|NP_568468.1|/7.10363e-86/uncharacterized protein [Arabidopsis thaliana]
AT5G39980	4	102	0.28	6.65	-4.56986	Down	9.96e-25	4.05e-24	gi|15242530|ref|NP_198814.1|/0/pentatricopeptide repeat-containing protein [Arabidopsis thaliana]
AT1G22740	2	51	0.38	9.02	-4.56906	Down	6.5e-13	1.86e-12	gi|15219943|ref|NP_173688.1|/3.52357e-115/GTP-binding protein Rab7 [Arabidopsis thaliana]
AT4G10300	47	1201	12.35	293.12	-4.56891	Down	6.43e-277	1.63e-275	gi|15235021|ref|NP_192768.1|/2.28603e-75/cupin domain-containing protein [Arabidopsis thaliana]
AT4G27700	26	660	4.81	114.06	-4.56761	Down	1.02e-152	1.53e-151	gi|18417050|ref|NP_567785.1|/1.2456e-123/rhodanese-like domain-containing protein [Arabidopsis thaliana]
AT5G35790	32	806	2.67	63.31	-4.56752	Down	7.05e-186	1.25e-184	gi|15238612|ref|NP_198428.1|/0/glucose-6-phosphate dehydrogenase 1 [Arabidopsis thaliana]
AT1G03300	2	49	0.16	3.79	-4.56605	Down	2.28e-12	6.42e-12	gi|15218770|ref|NP_171829.1|/0/uncharacterized protein [Arabidopsis thaliana]
AT2G35660	6	154	0.72	17.03	-4.56394	Down	9.27e-37	4.72e-36	gi|18403916|ref|NP_565814.1|/0/protein CTF2A [Arabidopsis thaliana]
AT2G41120	5	126	0.91	21.49	-4.56166	Down	3.34e-30	1.51e-29	gi|15226837|ref|NP_181645.1|/1.71269e-112/uncharacterized protein [Arabidopsis thaliana]
AT5G61660	2	51	0.56	13.21	-4.56006	Down	6.5e-13	1.86e-12	gi|18424495|ref|NP_568938.1|/1.42118e-23/glycine-rich protein [Arabidopsis thaliana]
AT1G02205	2	54	0.16	3.77	-4.55842	Down	9.81e-14	2.9e-13	gi|30678265|ref|NP_171723.2|/0/protein ECERIFERUM 1 [Arabidopsis thaliana]
AT1G23000	1	24	0.11	2.59	-4.55738	Down	1.56e-06	3.31e-06	gi|15219992|ref|NP_173713.1|/1.0701e-117/heavy-metal-associated domain-containing protein [Arabidopsis thaliana]
AT1G78010	7	174	0.62	14.59	-4.55657	Down	3.95e-41	2.15e-40	gi|51536472|gb|AAU05474.1|/0/At1g78010 [Arabidopsis thaliana]
AT1G35680	87	2196	18.76	441.26	-4.5559	Down	0	0	gi|15219695|ref|NP_174808.1|/3.51337e-92/50S ribosomal protein L21 [Arabidopsis thaliana]
AT5G16400	23	579	4.88	114.57	-4.5532	Down	5.89e-134	7.96e-133	gi|15237341|ref|NP_197144.1|/2.65755e-103/thioredoxin F2 [Arabidopsis thaliana]
AT2G39930	19	473	1.13	26.52	-4.55269	Down	1.77e-109	2e-108	gi|15225595|ref|NP_181522.1|/0/isoamylase 1 [Arabidopsis thaliana]
AT4G37470	7	174	0.93	21.75	-4.54764	Down	3.95e-41	2.15e-40	gi|453056147|pdb|4HRX|A/8.55679e-153/Chain A, Crystal Structure Of Kai2
AT5G06670	3	73	0.16	3.74	-4.54689	Down	7.05e-18	2.39e-17	gi|240256264|ref|NP_196285.5|/0/kinesin heavy chain-like protein [Arabidopsis thaliana]
AT4G37080	4	114	0.32	7.47	-4.54496	Down	5.18e-28	2.25e-27	gi|42573203|ref|NP_974698.1|/0/uncharacterized protein [Arabidopsis thaliana]
AT1G16720	126	3114	9.91	230.32	-4.53861	Down	0	0	gi|15219328|ref|NP_173116.1|/0/high chlorophyll fluorescence phenotype 173 protein [Arabidopsis thaliana]
AT4G33660	3	76	1.23	28.57	-4.53777	Down	1.07e-18	3.74e-18	gi|3549668|emb|CAA20579.1|/4.94874e-07/putative protein [Arabidopsis thaliana]
AT1G75380	103	2541	11.97	277.52	-4.5351	Down	0	0	gi|15222221|ref|NP_177671.1|/0/bifunctional nuclease 1 [Arabidopsis thaliana]
AT4G15820	3	74	0.33	7.65	-4.53492	Down	3.77e-18	1.29e-17	gi|240255882|ref|NP_193317.6|/0/uncharacterized protein [Arabidopsis thaliana]
AT1G15830	2	50	0.24	5.56	-4.53398	Down	1.22e-12	3.46e-12	gi|15218332|ref|NP_173035.1|/2.12282e-46/uncharacterized protein [Arabidopsis thaliana]
AT2G36870	4	81	0.61	14.12	-4.53279	Down	4.89e-19	1.72e-18	gi|334184735|ref|NP_001189692.1|/5.90166e-85/probable xyloglucan endotransglucosylase/hydrolase protein 32 [Arabidopsis thaliana]
AT5G25240	1	25	0.36	8.33	-4.53225	Down	8.29e-07	1.79e-06	gi|15238747|ref|NP_197906.1|/4.82084e-60/uncharacterized protein [Arabidopsis thaliana]
AT3G55130	6	148	0.39	9.02	-4.53158	Down	4e-35	1.99e-34	gi|15233191|ref|NP_191073.1|/0/ABC transporter G family member 19 [Arabidopsis thaliana]
AT4G28750	358	8932	103.43	2391.87	-4.53141	Down	0	0	gi|30688100|ref|NP_567818.2|/1.4304e-41/photosystem I reaction center subunit E [Arabidopsis thaliana]
AT1G32470	172	4277	42.21	975.72	-4.53081	Down	0	0	gi|15223217|ref|NP_174525.1|/3.85627e-76/probable glycine cleavage system H protein 2 [Arabidopsis thaliana]
AT4G18370	15	370	2.12	48.99	-4.53035	Down	8.26e-86	7.65e-85	gi|30684381|ref|NP_567552.2|/1.45098e-154/DEGP protease 5 [Arabidopsis thaliana]
AT5G38360	3	74	0.41	9.47	-4.52967	Down	3.77e-18	1.29e-17	gi|565443688|ref|XP_006283877.1|/4.7557e-165/hypothetical protein CARUB_v10004994mg [Capsella rubella]
AT3G50740	24	588	2.34	53.97	-4.52758	Down	2.59e-135	3.54e-134	gi|18409172|ref|NP_566938.1|/0/UDP-glucosyl transferase 72E1 [Arabidopsis thaliana]
AT2G33560	1	25	0.12	2.76	-4.52356	Down	8.29e-07	1.79e-06	gi|334184662|ref|NP_001189668.1|/0/BUB1-related protein BUBR1 [Arabidopsis thaliana]
AT4G05520	3	74	0.29	6.67	-4.52356	Down	3.77e-18	1.29e-17	gi|42572841|ref|NP_974517.1|/0/EPS15 homology domain 2 protein [Arabidopsis thaliana]
AT3G63540	75	1867	25.29	581.45	-4.52302	Down	0	0	gi|334186238|ref|NP_001190172.1|/1.66685e-77/uncharacterized protein [Arabidopsis thaliana]
AT1G20810	13	320	2.65	60.8	-4.52001	Down	2.23e-74	1.84e-73	gi|15218039|ref|NP_173504.1|/2.54255e-112/peptidyl-prolyl cis-trans isomerase FKBP18 [Arabidopsis thaliana]
AT5G16540	9	220	1.02	23.39	-4.51925	Down	1.7e-51	1.07e-50	gi|30685903|ref|NP_851041.1|/0/zinc finger nuclease 3 [Arabidopsis thaliana]
AT3G49470	29	712	5.54	127.03	-4.51914	Down	1.38e-163	2.2e-162	gi|15229149|ref|NP_190516.1|/1.17443e-70/nascent polypeptide-associated complex subunit alpha-like protein 2 [Arabidopsis thaliana]
AT3G08600	3	73	0.36	8.25	-4.51833	Down	7.05e-18	2.39e-17	gi|18398173|ref|NP_566329.1|/2.84124e-112/uncharacterized protein [Arabidopsis thaliana]
AT1G18400	2	49	0.36	8.23	-4.51482	Down	2.28e-12	6.41e-12	gi|30685840|ref|NP_173276.2|/1.99516e-100/transcription factor BEE 1 [Arabidopsis thaliana]
AT4G04692	20	486	5.14	117.48	-4.5145	Down	6.29e-112	7.26e-111	-
AT5G20380	13	315	1.18	26.93	-4.51236	Down	5.11e-73	4.16e-72	gi|42567984|ref|NP_197538.2|/0/phosphate transporter 4;5 [Arabidopsis thaliana]
AT2G42600	137	3208	6.5	147.84	-4.50745	Down	0	0	gi|240254631|ref|NP_850373.4|/0/phosphoenolpyruvate carboxylase 2 [Arabidopsis thaliana]
AT3G56270	2	48	0.19	4.32	-4.50696	Down	4.28e-12	1.19e-11	gi|15228874|ref|NP_191186.1|/0/uncharacterized protein [Arabidopsis thaliana]
AT1G26540	1	25	0.07	1.59	-4.50553	Down	8.29e-07	1.79e-06	gi|15222723|ref|NP_173976.1|/0/agenet domain-containing protein [Arabidopsis thaliana]
AT4G24750	25	606	3.53	80.17	-4.50532	Down	4.04e-139	5.67e-138	gi|79485806|ref|NP_194206.2|/4.08461e-165/rhodanese homology domain-containing protein [Arabidopsis thaliana]
AT4G17050	10	243	1.53	34.71	-4.50375	Down	1.12e-56	7.58e-56	gi|51971771|dbj|BAD44550.1|/6.34941e-165/unknown protein [Arabidopsis thaliana]
AT5G64380	7	169	0.81	18.36	-4.5025	Down	9.05e-40	4.82e-39	gi|15237685|ref|NP_201243.1|/0/Inositol monophosphatase family protein [Arabidopsis thaliana]
AT4G18810	42	1010	3.46	78.32	-4.50054	Down	1.94e-230	4.14e-229	gi|334186678|ref|NP_001190764.1|/0/NAD(P)-binding Rossmann-fold superfamily protein [Arabidopsis thaliana]
AT1G17840	21	505	1.11	25.1	-4.49906	Down	5.21e-116	6.21e-115	gi|22329638|ref|NP_173226.2|/0/ABC transporter G family member 11 [Arabidopsis thaliana]
AT2G46820	204	4941	40.65	916.89	-4.49542	Down	0	0	gi|18407178|ref|NP_566086.1|/4.37395e-51/photosystem I P subunit [Arabidopsis thaliana]
AT3G22740	5	121	0.63	14.2	-4.4944	Down	7.68e-29	3.39e-28	gi|18403505|ref|NP_566715.1|/0/homocysteine S-methyltransferase 3 [Arabidopsis thaliana]
AT2G21080	3	73	0.34	7.66	-4.49374	Down	7.05e-18	2.39e-17	gi|30681249|ref|NP_179704.2|/0/uncharacterized protein [Arabidopsis thaliana]
AT4G34290	18	436	4.74	106.59	-4.49104	Down	1.67e-100	1.76e-99	gi|15235320|ref|NP_195155.1|/8.38435e-54/SWIB/MDM2 domain-containing protein [Arabidopsis thaliana]
AT3G16260	10	239	0.55	12.34	-4.48777	Down	1.37e-55	9.12e-55	gi|145338580|ref|NP_188247.2|/0/tRNAse Z4 [Arabidopsis thaliana]
AT4G38070	2	48	0.07	1.57	-4.48727	Down	4.28e-12	1.19e-11	gi|42567496|ref|NP_195520.2|/0/transcription factor bHLH131 [Arabidopsis thaliana]
AT4G25290	12	287	0.85	19.04	-4.48543	Down	1.74e-66	1.32e-65	gi|240256063|ref|NP_194259.4|/0/DNA photolyase [Arabidopsis thaliana]
AT5G44635	3	73	0.2	4.48	-4.48543	Down	7.05e-18	2.39e-17	gi|22327575|ref|NP_680393.1|/0/minichromosome maintenance protein 6 [Arabidopsis thaliana]
AT3G04140	5	119	0.36	8.05	-4.48292	Down	2.68e-28	1.17e-27	gi|15229233|ref|NP_187064.1|/0/ankyrin repeat-containing protein [Arabidopsis thaliana]
AT5G48220	18	416	2	44.7	-4.4822	Down	4.44e-95	4.48e-94	gi|15238914|ref|NP_199633.1|/0/aldolase-type TIM barrel family protein [Arabidopsis thaliana]
AT5G07240	10	238	1.1	24.55	-4.48015	Down	2.56e-55	1.7e-54	gi|20268742|gb|AAM14074.1|/1.75796e-179/unknown protein [Arabidopsis thaliana]
AT4G15560	118	2794	6.87	153.19	-4.47887	Down	0	0	gi|2894445|emb|CAA74713.1|/0/transketolase [Arabidopsis thaliana]
AT5G09760	6	141	0.52	11.59	-4.47823	Down	3.19e-33	1.53e-32	gi|9759007|dbj|BAB09534.1|/0/pectin methylesterase-like protein [Arabidopsis thaliana]
AT3G12080	35	827	2.6	57.91	-4.47723	Down	2.52e-188	4.49e-187	gi|209529777|gb|ACI49783.1|/0/At3g12080 [Arabidopsis thaliana]
AT1G53903	1	24	0.33	7.35	-4.47721	Down	1.56e-06	3.31e-06	gi|18404687|ref|NP_564644.1|/2.86004e-64/uncharacterized protein [Arabidopsis thaliana]
AT4G21270	2	46	0.11	2.45	-4.47721	Down	1.5e-11	4.07e-11	gi|15233583|ref|NP_193859.1|/0/kinesin-like motor protein heavy chain [Arabidopsis thaliana]
AT5G54190	2	48	0.24	5.34	-4.47573	Down	4.28e-12	1.19e-11	gi|968975|gb|AAC49043.1|/0/NADPH:protochlorophyllide oxidoreductase A [Arabidopsis thaliana]
AT3G22070	1	24	0.25	5.56	-4.47508	Down	1.56e-06	3.31e-06	-
AT4G31390	31	733	2.07	46.02	-4.47456	Down	3.98e-167	6.41e-166	gi|22329052|ref|NP_194867.2|/0/ABC1-like kinase related to chlorophyll degradation and oxidative stress 1 [Arabidopsis thaliana]
AT5G12110	5	119	0.99	22	-4.47393	Down	2.68e-28	1.17e-27	gi|15239877|ref|NP_196772.1|/3.54817e-101/elongation factor 1-beta 1 [Arabidopsis thaliana]
AT1G73210	1	23	0.09	2	-4.47393	Down	2.91e-06	6.1e-06	gi|42572089|ref|NP_974135.1|/2.37744e-170/uncharacterized protein [Arabidopsis thaliana]
AT1G32415	1	23	0.07	1.55	-4.46877	Down	2.91e-06	6.1e-06	gi|18398422|ref|NP_564401.1|/0/pentatricopeptide repeat-containing protein [Arabidopsis thaliana]
AT4G32295	1	24	0.19	4.2	-4.46632	Down	1.56e-06	3.31e-06	gi|22329083|ref|NP_680756.1|/1.18811e-129/uncharacterized protein [Arabidopsis thaliana]
AT1G23180	13	304	0.7	15.47	-4.46597	Down	4.94e-70	3.91e-69	gi|30688260|ref|NP_173731.2|/0/armadillo/beta-catenin-like repeat-containing protein [Arabidopsis thaliana]
AT1G19835	16	374	0.74	16.33	-4.46386	Down	8.03e-86	7.45e-85	gi|10086489|gb|AAG12549.1|AC007797_9/0/Unknown Protein [Arabidopsis thaliana]
AT5G03800	5	118	0.29	6.39	-4.46169	Down	5.01e-28	2.18e-27	gi|79506598|ref|NP_196000.2|/0/pentatricopeptide repeat protein EMB175 [Arabidopsis thaliana]
AT4G13670	34	798	4.37	96.07	-4.45838	Down	1.55e-181	2.7e-180	gi|30682566|ref|NP_193103.2|/9.7925e-176/protein plastid transcriptionally active 5 [Arabidopsis thaliana]
AT3G06950	8	187	1.15	25.27	-4.45772	Down	1.34e-43	7.6e-43	gi|30680075|ref|NP_187351.2|/0/pseudouridine synthase family protein [Arabidopsis thaliana]
AT5G18570	37	863	2.72	59.7	-4.45605	Down	6.08e-196	1.12e-194	gi|30686886|ref|NP_197358.2|/0/OBGC-like protein [Arabidopsis thaliana]
AT1G05140	19	444	2.16	47.26	-4.45152	Down	1.33e-101	1.41e-100	gi|18390484|ref|NP_563729.1|/0/peptidase M50 family protein [Arabidopsis thaliana]
AT4G27430	26	602	1.14	24.88	-4.44788	Down	5.8e-137	8e-136	gi|15234126|ref|NP_194473.1|/0/COP1-interacting protein 7 [Arabidopsis thaliana]
AT2G33330	8	186	1.06	23.13	-4.44763	Down	2.51e-43	1.41e-42	gi|18403243|ref|NP_565764.1|/5.45066e-131/plasmodesmata-located protein 3 [Arabidopsis thaliana]
AT1G11530	10	236	3.46	75.47	-4.44706	Down	8.94e-55	5.89e-54	gi|15220418|ref|NP_172620.1|/1.2204e-61/monocysteinic thioredoxin CXXS1 [Arabidopsis thaliana]
AT3G14900	15	347	1.24	27.03	-4.44615	Down	1.45e-79	1.26e-78	gi|15231947|ref|NP_188108.1|/0/uncharacterized protein [Arabidopsis thaliana]
AT5G48730	6	139	0.61	13.28	-4.4443	Down	1.11e-32	5.27e-32	gi|334188265|ref|NP_199684.2|/0/pentatricopeptide repeat-containing protein [Arabidopsis thaliana]
AT5G01880	1.36	30.81	0.17	3.7	-4.44392	Down	3.5e-08	8.12e-08	gi|15241087|ref|NP_195808.1|/1.84934e-65/RING-H2 finger protein ATL74 [Arabidopsis thaliana]
AT1G60800	20	461	1.26	27.41	-4.44321	Down	3.8e-105	4.17e-104	gi|15219817|ref|NP_176279.1|/0/NSP-interacting kinase 3 [Arabidopsis thaliana]
AT4G18240	61	1408	2.87	62.41	-4.44265	Down	0	0	gi|42566924|ref|NP_193558.3|/0/starch synthase 4 [Arabidopsis thaliana]
AT5G44650	37	860	5.46	118.7	-4.44228	Down	3.95e-195	7.26e-194	gi|18422466|ref|NP_568637.1|/3.22502e-127/protein CHLOROPLAST PROTEIN-ENHANCING STRESS TOLERANCE [Arabidopsis thaliana]
AT2G19620	1	26	0.16	3.47	-4.43879	Down	4.41e-07	9.69e-07	gi|145329178|ref|NP_001077918.1|/6.58298e-175/N-MYC downregulated-like 3 protein [Arabidopsis thaliana]
AT1G27410	2	47	0.22	4.77	-4.43841	Down	8e-12	2.2e-11	gi|15223519|ref|NP_174061.1|/0/DNA repair metallo-beta-lactamase family protein [Arabidopsis thaliana]
AT1G10522	10	234	1.88	40.75	-4.438	Down	3.12e-54	2.04e-53	gi|18391169|ref|NP_563872.1|/2.09671e-99/protein PRIN2 [Arabidopsis thaliana]
AT4G28900	1	20	0.03	0.65	-4.43741	Down	1.9e-05	3.76e-05	gi|4972079|emb|CAB43904.1|/0/putative protein [Arabidopsis thaliana]
AT2G17140	2	44	0.1	2.16	-4.43296	Down	5.22e-11	1.39e-10	gi|145360025|ref|NP_179305.2|/0/pentatricopeptide repeat-containing protein [Arabidopsis thaliana]
AT5G66052	15	348	3.63	78.39	-4.43263	Down	7.75e-80	6.76e-79	gi|15225034|ref|NP_178973.1|/1.4678e-30/uncharacterized protein [Arabidopsis thaliana]
AT5G44580	34	798	13.94	300.77	-4.43136	Down	1.55e-181	2.7e-180	gi|18422457|ref|NP_568635.1|/1.35832e-33/uncharacterized protein [Arabidopsis thaliana]
AT5G42030	11	254	1.86	40.12	-4.43095	Down	1.35e-58	9.34e-58	gi|15238265|ref|NP_199018.1|/4.32933e-133/ABL interactor-like protein 4 [Arabidopsis thaliana]
AT3G58980	1	22	0.09	1.94	-4.42999	Down	5.45e-06	1.12e-05	gi|42566043|ref|NP_191457.2|/0/F-box/LRR-repeat protein [Arabidopsis thaliana]
AT4G00530	1	24	0.76	16.38	-4.42979	Down	1.56e-06	3.31e-06	gi|334186244|ref|NP_191962.2|/1.09402e-25/uncharacterized protein [Arabidopsis thaliana]
AT3G19480	22	503	1.86	40.08	-4.42951	Down	2.12e-114	2.5e-113	gi|42565022|ref|NP_566637.2|/0/D-3-phosphoglycerate dehydrogenase [Arabidopsis thaliana]
AT1G80080	4	92	0.43	9.26	-4.4286	Down	5.23e-22	1.99e-21	gi|15220050|ref|NP_178125.1|/0/transmembrane leucine-repeat containing receptor-like protein TMM [Arabidopsis thaliana]
AT5G21920	33	761	6.41	138.01	-4.4283	Down	1.41e-172	2.34e-171	gi|334187817|ref|NP_001190356.1|/4.36812e-131/protein YLMG2 [Arabidopsis thaliana]
AT1G70100	12	273	0.96	20.66	-4.42766	Down	1.09e-62	7.89e-62	gi|42572055|ref|NP_974118.1|/0/uncharacterized protein [Arabidopsis thaliana]
AT4G30690	25	575	4.37	93.98	-4.42665	Down	1.03e-130	1.37e-129	gi|18417644|ref|NP_567851.1|/1.02132e-123/translation initiation factor IF-3 [Arabidopsis thaliana]
AT1G72270	2	46	0.24	5.16	-4.42626	Down	1.5e-11	4.08e-11	gi|334183854|ref|NP_001185379.1|/0/uncharacterized protein [Arabidopsis thaliana]
AT2G30570	462	10663	104.87	2253.19	-4.4253	Down	0	0	gi|15224531|ref|NP_180615.1|/1.15593e-36/photosystem II reaction center W protein [Arabidopsis thaliana]
AT3G45230	1	23	0.25	5.37	-4.42492	Down	2.91e-06	6.09e-06	gi|62318693|dbj|BAD95205.1|/2.72961e-26/hypothetical protein [Arabidopsis thaliana]
AT2G31750	12	274	1.27	27.26	-4.42389	Down	5.82e-63	4.25e-62	gi|15225134|ref|NP_180734.1|/0/UDP-glucosyl transferase 74D1 [Arabidopsis thaliana]
AT1G57790	2	45	0.26	5.58	-4.42368	Down	2.8e-11	7.52e-11	gi|18406073|ref|NP_564725.1|/0/F-box protein [Arabidopsis thaliana]
AT4G29905	20	463	5.64	121.04	-4.42364	Down	1.09e-105	1.2e-104	gi|22329022|ref|NP_680750.1|/4.6671e-35/uncharacterized protein [Arabidopsis thaliana]
AT2G34190	1	24	0.09	1.93	-4.42253	Down	1.56e-06	3.31e-06	gi|15226243|ref|NP_180966.1|/0/nucleobase-ascorbate transporter 2 [Arabidopsis thaliana]
AT5G35490	1	23	0.27	5.79	-4.42253	Down	2.91e-06	6.09e-06	gi|685318376|ref|XP_009149593.1|/6.15767e-33/PREDICTED: uncharacterized protein LOC103872907 [Brassica rapa]
AT4G36190	11	251	0.96	20.58	-4.42206	Down	8.74e-58	6e-57	gi|186516786|ref|NP_567998.3|/0/Serine carboxypeptidase S28 family protein [Arabidopsis thaliana]
AT4G22570	9	207	1.86	39.86	-4.42157	Down	5.73e-48	3.45e-47	gi|15235709|ref|NP_193988.1|/4.88883e-100/adenine phosphoribosyl transferase 3 [Arabidopsis thaliana]
AT5G52440	39	892	5.7	122.06	-4.42048	Down	1.15e-201	2.17e-200	gi|15237156|ref|NP_200057.1|/6.37924e-115/sec-independent protein translocase protein TATB [Arabidopsis thaliana]
AT2G27385	13	300	3.51	75.14	-4.42004	Down	5.99e-69	4.69e-68	gi|145361603|ref|NP_850100.2|/5.22371e-81/pollen Ole e 1 allergen and extensin family protein [Arabidopsis thaliana]
AT1G64640	4	92	0.94	20.12	-4.41983	Down	5.23e-22	1.99e-21	gi|42562941|ref|NP_176645.3|/1.2385e-72/early nodulin-like protein 8 [Arabidopsis thaliana]
AT1G16960	1	23	0.3	6.42	-4.41954	Down	2.91e-06	6.09e-06	gi|15219965|ref|NP_173140.1|/1.4294e-51/ubiquitin domain-containing protein [Arabidopsis thaliana]
AT5G65970	2	45	0.18	3.85	-4.41879	Down	2.8e-11	7.52e-11	gi|15239213|ref|NP_201398.1|/0/MLO-like protein 10 [Arabidopsis thaliana]
AT1G52030	5	113	0.36	7.7	-4.41879	Down	1.14e-26	4.8e-26	gi|5360792|dbj|BAA82151.1|/0/myrosinase binding protein [Arabidopsis thaliana]
AT4G27520	74	1689	9.42	201.48	-4.41877	Down	0	0	gi|15234164|ref|NP_194482.1|/6.41626e-66/early nodulin-like protein 2 [Arabidopsis thaliana]
AT2G25840	21	494	2.45	52.39	-4.41844	Down	5.03e-113	5.87e-112	gi|42570921|ref|NP_973534.1|/0/protein ovule abortion 4 [Arabidopsis thaliana]
AT4G23870	2	46	0.47	10.03	-4.41552	Down	1.5e-11	4.07e-11	gi|15236638|ref|NP_194118.1|/2.89521e-21/uncharacterized protein [Arabidopsis thaliana]
AT1G31430	1	22	0.09	1.92	-4.41504	Down	5.45e-06	1.12e-05	gi|15221713|ref|NP_174428.1|/0/pentatricopeptide repeat-containing protein [Arabidopsis thaliana]
AT1G74850	31	699	1.67	35.59	-4.41355	Down	6.41e-158	9.87e-157	gi|15221411|ref|NP_177623.1|/0/plastid transcriptionally active 2 [Arabidopsis thaliana]
AT1G53520	9	205	1.7	36.21	-4.41278	Down	2e-47	1.19e-46	gi|15220807|ref|NP_175757.1|/5.04104e-146/fatty-acid-binding protein 3 [Arabidopsis thaliana]
AT2G22650	3	69	0.37	7.88	-4.4126	Down	8.62e-17	2.82e-16	gi|42570301|ref|NP_850027.2|/0/FAD-dependent oxidoreductase-like protein [Arabidopsis thaliana]
AT4G39330	26	672	2.86	60.9	-4.41236	Down	5.46e-156	8.34e-155	gi|148887169|sp|P42734.2|CADH9_ARATH/0/RecName: Full=Probable cinnamyl alcohol dehydrogenase 9; Short=AtCAD9 [Arabidopsis thaliana]
AT1G23460	2	46	0.24	5.11	-4.41222	Down	1.5e-11	4.07e-11	gi|145336060|ref|NP_173760.2|/0/polygalacturonase [Arabidopsis thaliana]
AT3G02010	1	24	0.07	1.49	-4.41181	Down	1.56e-06	3.31e-06	gi|15232837|ref|NP_186850.1|/0/pentatricopeptide repeat-containing protein [Arabidopsis thaliana]
AT4G29110	2	46	0.42	8.93	-4.4102	Down	1.5e-11	4.07e-11	gi|15233454|ref|NP_194640.1|/1.3633e-70/uncharacterized protein [Arabidopsis thaliana]
AT1G79040	1362	31190	377.66	8022.41	-4.40888	Down	0	0	gi|15219268|ref|NP_178025.1|/5.44614e-55/photosystem II subunit R [Arabidopsis thaliana]
AT1G10380	2	46	0.29	6.16	-4.40881	Down	1.5e-11	4.07e-11	gi|4914341|gb|AAD32889.1|AC005489_27/3.2611e-174/F14N23.27 [Arabidopsis thaliana]
AT4G12800	654	14877	122.25	2596.09	-4.40843	Down	0	0	gi|195605028|gb|ACG24344.1|/3.49942e-94/photosystem I reaction center subunit XI [Zea mays]
AT3G21530	8	181	0.85	18.05	-4.40839	Down	5.67e-42	3.12e-41	gi|42565086|ref|NP_188790.2|/0/DNAse I-like superfamily protein [Arabidopsis thaliana]
AT3G26165	5	114	0.61	12.95	-4.408	Down	6.1e-27	2.58e-26	gi|11994435|dbj|BAB02437.1|/0/cytochrome P450 [Arabidopsis thaliana]
AT3G24190	33	743	2.02	42.87	-4.40754	Down	1.04e-167	1.68e-166	gi|18404075|ref|NP_566745.1|/0/ABC1 protein kinase 6 [Arabidopsis thaliana]
AT1G52618	1	23	0.44	9.33	-4.4063	Down	2.91e-06	6.1e-06	gi|116830797|gb|ABK28356.1|/1.06057e-42/unknown [Arabidopsis thaliana]
AT3G21150	1	23	0.21	4.45	-4.40534	Down	2.91e-06	6.1e-06	gi|15232482|ref|NP_188752.1|/1.5545e-98/EMF1-interacting protein 6 [Arabidopsis thaliana]
AT3G13960	1	23	0.11	2.33	-4.40475	Down	2.91e-06	6.09e-06	gi|11994367|dbj|BAB02326.1|/5.60378e-157/unnamed protein product [Arabidopsis thaliana]
AT5G41761	2	46	0.72	15.25	-4.40467	Down	1.5e-11	4.07e-11	gi|116830207|gb|ABK28061.1|/4.73246e-55/unknown [Arabidopsis thaliana]
AT5G12440	6	139	0.39	8.26	-4.4046	Down	1.11e-32	5.27e-32	gi|240256278|ref|NP_568277.5|/0/CCCH-type zinc finger family protein with RNA-binding domain [Arabidopsis thaliana]
AT5G60940	5	114	0.55	11.64	-4.40352	Down	6.1e-27	2.58e-26	gi|15239477|ref|NP_200902.1|/0/transducin/WD40 domain-containing protein [Arabidopsis thaliana]
AT1G75900	2	46	0.25	5.29	-4.40327	Down	1.5e-11	4.07e-11	gi|15222901|ref|NP_177718.1|/0/GDSL esterase/lipase EXL3 [Arabidopsis thaliana]
AT3G14650	54	1213	4.15	87.77	-4.40254	Down	1.29e-272	3.25e-271	gi|15231901|ref|NP_188083.1|/0/cytochrome P450, family 72, subfamily A, polypeptide 11 [Arabidopsis thaliana]
AT1G73170	20	449	1.59	33.6	-4.40136	Down	6.71e-102	7.15e-101	gi|22330595|ref|NP_177460.2|/0/P-loop containing nucleoside triphosphate hydrolases superfamily protein [Arabidopsis thaliana]
AT5G57040	29	656	6.39	134.65	-4.39725	Down	2.12e-148	3.12e-147	gi|15242020|ref|NP_200514.1|/7.31306e-103/Lactoylglutathione lyase / glyoxalase I family protein [Arabidopsis thaliana]
AT4G14100	7	159	1.75	36.86	-4.39663	Down	4.67e-37	2.39e-36	gi|18414136|ref|NP_567420.1|/1.32254e-121/uncharacterized protein [Arabidopsis thaliana]
AT5G20140	13	294	1.66	34.92	-4.3948	Down	2.52e-67	1.94e-66	gi|334187785|ref|NP_001190345.1|/0/SOUL heme-binding protein [Arabidopsis thaliana]
AT1G04640	19	422	3.91	81.97	-4.38986	Down	1.19e-95	1.21e-94	gi|2494127|gb|AAB80636.1|/1.62718e-133/Contains similarity to Mycobacterium LIPB gene (gb|Q104041) [Arabidopsis thaliana]
AT4G14210	41	913	3.05	63.81	-4.3869	Down	3.1e-205	5.97e-204	gi|15236439|ref|NP_193157.1|/0/phytoene desaturase 3 [Arabidopsis thaliana]
AT3G26740	181	4078	50.93	1064.19	-4.3851	Down	0	0	gi|15231613|ref|NP_189308.1|/1.00007e-53/CCR-like protein [Arabidopsis thaliana]
AT5G18440	4	87	0.36	7.52	-4.38466	Down	1.18e-20	4.33e-20	gi|145334515|ref|NP_001078603.1|/0/nuclear FMRP-interacting protein [Arabidopsis thaliana]
AT1G28530	3	66	0.25	5.22	-4.38405	Down	5.6e-16	1.78e-15	gi|79605744|ref|NP_973929.2|/0/uncharacterized protein [Arabidopsis thaliana]
AT3G10270	18	400	1.14	23.77	-4.38204	Down	9.45e-91	9.14e-90	gi|334185208|ref|NP_187638.5|/0/DNA gyrase subunit B [Arabidopsis thaliana]
AT1G32550	14	314	3.29	68.58	-4.38163	Down	1.09e-71	8.8e-71	gi|238478707|ref|NP_001154389.1|/3.78408e-110/ferredoxin C2 [Arabidopsis thaliana]
AT5G01090	8	178	0.92	19.15	-4.37957	Down	3.67e-41	2e-40	gi|15240888|ref|NP_195729.1|/2.11322e-174/concanavalin A-like lectin [Arabidopsis thaliana]
AT5G42240	14	311	1.34	27.88	-4.37893	Down	7.08e-71	5.65e-70	gi|15238328|ref|NP_199039.1|/0/serine carboxypeptidase-like 42 [Arabidopsis thaliana]
AT1G63260	6	141	0.84	17.47	-4.37835	Down	3.19e-33	1.53e-32	gi|42562905|ref|NP_176515.3|/1.43547e-124/tetraspanin10 [Arabidopsis thaliana]
AT5G66800	1	22	0.19	3.95	-4.37778	Down	5.45e-06	1.12e-05	gi|15240098|ref|NP_201481.1|/2.48877e-73/uncharacterized protein [Arabidopsis thaliana]
AT4G15490	18	398	1.63	33.84	-4.37579	Down	3.28e-90	3.15e-89	gi|15234616|ref|NP_193284.1|/0/UDP-glycosyltransferase 84A3 [Arabidopsis thaliana]
AT3G29030	2	44	0.27	5.6	-4.3744	Down	5.22e-11	1.39e-10	gi|15228564|ref|NP_189545.1|/1.22104e-111/expansin A5 [Arabidopsis thaliana]
AT1G79850	102	2279	28.81	596.9	-4.37285	Down	0	0	gi|336392|gb|AAA84030.1|/1.33017e-74/ribosomal protein S17, partial (chloroplast) [Arabidopsis thaliana]
AT3G24430	48	1059	4.49	93.02	-4.37275	Down	2.54e-237	5.58e-236	gi|15230111|ref|NP_189086.1|/0/protein high chlorophyll fluorescence 101 [Arabidopsis thaliana]
AT4G23680	21	468	5.51	114.03	-4.37122	Down	5.48e-106	6.06e-105	gi|15236568|ref|NP_194099.1|/1.56662e-84/polyketide cyclase/dehydrase and lipid transport superfamily protein [Arabidopsis thaliana]
AT1G14840	10	223	0.72	14.9	-4.37117	Down	2.97e-51	1.87e-50	gi|334182581|ref|NP_001184996.1|/0/microtubule-associated protein 70-4 [Arabidopsis thaliana]
AT3G18090	2	46	0.09	1.86	-4.36923	Down	1.5e-11	4.07e-11	gi|145338664|ref|NP_188437.2|/0/DNA-directed RNA polymerase D subunit 2b [Arabidopsis thaliana]
AT3G46940	3	67	0.78	16.11	-4.36834	Down	3e-16	9.63e-16	gi|167013261|pdb|2P9O|A/1.1904e-79/Chain A, Structure Of Dutpase From Arabidopsis Thaliana
AT5G57170	6	134	2.05	42.28	-4.36628	Down	2.52e-31	1.16e-30	gi|15242048|ref|NP_200527.1|/4.45048e-59/Tautomerase/MIF superfamily protein [Arabidopsis thaliana]
AT3G08800	1	21	0.05	1.03	-4.36457	Down	1.02e-05	2.05e-05	gi|22330923|ref|NP_187492.2|/0/protein short-root interacting embryonic lethal [Arabidopsis thaliana]
AT4G12520	1	22.4	0.3	6.17	-4.36224	Down	5.45e-06	1.12e-05	gi|18413820|ref|NP_567391.1|/6.3605e-23/bifunctional inhibitor/lipid-transfer protein/seed storage 2S albumin superfamily protein [Arabidopsis thaliana]
AT2G21320	2	44	0.39	8.02	-4.36206	Down	5.22e-11	1.39e-10	gi|18399657|ref|NP_565507.1|/1.12377e-94/B-BOX domain protein 18 [Arabidopsis thaliana]
AT5G53880	35	784	15.75	323.51	-4.36039	Down	1.1e-176	1.86e-175	gi|18423566|ref|NP_568802.1|/7.26486e-12/uncharacterized protein [Arabidopsis thaliana]
AT5G58660	4	87	0.54	11.09	-4.36016	Down	1.18e-20	4.33e-20	gi|15237726|ref|NP_200674.1|/0/oxidoreductase, 2OG-Fe(II) oxygenase family protein [Arabidopsis thaliana]
AT2G05920	44	958	2.74	56.25	-4.35961	Down	3.03e-214	6.02e-213	gi|18396193|ref|NP_565330.1|/0/Subtilase-like protein [Arabidopsis thaliana]
AT3G28460	11	240	1.25	25.66	-4.35952	Down	8.21e-55	5.41e-54	gi|22331389|ref|NP_189487.2|/7.55746e-172/methyltransferase [Arabidopsis thaliana]
AT1G69690	1	21	0.1	2.05	-4.35755	Down	1.02e-05	2.05e-05	gi|18409345|ref|NP_564973.1|/8.21929e-143/transcription factor TCP15 [Arabidopsis thaliana]
AT5G12950	22.85	496	1.26	25.78	-4.35476	Down	1.66e-112	1.93e-111	gi|15239944|ref|NP_196799.1|/0/uncharacterized protein [Arabidopsis thaliana]
AT5G11480	27	590	3.92	80.2	-4.35468	Down	1.14e-132	1.53e-131	gi|15239069|ref|NP_196709.1|/1.0729e-162/P-loop containing nucleoside triphosphate hydrolases superfamily protein [Arabidopsis thaliana]
AT3G20440	10	215	0.5	10.22	-4.35332	Down	4.28e-49	2.63e-48	gi|79409022|ref|NP_188679.2|/0/putative glycoside hydrolase [Arabidopsis thaliana]
AT5G23310	19	415	2.85	58.23	-4.35273	Down	9.24e-94	9.19e-93	gi|15237281|ref|NP_197722.1|/2.65667e-142/Fe superoxide dismutase 3 [Arabidopsis thaliana]
AT2G37240	9	196	1.49	30.42	-4.35164	Down	5.4e-45	3.11e-44	gi|18404359|ref|NP_030274.1|/8.12154e-111/Thioredoxin superfamily protein [Arabidopsis thaliana]
AT1G31800	62	1343	4.95	100.9	-4.34935	Down	2.49e-299	6.75e-298	gi|18398119|ref|NP_564384.1|/0/protein LUTEIN DEFICIENT 5 [Arabidopsis thaliana]
AT3G19300	1	23	0.08	1.63	-4.34873	Down	2.91e-06	6.1e-06	gi|18402188|ref|NP_566630.1|/0/protein kinase family protein [Arabidopsis thaliana]
AT5G12150	45	973	2.45	49.88	-4.34761	Down	2.99e-217	6.05e-216	gi|15239885|ref|NP_196776.1|/0/Rho GTPase activation protein with PH domain [Arabidopsis thaliana]
AT3G16180	4	87	0.32	6.51	-4.34651	Down	1.18e-20	4.33e-20	gi|15233307|ref|NP_188239.1|/0/nitrate transporter 1.12 [Arabidopsis thaliana]
AT5G61130	13	283	2.27	46.13	-4.34494	Down	2.36e-64	1.75e-63	gi|30697478|ref|NP_200921.2|/6.32686e-65/plasmodesmata callose-binding protein 1 [Arabidopsis thaliana]
AT3G47500	7	152	0.69	14.01	-4.34372	Down	3.64e-35	1.81e-34	gi|15232818|ref|NP_190334.1|/0/cyclic DOF factor 3 [Arabidopsis thaliana]
AT5G44600	3	65	0.46	9.33	-4.34217	Down	1.04e-15	3.29e-15	gi|145358858|ref|NP_199273.2|/2.9243e-178/S-adenosyl-L-methionine-dependent methyltransferase domain-containing protein [Arabidopsis thaliana]
AT1G13820	21	454	2.86	57.92	-4.33997	Down	3.29e-102	3.53e-101	gi|15222966|ref|NP_172837.1|/0/alpha/beta-Hydrolases superfamily protein [Arabidopsis thaliana]
AT3G25970	1	22	0.08	1.62	-4.33985	Down	5.45e-06	1.12e-05	gi|334185633|ref|NP_189226.2|/0/pentatricopeptide repeat-containing protein [Arabidopsis thaliana]
AT3G28220	7	150	0.89	17.95	-4.33403	Down	1.26e-34	6.2e-34	gi|15232931|ref|NP_189462.1|/0/TRAF-like family protein [Arabidopsis thaliana]
AT4G13650	3	62	0.12	2.42	-4.3339	Down	6.73e-15	2.07e-14	gi|42566761|ref|NP_193101.2|/0/pentatricopeptide repeat-containing protein [Arabidopsis thaliana]
AT3G07290	1	21	0.06	1.21	-4.3339	Down	1.02e-05	2.05e-05	gi|15231438|ref|NP_187385.1|/0/pentatricopeptide repeat-containing protein [Arabidopsis thaliana]
AT1G70470	1	22	0.26	5.24	-4.33298	Down	5.45e-06	1.12e-05	gi|15223162|ref|NP_177204.1|/6.07241e-39/uncharacterized protein [Arabidopsis thaliana]
AT4G38050	1	21	0.07	1.41	-4.3322	Down	1.02e-05	2.05e-05	gi|79499196|ref|NP_195518.2|/0/nucleobase-ascorbate transporter 11 [Arabidopsis thaliana]
AT1G07180	24	514	2.25	45.32	-4.33215	Down	2.77e-115	3.29e-114	gi|18390737|ref|NP_563783.1|/0/internal alternative NAD(P)H-ubiquinone oxidoreductase A1 [Arabidopsis thaliana]
AT4G21770	9	193	0.84	16.88	-4.32878	Down	3.48e-44	1.99e-43	gi|15234586|ref|NP_193908.1|/0/RNA pseudourine synthase 6 [Arabidopsis thaliana]
AT2G18890	1	23	0.13	2.61	-4.32747	Down	2.91e-06	6.09e-06	gi|51315390|gb|AAT99800.1|/2.51517e-177/At2g18890 [Arabidopsis thaliana]
AT4G23300	14.63	311.85	1.08	21.66	-4.32593	Down	7.08e-71	5.65e-70	gi|42567056|ref|NP_194061.2|/0/cysteine-rich receptor-like protein kinase 22 [Arabidopsis thaliana]
AT3G47560	8	174	1.54	30.86	-4.32474	Down	4.42e-40	2.37e-39	gi|42572603|ref|NP_974397.1|/0/alpha/beta-Hydrolases superfamily protein [Arabidopsis thaliana]
AT2G06925	30	649	9.38	187.83	-4.3237	Down	1.82e-145	2.65e-144	gi|18396422|ref|NP_565337.1|/1.05656e-72/phospholipase A2-alpha [Arabidopsis thaliana]
AT1G56570	2	42	0.18	3.6	-4.32193	Down	1.81e-10	4.71e-10	gi|15223562|ref|NP_176050.1|/0/pentatricopeptide repeat protein PGN [Arabidopsis thaliana]
AT3G13730	1	22	0.09	1.8	-4.32193	Down	5.45e-06	1.12e-05	gi|18400142|ref|NP_566462.1|/0/3-epi-6-deoxocathasterone 23-monooxygenase [Arabidopsis thaliana]
AT2G03780	9	192	1.44	28.77	-4.32042	Down	6.48e-44	3.68e-43	gi|30678076|ref|NP_178473.2|/1.6845e-159/translin family protein [Arabidopsis thaliana]
AT3G25410	16	340	1.61	32.09	-4.31699	Down	1.24e-76	1.04e-75	gi|18404505|ref|NP_566764.1|/0/probable sodium/metabolite cotransporter BASS3 [Arabidopsis thaliana]
AT3G17830	3	63	0.28	5.58	-4.31677	Down	3.62e-15	1.12e-14	gi|42564975|ref|NP_188410.2|/0/molecular chaperone Hsp40/DnaJ family protein [Arabidopsis thaliana]
AT5G20110	3	64	0.75	14.91	-4.31325	Down	1.94e-15	6.07e-15	gi|15241269|ref|NP_197511.1|/2.78748e-95/dynein light chain type 1 family protein [Arabidopsis thaliana]
AT2G21860	27	571	2.76	54.79	-4.31117	Down	1.51e-127	1.96e-126	gi|18399815|ref|NP_565520.1|/0/violaxanthin de-epoxidase-related protein [Arabidopsis thaliana]
AT2G19670	3	63	0.38	7.54	-4.31049	Down	3.62e-15	1.12e-14	gi|15224820|ref|NP_179557.1|/0/protein arginine N-methyltransferase 1 [Arabidopsis thaliana]
AT1G73330	50	1063	9.17	181.95	-4.31048	Down	2.53e-236	5.54e-235	gi|15219441|ref|NP_177476.1|/3.01618e-117/protein drought-repressed 4 [Arabidopsis thaliana]
AT3G28345	3	62	0.12	2.38	-4.30986	Down	6.73e-15	2.07e-14	gi|15229473|ref|NP_189475.1|/0/ABC transporter B family member 15 [Arabidopsis thaliana]
AT5G13510	69	1470	15.83	313.86	-4.30939	Down	0	0	gi|15240644|ref|NP_196855.1|/8.77236e-114/ribosomal protein L10 [Arabidopsis thaliana]
AT4G15630	6	128	1.37	27.13	-4.30764	Down	1.05e-29	4.71e-29	gi|18414493|ref|NP_567473.1|/6.00478e-86/uncharacterized protein [Arabidopsis thaliana]
AT5G22720	1	23	0.09	1.78	-4.30581	Down	2.91e-06	6.1e-06	gi|334187844|ref|NP_197664.2|/0/putative FBD-associated F-box protein [Arabidopsis thaliana]
AT5G47380	1	20	0.08	1.58	-4.30378	Down	1.9e-05	3.76e-05	gi|30695170|ref|NP_199549.2|/0/uncharacterized protein [Arabidopsis thaliana]
AT5G38990	18	376	1.04	20.54	-4.30378	Down	2.78e-84	2.54e-83	gi|75333907|sp|Q9FID9.1|Y5389_ARATH/0/RecName: Full=Probable receptor-like protein kinase At5g38990; Flags: Precursor [Arabidopsis thaliana]
AT3G26900	34	752	5.71	112.7	-4.30285	Down	4.33e-169	7.05e-168	gi|30688547|ref|NP_189325.2|/1.1815e-137/shikimate kinase like 1 [Arabidopsis thaliana]
AT4G34260	30	630	1.7	33.55	-4.30271	Down	2.38e-140	3.37e-139	gi|30689979|ref|NP_195152.2|/0/alpha-L-fucosidase 2 [Arabidopsis thaliana]
AT2G31790	30	630	3.12	61.57	-4.30261	Down	2.38e-140	3.37e-139	gi|15225138|ref|NP_180738.1|/0/UDP-glycosyltransferase 74C1 [Arabidopsis thaliana]
AT4G37750	2	41	0.15	2.96	-4.30256	Down	3.38e-10	8.67e-10	gi|1171429|gb|AAA86281.1|/0/CKC [Arabidopsis thaliana]
AT2G23180	1	21	0.1	1.97	-4.30012	Down	1.02e-05	2.05e-05	gi|15227788|ref|NP_179899.1|/0/cytochrome P450, family 96, subfamily A, polypeptide 1 [Arabidopsis thaliana]
AT5G01920	42	877	1.92	37.78	-4.29844	Down	1.7e-194	3.11e-193	gi|26449350|dbj|BAC41802.1|/0/unknown protein [Arabidopsis thaliana]
AT1G22430	21	441	2.41	47.4	-4.29778	Down	1.04e-98	1.09e-97	gi|15219882|ref|NP_173659.1|/0/GroES-like zinc-binding dehydrogenase family protein [Arabidopsis thaliana]
AT2G28780	1	20	0.06	1.18	-4.29768	Down	1.9e-05	3.76e-05	gi|30684006|ref|NP_180444.2|/0/uncharacterized protein [Arabidopsis thaliana]
AT3G56160	10	209	1.06	20.84	-4.29722	Down	1.77e-47	1.06e-46	gi|42565967|ref|NP_191175.2|/0/probable sodium/metabolite cotransporter BASS4 [Arabidopsis thaliana]
AT5G42270	324	6763	21.28	418.18	-4.29655	Down	0	0	gi|18422193|ref|NP_568604.1|/0/ATP-dependent zinc metalloprotease FTSH 5 [Arabidopsis thaliana]
AT2G26080	278	5780	12.64	247.85	-4.2934	Down	0	0	gi|15225249|ref|NP_180178.1|/0/glycine decarboxylase P-protein 2 [Arabidopsis thaliana]
AT1G11720	30	623	1.35	26.47	-4.29333	Down	1.82e-138	2.54e-137	gi|334182477|ref|NP_172637.2|/0/starch synthase 3 [Arabidopsis thaliana]
AT4G00895	43	905	9.55	187.1	-4.29217	Down	5.3e-201	9.98e-200	gi|18411470|ref|NP_567198.1|/1.33112e-64/ATPase, F1 complex, OSCP/delta subunit protein [Arabidopsis thaliana]
AT1G26150	22	458	1.24	24.28	-4.29136	Down	2.93e-102	3.14e-101	gi|79352581|ref|NP_173940.2|/0/proline-rich extensin-like receptor kinase 10 [Arabidopsis thaliana]
AT2G35830	20	421	5.34	104.28	-4.28748	Down	2.39e-94	2.39e-93	gi|30686575|ref|NP_565827.2|/7.97301e-101/uncharacterized protein [Arabidopsis thaliana]
AT5G10690	21	435	1.83	35.63	-4.28318	Down	4.29e-97	4.41e-96	gi|18416350|ref|NP_568233.1|/0/pentatricopeptide repeat-containing protein [Arabidopsis thaliana]
AT2G34070	18	374	2.16	42.03	-4.28232	Down	9.61e-84	8.72e-83	gi|18403435|ref|NP_565779.1|/0/trichome birefringence-like 37 protein [Arabidopsis thaliana]
AT5G26570	88	1813	3.68	71.53	-4.28077	Down	0	0	gi|79521972|ref|NP_198009.3|/0/phosphoglucan, water dikinase [Arabidopsis thaliana]
AT1G14960	2	42	0.59	11.46	-4.27975	Down	1.81e-10	4.71e-10	gi|15223958|ref|NP_172949.1|/3.73281e-87/polyyketide cyclase/dehydrase and lipid transport superfamily protein [Arabidopsis thaliana]
AT2G38790	1	21	0.17	3.3	-4.27886	Down	1.02e-05	2.05e-05	gi|30687635|ref|NP_181413.2|/7.30043e-88/uncharacterized protein [Arabidopsis thaliana]
AT5G22580	11	230	3.27	63.37	-4.27644	Down	4.07e-52	2.59e-51	gi|18420541|ref|NP_568422.1|/1.14845e-56/stress responsive A/B Barrel domain-containing protein [Arabidopsis thaliana]
AT1G29070	138	2878	34.94	677.05	-4.27631	Down	0	0	gi|15218810|ref|NP_174202.1|/2.42736e-59/50S ribosomal protein L34 [Arabidopsis thaliana]
AT5G43160	1	21	0.16	3.1	-4.27612	Down	1.02e-05	2.05e-05	gi|240256392|ref|NP_199130.4|/6.55278e-135/uncharacterized protein [Arabidopsis thaliana]
AT4G31850	37	761	1.7	32.93	-4.2758	Down	2.02e-168	3.27e-167	gi|15236546|ref|NP_194913.1|/0/proton gradient regulation 3 [Arabidopsis thaliana]
AT5G13400	4	82	0.3	5.81	-4.2755	Down	2.63e-19	9.34e-19	gi|75335666|sp|Q9LYR6.1|PTR49_ARATH/0/RecName: Full=Protein NRT1/ PTR FAMILY 6.1; Short=AtNPF6.1 [Arabidopsis thaliana]
AT5G24770	7	144	0.85	16.44	-4.2736	Down	5.21e-33	2.48e-32	gi|18420836|ref|NP_568454.1|/7.4115e-143/acid phosphatase VSP2 [Arabidopsis thaliana]
AT3G52750	21	432	1.99	38.44	-4.27177	Down	2.74e-96	2.8e-95	gi|15231677|ref|NP_190843.1|/0/plastidial division protein FtsZ2-2 [Arabidopsis thaliana]
AT5G14660	20	412	2.72	52.47	-4.26981	Down	6.29e-92	6.15e-91	gi|15241461|ref|NP_196970.1|/9.27023e-143/peptide deformylase 1B [Arabidopsis thaliana]
AT2G46450	22	405.57	1.16	22.28	-4.26355	Down	4.48e-88	4.24e-87	gi|334184939|ref|NP_001189759.1|/0/cyclic nucleotide-gated channel 12 [Arabidopsis thaliana]
AT5G07180	2	42	0.1	1.92	-4.26303	Down	1.81e-10	4.71e-10	gi|79508007|ref|NP_196335.2|/0/LRR receptor-like serine/threonine-protein kinase ERL2 [Arabidopsis thaliana]
AT5G11610	3	61	0.26	4.98	-4.25956	Down	1.25e-14	3.81e-14	gi|15239118|ref|NP_196722.1|/0/Exostosin family protein [Arabidopsis thaliana]
AT3G14310	165	3358	12.87	246.46	-4.25927	Down	0	0	gi|15231828|ref|NP_188048.1|/0/pectin methylesterase 3 [Arabidopsis thaliana]
AT1G29720	6	120	0.29	5.55	-4.25836	Down	1.49e-27	6.4e-27	gi|334182944|ref|NP_564335.3|/0/Leucine-rich repeat transmembrane protein kinase [Arabidopsis thaliana]
AT3G43720	17	349	4.14	79.19	-4.25762	Down	4.88e-78	4.17e-77	gi|15229756|ref|NP_189958.1|/1.68121e-87/non-specific lipid transfer protein GPI-anchored 2 [Arabidopsis thaliana]
AT5G40830	5	101	0.52	9.93	-4.25521	Down	1.96e-23	7.72e-23	gi|15237501|ref|NP_198899.1|/0/S-adenosyl-L-methionine-dependent methyltransferases superfamily protein [Arabidopsis thaliana]
AT1G63240	5	101	0.43	8.21	-4.25497	Down	1.96e-23	7.72e-23	gi|18407770|ref|NP_564812.1|/0/uncharacterized protein [Arabidopsis thaliana]
AT1G03687	5	102	0.64	12.21	-4.25385	Down	1.06e-23	4.19e-23	gi|145335042|ref|NP_171865.4|/0/DTW domain-containing protein [Arabidopsis thaliana]
AT2G22990	78	1576	8.1	154.05	-4.24933	Down	0	0	gi|30681910|ref|NP_850035.1|/0/sinapoylglucose:malate sinapoyltransferase [Arabidopsis thaliana]
AT4G27657	1	21	0.51	9.69	-4.24793	Down	1.02e-05	2.05e-05	gi|18417041|ref|NP_567784.1|/1.54205e-17/uncharacterized protein [Arabidopsis thaliana]
AT1G08980	25	506	2.83	53.74	-4.24712	Down	4.1e-112	4.75e-111	gi|18390964|ref|NP_563831.1|/0/amidase 1 [Arabidopsis thaliana]
AT5G62100	2	40	0.31	5.88	-4.24548	Down	6.28e-10	1.59e-09	gi|30697627|ref|NP_851246.1|/5.86955e-141/BCL-2-associated athanogene 2 [Arabidopsis thaliana]
AT5G62710	3	60	0.22	4.17	-4.24447	Down	2.33e-14	7.01e-14	gi|30697726|ref|NP_201077.2|/0/leucine-rich repeat protein kinase-like protein [Arabidopsis thaliana]
AT3G51820	76	1535	8.16	154.65	-4.24429	Down	0	0	gi|15231043|ref|NP_190750.1|/0/chlorophyll synthase [Arabidopsis thaliana]
AT2G25480	10	202	0.98	18.56	-4.24327	Down	1.35e-45	7.85e-45	gi|145360316|ref|NP_180118.2|/0/TPX2 (targeting protein for Xklp2) family protein [Arabidopsis thaliana]
AT1G17850	11	232	0.95	17.99	-4.24312	Down	1.18e-52	7.56e-52	gi|240254095|ref|NP_564039.6|/0/rhodanese homology domain-containing protein [Arabidopsis thaliana]
AT3G17350	2	41	0.38	7.19	-4.24192	Down	3.38e-10	8.67e-10	gi|334185412|ref|NP_188361.2|/4.43076e-166/uncharacterized protein [Arabidopsis thaliana]
AT3G15720	1	21	0.12	2.27	-4.24159	Down	1.02e-05	2.05e-05	gi|18400876|ref|NP_566524.1|/0/probable polygalacturonase [Arabidopsis thaliana]
AT3G27960	8	160	0.54	10.21	-4.24088	Down	2.59e-36	1.31e-35	gi|15232873|ref|NP_189435.1|/0/tetratricopeptide repeat domain-containing protein [Arabidopsis thaliana]
AT2G15970	31	628	6.5	122.74	-4.23902	Down	8.53e-139	1.19e-137	gi|334184251|ref|NP_001189533.1|/1.09635e-77/cold regulated 413 plasma membrane 1 [Arabidopsis thaliana]
AT1G22500	12	241	1.45	27.36	-4.23794	Down	4.56e-54	2.98e-53	gi|68565333|sp|Q9SK92.1|ATL15_ARATH/0/RecName: Full=E3 ubiquitin-protein ligase ATL15; AltName: Full=RING-H2 finger protein ATL15; Flags: Precursor [Arabidopsis thaliana]
AT1G45110	2	41	0.27	5.09	-4.23663	Down	3.38e-10	8.67e-10	gi|30693914|ref|NP_175126.2|/0/tetrapyrrole (corrin/porphyrin)methylase [Arabidopsis thaliana]
AT5G05690	41	822	4.03	75.96	-4.23639	Down	9.58e-181	1.66e-179	gi|15239203|ref|NP_196188.1|/0/cytochrome P450 90A1 [Arabidopsis thaliana]
AT2G28070	6	120	0.45	8.47	-4.23437	Down	1.49e-27	6.4e-27	gi|30683745|ref|NP_850111.1|/0/ABC transporter G family member 3 [Arabidopsis thaliana]
AT3G21580	4	80	0.5	9.41	-4.23419	Down	9.07e-19	3.17e-18	gi|240255379|ref|NP_566688.4|/0/cobalt ion transmembrane transporter [Arabidopsis thaliana]
AT3G09860	39	794	13.36	251.1	-4.23227	Down	2.97e-175	5e-174	gi|42563913|ref|NP_187597.2|/6.42648e-58/uncharacterized protein [Arabidopsis thaliana]
AT2G33360	4	82	0.26	4.88	-4.2303	Down	2.63e-19	9.34e-19	gi|145330350|ref|NP_001078000.1|/0/uncharacterized protein [Arabidopsis thaliana]
AT5G62350	30	603	5.95	111.62	-4.22956	Down	4.26e-133	5.72e-132	gi|15241799|ref|NP_201041.1|/5.31435e-89/plant invertase/pectin methylesterase inhibitor superfamily protein [Arabidopsis thaliana]
AT2G45270	10	199	0.81	15.18	-4.22811	Down	8.59e-45	4.93e-44	gi|18406750|ref|NP_566039.1|/0/glycoprotease 1 [Arabidopsis thaliana]
AT3G06430	21	418	1.99	37.29	-4.22795	Down	1.57e-92	1.54e-91	gi|15230719|ref|NP_187294.1|/0/pentatricopeptide repeat-containing protein [Arabidopsis thaliana]
AT1G31330	549	10998	106.98	1999.56	-4.22427	Down	0	0	gi|15221681|ref|NP_174418.1|/6.17095e-109/photosystem I subunit F [Arabidopsis thaliana]
AT3G44020	7	141	2.18	40.73	-4.22369	Down	3.33e-32	1.56e-31	gi|15229846|ref|NP_189988.1|/2.62429e-79/thylakoid lumenal P17.1 protein [Arabidopsis thaliana]
AT3G18000	7.2	143.65	0.63	11.77	-4.22362	Down	9.67e-33	4.59e-32	gi|30684743|ref|NP_188427.2|/0/phosphoethanolamine N-methyltransferase 1 [Arabidopsis thaliana]
AT1G70070	31	612	1.38	25.78	-4.22351	Down	1.66e-134	2.25e-133	gi|222422993|dbj|BAH19480.1|/0/AT1G70070 [Arabidopsis thaliana]
AT5G53486	1	20	0.31	5.79	-4.22322	Down	1.9e-05	3.76e-05	gi|116830779|gb|ABK28347.1|/1.1945e-31/unknown [Arabidopsis thaliana]
AT1G22590	8	160	1.88	35.11	-4.22308	Down	2.59e-36	1.31e-35	gi|18395135|ref|NP_564174.1|/3.38843e-54/protein AGAMOUS-like 87 [Arabidopsis thaliana]
AT5G24570	6	123	3.26	60.87	-4.22279	Down	2.33e-28	1.02e-27	gi|18420809|ref|NP_568448.1|/3.00505e-15/uncharacterized protein [Arabidopsis thaliana]
AT3G13120	99	1979	17.57	327.76	-4.22145	Down	0	0	gi|15231154|ref|NP_187919.1|/3.25568e-80/30S ribosomal protein S10 [Arabidopsis thaliana]
AT1G78490	6	120	0.56	10.44	-4.22055	Down	1.49e-27	6.4e-27	gi|15218388|ref|NP_177970.1|/0/cytochrome P450, family 708, subfamily A, polypeptide 3 [Arabidopsis thaliana]
AT5G10946	1	20	0.23	4.28	-4.21791	Down	1.9e-05	3.76e-05	gi|186522006|ref|NP_001119206.1|/1.58848e-22/uncharacterized protein [Arabidopsis thaliana]
AT2G42730	1	20	0.1	1.86	-4.21723	Down	1.9e-05	3.76e-05	gi|334184887|ref|NP_001189735.1|/0/F-box protein [Arabidopsis thaliana]
AT4G21065	1	22	0.1	1.86	-4.21723	Down	5.45e-06	1.12e-05	gi|145333528|ref|NP_001078414.1|/0/pentatricopeptide repeat-containing protein [Arabidopsis thaliana]
AT1G29050	16	317	1.95	36.27	-4.21723	Down	1.86e-70	1.48e-69	gi|18396930|ref|NP_564318.1|/0/protein trichome birefringence-like 38 [Arabidopsis thaliana]
AT4G24972	4	80	0.8	14.85	-4.21432	Down	9.07e-19	3.17e-18	gi|42573031|ref|NP_974612.1|/6.04699e-85/protein TAPETUM DETERMINANT 1 [Arabidopsis thaliana]
AT2G05620	42	839	10.71	198.68	-4.21342	Down	2.7e-184	4.75e-183	gi|565482014|ref|XP_006298647.1|/4.24189e-64/hypothetical protein CARUB_v10014736mg, partial [Capsella rubella]
AT5G55050	2	39	0.22	4.08	-4.21299	Down	1.17e-09	2.92e-09	gi|15240452|ref|NP_200316.1|/0/GDSL esterase/lipase [Arabidopsis thaliana]
AT3G18773	1	20	0.13	2.41	-4.21245	Down	1.9e-05	3.76e-05	gi|30685065|ref|NP_850610.1|/2.14078e-114/RING-H2 finger protein ATL77 [Arabidopsis thaliana]
AT3G61220	22	435	3.47	64.3	-4.21181	Down	4.35e-96	4.43e-95	gi|334186180|ref|NP_001190151.1|/1.33271e-160/(+)-neomenthol dehydrogenase [Arabidopsis thaliana]
AT2G43030	122	2420	21.56	399.43	-4.21151	Down	0	0	gi|21553426|gb|AAM62519.1|/4.66719e-129/50S ribosomal protein L3 [Arabidopsis thaliana]
AT3G56080	1	20	0.08	1.48	-4.20945	Down	1.9e-05	3.76e-05	gi|334186005|ref|NP_567033.2|/0/probable methyltransferase PMT22 [Arabidopsis thaliana]
AT1G49740	9	178	0.82	15.17	-4.20945	Down	3.75e-40	2.02e-39	gi|18402763|ref|NP_564553.1|/0/PI-PLC X domain-containing protein [Arabidopsis thaliana]
AT2G46535	1	20	0.25	4.62	-4.20789	Down	1.9e-05	3.76e-05	gi|30690428|ref|NP_850457.1|/4.20044e-75/uncharacterized protein [Arabidopsis thaliana]
AT1G17200	19	377	4.16	76.87	-4.20777	Down	1.53e-83	1.38e-82	gi|334182645|ref|NP_001185020.1|/2.10087e-70/uncharacterized protein [Arabidopsis thaliana]
AT4G18570	9	177	0.64	11.82	-4.20701	Down	6.95e-40	3.71e-39	gi|30684447|ref|NP_193591.2|/0/uncharacterized protein [Arabidopsis thaliana]
AT3G56650	17	336	2.9	53.55	-4.20676	Down	1.5e-74	1.24e-73	gi|15228983|ref|NP_191224.1|/1.24573e-124/Mog1/PsbP/DUF1795-like photosystem II reaction center PsbP family protein [Arabidopsis thaliana]
AT1G78170	2	40	0.41	7.57	-4.2066	Down	6.28e-10	1.59e-09	gi|30699311|ref|NP_177941.2|/4.20497e-123/uncharacterized protein [Arabidopsis thaliana]
AT2G03090	2	40	0.26	4.8	-4.20645	Down	6.28e-10	1.59e-09	gi|565467554|ref|XP_006291657.1|/2.36739e-145/hypothetical protein CARUB_v10017813mg, partial [Capsella rubella]
AT1G33810	32	638	9.97	183.91	-4.20526	Down	1.8e-140	2.55e-139	gi|18398988|ref|NP_564429.1|/1.45869e-69/uncharacterized protein [Arabidopsis thaliana]
AT5G50280	13	256	0.99	18.26	-4.20511	Down	4.29e-57	2.91e-56	gi|15240649|ref|NP_199839.1|/0/pentatricopeptide repeat-containing protein [Arabidopsis thaliana]
AT5G24000	4	79	0.49	9.03	-4.20387	Down	1.68e-18	5.83e-18	gi|15237867|ref|NP_197788.1|/0/uncharacterized protein [Arabidopsis thaliana]
AT4G10470	3	58	0.33	6.07	-4.20116	Down	8.01e-14	2.37e-13	gi|18413340|ref|NP_567357.1|/0/uncharacterized protein [Arabidopsis thaliana]
AT1G77020	2	40	0.23	4.23	-4.20095	Down	6.28e-10	1.59e-09	gi|30699227|ref|NP_177828.2|/0/DNAJ heat shock N-terminal domain-containing protein [Arabidopsis thaliana]
AT1G73680	20	391	1.45	26.66	-4.20055	Down	2.69e-86	2.51e-85	gi|334183898|ref|NP_001185393.1|/0/alpha dioxygenase [Arabidopsis thaliana]
AT1G54820	4	79	0.45	8.27	-4.19989	Down	1.68e-18	5.83e-18	gi|332195029|gb|AEE33150.1|/0/protein kinase domain-containing protein [Arabidopsis thaliana]
AT2G26730	12	235	0.77	14.13	-4.19776	Down	1.85e-52	1.18e-51	gi|15225780|ref|NP_180241.1|/0/leucine-rich repeat protein kinase family protein [Arabidopsis thaliana]
AT3G57040	8	157	1.03	18.89	-4.19691	Down	1.65e-35	8.23e-35	gi|15230202|ref|NP_191263.1|/5.30641e-113/two-component response regulator ARR9 [Arabidopsis thaliana]
AT5G03170	1	20	0.21	3.85	-4.1964	Down	1.9e-05	3.76e-05	gi|15242651|ref|NP_195937.1|/5.76162e-109/fasciclin-like arabinogalactan protein 11 [Arabidopsis thaliana]
AT5G14410	2	40	0.78	14.29	-4.19539	Down	6.28e-10	1.59e-09	gi|15241398|ref|NP_196945.1|/1.4182e-47/uncharacterized protein [Arabidopsis thaliana]
AT3G18890	47	914	3.29	60.23	-4.19432	Down	2.24e-199	4.17e-198	gi|30685117|ref|NP_188519.2|/0/protein TIC 62 [Arabidopsis thaliana]
AT4G14090	1	19	0.1	1.83	-4.19377	Down	3.54e-05	6.85e-05	gi|18491183|gb|AAL69494.1|/0/putative glucosyltransferase [Arabidopsis thaliana]
AT1G23080	27	529	2.02	36.96	-4.19354	Down	2.83e-116	3.38e-115	gi|18395200|ref|NP_564189.1|/0/auxin efflux carrier component 7 [Arabidopsis thaliana]
AT5G01260	5	99	0.55	10.06	-4.19305	Down	6.76e-23	2.62e-22	gi|18412808|ref|NP_568087.1|/4.07858e-173/carbohydrate-binding domain-containing protein [Arabidopsis thaliana]
AT5G58140	82	1286	2.14	39.14	-4.19296	Down	9.29e-265	2.27e-263	gi|30697015|ref|NP_568874.2|/0/phototropin 2 [Arabidopsis thaliana]
AT4G15450	1	20	0.14	2.56	-4.19265	Down	1.9e-05	3.76e-05	gi|240255865|ref|NP_193280.5|/1.61071e-180/Senescence/dehydration-associated protein-like protein [Arabidopsis thaliana]
AT2G35780	16	311	1.89	34.54	-4.19181	Down	7.53e-69	5.89e-68	gi|15227493|ref|NP_181121.1|/0/serine carboxypeptidase-like 26 [Arabidopsis thaliana]
AT4G25050	149	2943	41.16	751.94	-4.1913	Down	0	0	gi|15234875|ref|NP_194235.1|/1.99523e-65/acyl carrier protein 4 [Arabidopsis thaliana]
AT1G63680	34	658	2.02	36.85	-4.18924	Down	7.87e-144	1.13e-142	gi|240254313|ref|NP_176555.4|/0/putative UDP-N-acetylmuamoylalanyl-d-glutamate-2,6-diaminopimelate ligase [Arabidopsis thaliana]
AT5G03760	8	154	0.57	10.33	-4.17973	Down	1.05e-34	5.15e-34	gi|15237519|ref|NP_195996.1|/0/glucomannan 4-beta-mannosyltransferase 9 [Arabidopsis thaliana]
AT5G62670	44	845	2.15	38.95	-4.17921	Down	6.58e-184	1.16e-182	gi|15241907|ref|NP_201073.1|/0/H(+)-ATPase 11 [Arabidopsis thaliana]
AT2G40840	52	999	2.55	46.17	-4.17839	Down	3.88e-217	7.82e-216	gi|42569818|ref|NP_181616.3|/0/4-alpha-glucanotransferase DPE2 [Arabidopsis thaliana]
AT3G59040	29	559	2.39	43.24	-4.17728	Down	2.58e-122	3.23e-121	gi|42572723|ref|NP_974457.1|/0/pentatricopeptide repeat-containing protein [Arabidopsis thaliana]
AT5G63800	33	632	2.06	37.22	-4.17536	Down	7.17e-138	9.95e-137	gi|30697899|ref|NP_568978.2|/0/beta-galactosidase 6 [Arabidopsis thaliana]
AT5G16720	3	58	0.21	3.79	-4.17374	Down	8.01e-14	2.37e-13	gi|30685989|ref|NP_197174.2|/0/uncharacterized protein [Arabidopsis thaliana]
AT3G32930	31	599	5.88	106.08	-4.17319	Down	4.98e-131	6.62e-130	gi|18406975|ref|NP_566858.1|/5.20182e-135/uncharacterized protein [Arabidopsis thaliana]
AT4G26555	20	387	4.49	80.94	-4.17207	Down	3.16e-85	2.91e-84	gi|18416773|ref|NP_567750.1|/2.52889e-108/FKBP-like peptidyl-prolyl cis-trans isomerase family protein [Arabidopsis thaliana]
AT2G05540	87	1686	22.63	407.33	-4.16989	Down	0	0	gi|227206208|dbj|BAH57159.1|/6.83098e-11/AT2G05540 [Arabidopsis thaliana]
AT3G25717	6	117	2.29	41.18	-4.16852	Down	9.5e-27	4.01e-26	gi|7939558|dbj|BAA95759.1|/1.02815e-45/unnamed protein product [Arabidopsis thaliana]
AT1G80480	35	670	3.62	64.99	-4.16616	Down	4.76e-146	6.94e-145	gi|15220146|ref|NP_178163.1|/0/protein plastid transcriptionally active 17 [Arabidopsis thaliana]
AT5G58900	15	286	1.5	26.9	-4.16457	Down	3.77e-63	2.77e-62	gi|15237776|ref|NP_200698.1|/7.20392e-158/homeodomain-like transcriptional regulator [Arabidopsis thaliana]
AT1G72640	24	448	3.57	64.01	-4.1643	Down	1.37e-97	1.41e-96	gi|79378061|ref|NP_177408.3|/1.66039e-151/NAD(P)-binding Rossmann-fold superfamily protein [Arabidopsis thaliana]
AT1G21560	7	132	0.69	12.37	-4.16411	Down	8.57e-30	3.85e-29	gi|334182738|ref|NP_001185053.1|/0/uncharacterized protein [Arabidopsis thaliana]
AT4G18970	9	172	1.12	20.05	-4.16203	Down	1.51e-38	7.93e-38	gi|334186686|ref|NP_001190767.1|/0/GDSL esterase/lipase [Arabidopsis thaliana]
AT1G11440	3	57	0.4	7.16	-4.16189	Down	1.48e-13	4.35e-13	gi|15220385|ref|NP_172611.1|/6.94443e-171/uncharacterized protein [Arabidopsis thaliana]
AT1G50450	28	533	3.38	60.41	-4.15969	Down	2.35e-116	2.81e-115	gi|18403077|ref|NP_564570.1|/0/Saccharopine dehydrogenase [Arabidopsis thaliana]
AT2G28900	57	1092	12.31	219.73	-4.15783	Down	4.91e-237	1.08e-235	gi|15226998|ref|NP_180456.1|/3.77117e-78/outer plastid envelope protein 16-1 [Arabidopsis thaliana]
AT2G21370	8	153	0.87	15.52	-4.15697	Down	1.94e-34	9.49e-34	gi|30681377|ref|NP_179732.2|/0/xylulose kinase-1 [Arabidopsis thaliana]
AT4G35440	19	355	1.19	21.21	-4.15571	Down	1.16e-77	9.88e-77	gi|334187188|ref|NP_001190924.1|/0/chloride channel protein CLC-e [Arabidopsis thaliana]
AT5G26820	38	719	2.93	52.21	-4.15535	Down	3.54e-156	5.41e-155	gi|22327094|ref|NP_198034.2|/0/iron-regulated protein 3 [Arabidopsis thaliana]
AT3G21750	20	380	1.81	32.25	-4.15524	Down	2.34e-83	2.12e-82	gi|15233149|ref|NP_188812.1|/0/UDP-glucosyl transferase 71B1 [Arabidopsis thaliana]
AT5G26330	1	19	0.28	4.98	-4.15265	Down	3.54e-05	6.85e-05	gi|3319353|gb|AAC26242.1|/1.02084e-66/contains similarity to copper-binding proteins [Arabidopsis thaliana]
AT1G01080	39	739	5.16	91.59	-4.14975	Down	1.56e-160	2.44e-159	gi|79316226|ref|NP_001030925.1|/1.8264e-126/RNA-binding (RRM/RBD/RNP motifs) family protein [Arabidopsis thaliana]
AT4G25080	156	3026	22.25	394.29	-4.14738	Down	0	0	gi|15234905|ref|NP_194238.1|/4.28373e-132/magnesium-protoporphyrin IX methyltransferase [Arabidopsis thaliana]
AT1G47670	3	56	0.28	4.96	-4.14684	Down	2.75e-13	7.99e-13	gi|15220283|ref|NP_175198.1|/0/Lysine histidine transporter-like 8 [Arabidopsis thaliana]
AT4G38225	26	492	3.58	63.39	-4.14622	Down	2.25e-107	2.51e-106	gi|42573217|ref|NP_974705.1|/1.19186e-169/uncharacterized protein [Arabidopsis thaliana]
AT1G10550	1	19	0.17	3.01	-4.14616	Down	3.54e-05	6.85e-05	gi|15218558|ref|NP_172525.1|/1.23958e-172/probable xyloglucan endotransglucosylase/hydrolase protein 33 [Arabidopsis thaliana]
AT1G68220	8	152	1.8	31.84	-4.14477	Down	3.59e-34	1.75e-33	gi|18408976|ref|NP_564925.1|/4.16841e-111/uncharacterized protein [Arabidopsis thaliana]
AT1G44575	486	9220	83.15	1470.24	-4.14419	Down	0	0	gi|15219418|ref|NP_175092.1|/2.69424e-111/photosystem II subunit S [Arabidopsis thaliana]
AT3G56040	37	695	2.02	35.68	-4.14269	Down	9.34e-151	1.39e-149	gi|18410414|ref|NP_567031.1|/0/UDP-glucose pyrophosphorylase 3 [Arabidopsis thaliana]
AT1G14920	12	225	0.93	16.4	-4.14032	Down	8.71e-50	5.38e-49	gi|15223951|ref|NP_172945.1|/0/DELLA protein GAI [Arabidopsis thaliana]
AT3G29320	89	1662	4.48	78.92	-4.13882	Down	0	0	gi|15228683|ref|NP_189578.1|/0/alpha-glucan phosphorylase 1 [Arabidopsis thaliana]
AT2G43910	84	1583	16.22	285.7	-4.13866	Down	0	0	gi|145331123|ref|NP_001078053.1|/8.42086e-132/thiocyanate methyltransferase 1 [Arabidopsis thaliana]
AT2G04850	2	38	0.25	4.4	-4.1375	Down	2.16e-09	5.35e-09	gi|18395877|ref|NP_565316.1|/0/auxin-responsive family protein [Arabidopsis thaliana]
AT3G06035	1	19	0.25	4.4	-4.1375	Down	3.54e-05	6.85e-05	gi|18397452|ref|NP_566267.1|/6.17201e-103/glycoprotein membrane precursor GPI-anchored protein [Arabidopsis thaliana]
AT1G54730	10	208	1.1	19.36	-4.1375	Down	3.29e-47	1.96e-46	gi|30695810|ref|NP_850964.1|/0/sugar transporter ERD6-like 5 [Arabidopsis thaliana]
AT2G24580	25	469	2.96	52.09	-4.13734	Down	3.24e-102	3.47e-101	gi|20139956|sp|Q9SJA7.1|SOX_ARATH/0/RecName: Full=Probable sarcosine oxidase [Arabidopsis thaliana]
AT1G78780	2	39	0.46	8.09	-4.13643	Down	1.17e-09	2.92e-09	gi|145327733|ref|NP_001077842.1|/1.62087e-136/pathogenesis-related protein [Arabidopsis thaliana]
AT5G06530	14	261	0.84	14.77	-4.13614	Down	1.89e-57	1.29e-56	gi|18415230|ref|NP_568169.1|/0/ABC transporter G family member 22 [Arabidopsis thaliana]
AT3G03130	2	38	0.19	3.34	-4.13578	Down	2.16e-09	5.35e-09	gi|15228466|ref|NP_186963.1|/0/uncharacterized protein [Arabidopsis thaliana]
AT4G14040	162	3025	14.61	256.44	-4.13359	Down	0	0	gi|7488184|pir||E71401/0/probable selenium-binding protein - Arabidopsis thaliana
AT5G64840	158	2934	10.61	185.5	-4.12792	Down	0	0	gi|15238261|ref|NP_201289.1|/0/general control non-repressible 5 [Arabidopsis thaliana]
AT1G67700	114	2142	21.2	370.52	-4.12742	Down	0	0	gi|11072026|gb|AAG28905.1|AC008113_21/1.93036e-128/F12A21.16 [Arabidopsis thaliana]
AT4G12390	11	206	2.43	42.34	-4.12299	Down	1.1e-45	6.42e-45	gi|15234547|ref|NP_192976.1|/2.70416e-81/pectin methylesterase inhibitor 1 [Arabidopsis thaliana]
AT1G59840	15	210	1.3	22.63	-4.12165	Down	4.15e-43	2.33e-42	gi|42562815|ref|NP_176193.2|/3.83083e-154/cofactor assembly of complex C [Arabidopsis thaliana]
AT2G33850	3	56	0.56	9.72	-4.11746	Down	2.75e-13	7.99e-13	gi|18403399|ref|NP_565775.1|/3.1444e-135/uncharacterized protein [Arabidopsis thaliana]
AT2G41090	11	205	2.26	39.21	-4.11683	Down	2.03e-45	1.18e-44	gi|15226831|ref|NP_181642.1|/8.70913e-105/calmodulin-like protein 10 [Arabidopsis thaliana]
AT1G09470	2	38	0.29	5.03	-4.11643	Down	2.16e-09	5.35e-09	gi|334182419|ref|NP_001184948.1|/2.69739e-168/uncharacterized protein [Arabidopsis thaliana]
AT1G68560	77	1418	3.98	69.03	-4.11638	Down	2e-304	5.48e-303	gi|15221437|ref|NP_177023.1|/0/bifunctional alpha-l-arabinofuranosidase/beta-d-xylosidase [Arabidopsis thaliana]
AT1G10370	12	223	2.31	39.99	-4.11367	Down	2.97e-49	1.83e-48	gi|240254051|ref|NP_172508.4|/2.08391e-128/glutathione S-transferase U17 [Arabidopsis thaliana]
AT2G33860	9	165	0.62	10.73	-4.11324	Down	1.12e-36	5.69e-36	gi|2245390|gb|AAB62404.1|/0/auxin response transcription factor 3 [Arabidopsis thaliana]
AT3G21770	5	92	0.71	12.27	-4.11117	Down	5.04e-21	1.87e-20	gi|15233153|ref|NP_188814.1|/7.86853e-169/peroxidase 30 [Arabidopsis thaliana]
AT5G64280	25	458	2.1	36.25	-4.10952	Down	2.76e-99	2.89e-98	gi|15237658|ref|NP_201233.1|/0/dicarboxylate transporter 2.2 [Arabidopsis thaliana]
AT1G16080	64	1175	8.72	150.03	-4.10478	Down	2.63e-252	6.12e-251	gi|18394322|ref|NP_563991.1|/3.63014e-140/uncharacterized protein [Arabidopsis thaliana]
AT5G36930	8	146	0.33	5.67	-4.10281	Down	1.43e-32	6.77e-32	gi|186527047|ref|NP_001119319.1|/0/TIR-NBS-LRR class disease resistance protein [Arabidopsis thaliana]
AT5G67570	11	201	0.73	12.54	-4.1025	Down	2.36e-44	1.35e-43	gi|334188692|ref|NP_201558.3|/0/pentatricopeptide repeat-containing protein delayed greening 1 [Arabidopsis thaliana]
AT1G22370	1	20	0.14	2.4	-4.09954	Down	1.9e-05	3.76e-05	gi|54292902|gb|AAV32497.1|/4.52158e-172/UDP-glucuronosyltransferase [Arabidopsis thaliana]
AT3G53470	10	211	3.66	62.73	-4.09924	Down	5.12e-48	3.09e-47	gi|30693828|ref|NP_850693.1|/1.7264e-54/uncharacterized protein [Arabidopsis thaliana]
AT4G13100	6	120	1.07	18.32	-4.09774	Down	1.49e-27	6.4e-27	gi|42570142|ref|NP_849372.2|/5.35532e-131/RING/U-box domain-containing protein [Arabidopsis thaliana]
AT5G58960	14	254	1.23	21.04	-4.0964	Down	1.38e-55	9.17e-55	gi|30697152|ref|NP_851217.1|/0/protein GRAVITROPIC IN THE LIGHT [Arabidopsis thaliana]
AT2G24090	103	1897	29.09	496.85	-4.09422	Down	0	0	gi|565474576|ref|XP_006294929.1|/6.64765e-50/hypothetical protein CARUB_v10023983mg [Capsella rubella]
AT4G12730	37	672	4.24	72.33	-4.09246	Down	1.25e-144	1.81e-143	gi|15235459|ref|NP_193009.1|/0/fasciclin-like arabinogalactan protein 2 [Arabidopsis thaliana]
AT5G19220	99	1797	9.62	164.09	-4.09231	Down	0	0	gi|15239684|ref|NP_197423.1|/0/glucose-1-phosphate adenylyltransferase large subunit 1 [Arabidopsis thaliana]
AT1G19920	50	905	4.65	79.16	-4.08947	Down	4.86e-194	8.9e-193	gi|18394801|ref|NP_564099.1|/0/ATP sulfurylase 2 [Arabidopsis thaliana]
AT3G03040	13	235	1.25	21.24	-4.08678	Down	1.73e-51	1.09e-50	gi|15228447|ref|NP_186954.1|/0/F-box protein [Arabidopsis thaliana]
AT2G26500	321	5768	83.74	1418.58	-4.08239	Down	0	0	gi|297822179|ref|XP_002878972.1|/1.13827e-85/hypothetical protein ARALYDRAFT_901414 [Arabidopsis lyrata subsp. lyrata]
AT5G50740	4	66	0.74	12.51	-4.07941	Down	4.91e-15	1.51e-14	gi|186531069|ref|NP_001119410.1|/9.74492e-84/Heavy-metal-associated domain-containing protein [Arabidopsis thaliana]
AT4G26520	12	216	1.32	22.31	-4.07908	Down	2.17e-47	1.3e-46	gi|15236767|ref|NP_194382.1|/0/fructose-bisphosphate aldolase 7 [Arabidopsis thaliana]
AT4G20130	26	468	2.54	42.87	-4.07707	Down	5.56e-101	5.89e-100	gi|42566980|ref|NP_193746.3|/0/protein PLASTID TRANSCRIPTIONALLY ACTIVE 14 [Arabidopsis thaliana]
AT2G04860	1	18	0.08	1.35	-4.07682	Down	6.57e-05	0.000124807	gi|334184142|ref|NP_178563.2|/0/pentatricopeptide repeat-containing protein [Arabidopsis thaliana]
AT3G62390	4	71	0.38	6.41	-4.07625	Down	2.31e-16	7.47e-16	gi|15228743|ref|NP_191798.1|/0/protein trichome birefringence-like 6 [Arabidopsis thaliana]
AT4G02630	3	54	0.29	4.89	-4.07571	Down	9.4e-13	2.68e-12	gi|15235432|ref|NP_192172.1|/0/protein kinase family protein [Arabidopsis thaliana]
AT4G37200	35	630	5.51	92.86	-4.07493	Down	2.16e-135	2.96e-134	gi|15235475|ref|NP_195437.1|/8.85635e-132/thioredoxin-like protein HCF164 [Arabidopsis thaliana]
AT1G20620	586	10491	51.36	864.7	-4.07348	Down	0	0	gi|79318278|ref|NP_001031073.1|/0/catalase 3 [Arabidopsis thaliana]
AT5G33280	9	162	0.59	9.93	-4.07301	Down	7.03e-36	3.53e-35	gi|334188006|ref|NP_198313.2|/0/putative chloride channel-like protein CLC-g [Arabidopsis thaliana]
AT2G40690	7	126	0.75	12.61	-4.07153	Down	3.41e-28	1.48e-27	gi|18405476|ref|NP_565939.1|/0/glycerol-3-phosphate dehydrogenase [NAD(+)] 2 [Arabidopsis thaliana]
AT5G16010	29	522	5.52	92.79	-4.07123	Down	1.87e-112	2.18e-111	gi|15237245|ref|NP_197105.1|/8.00221e-128/3-oxo-5-alpha-steroid 4-dehydrogenase family protein [Arabidopsis thaliana]
AT2G37860	27	485	3.01	50.59	-4.07102	Down	1.54e-104	1.68e-103	gi|79324637|ref|NP_001031506.1|/0/protein LOWER CELL DENSITY 1 [Arabidopsis thaliana]
AT5G64580	37	661	2.12	35.6	-4.06974	Down	1.05e-141	1.49e-140	gi|30698050|ref|NP_201263.2|/0/AAA-type ATPase family protein [Arabidopsis thaliana]
AT1G60790	3	54	0.28	4.7	-4.06916	Down	9.4e-13	2.68e-12	gi|22330347|ref|NP_176278.2|/0/uncharacterized protein [Arabidopsis thaliana]
AT3G13510	12	214	1.06	17.79	-4.06893	Down	7.39e-47	4.39e-46	gi|18400044|ref|NP_566457.1|/0/uncharacterized protein [Arabidopsis thaliana]
AT5G15340	1	18	0.09	1.51	-4.06848	Down	6.57e-05	0.000124851	gi|15242278|ref|NP_197038.1|/0/pentatricopeptide repeat-containing protein [Arabidopsis thaliana]
AT1G73885	23	419	8.6	144.28	-4.06839	Down	7.76e-91	7.52e-90	gi|22330614|ref|NP_683492.1|/4.49724e-108/uncharacterized protein [Arabidopsis thaliana]
AT1G60000	28	503	5.31	89.08	-4.06832	Down	2.3e-108	2.58e-107	gi|15218972|ref|NP_176208.1|/6.54986e-146/RNA recognition motif-containing protein [Arabidopsis thaliana]
AT5G45610	4	72	0.33	5.53	-4.06674	Down	1.25e-16	4.07e-16	gi|240256402|ref|NP_199374.4|/0/ATR-interacting protein-like protein [Arabidopsis thaliana]
AT4G28030	37	664	7.61	127.47	-4.06612	Down	1.67e-142	2.39e-141	gi|79325293|ref|NP_001031734.1|/6.78799e-144/GCN5-related N-acetyltransferase (GNAT) family protein [Arabidopsis thaliana]
AT1G02640	12	212	0.75	12.55	-4.06465	Down	2.51e-46	1.48e-45	gi|18378991|ref|NP_563659.1|/0/probable beta-D-xylosidase 2 [Arabidopsis thaliana]
AT3G23810	58	1030	5.24	87.52	-4.06197	Down	1.49e-219	3.02e-218	gi|15229522|ref|NP_189023.1|/0/adenosylhomocysteinase 2 [Arabidopsis thaliana]
AT1G06240	5	89	0.56	9.35	-4.06147	Down	3.18e-20	1.15e-19	gi|30679617|ref|NP_172114.2|/0/uncharacterized protein [Arabidopsis thaliana]
AT1G76720	3.46	60.45	0.13	2.17	-4.06111	Down	2.33e-14	7.01e-14	gi|145337643|ref|NP_177798.3|/0/eukaryotic translation initiation factor 2 (eIF-2) family protein [Arabidopsis thaliana]
AT1G73750	9	160	0.97	16.18	-4.06008	Down	2.39e-35	1.19e-34	gi|18410446|ref|NP_565071.1|/0/uncharacterized protein [Arabidopsis thaliana]
AT5G01220	22	390	1.87	31.16	-4.05859	Down	4.36e-84	3.97e-83	gi|30679163|ref|NP_568085.2|/0/sulfoquinovosyldiacylglycerol 2 [Arabidopsis thaliana]
AT2G23470	2	36	0.19	3.16	-4.05585	Down	7.42e-09	1.79e-08	gi|79561141|ref|NP_179928.2|/0/protein ROOT UV-B SENSITIVE 4 [Arabidopsis thaliana]
AT5G63810	21	371	1.31	21.74	-4.05271	Down	5.38e-80	4.7e-79	gi|15242897|ref|NP_201186.1|/0/beta-galactosidase 10 [Arabidopsis thaliana]
AT3G15354	26	456	1.34	22.22	-4.05155	Down	8.52e-98	8.82e-97	gi|22331100|ref|NP_683567.1|/0/protein SPA1-related 3 [Arabidopsis thaliana]
AT4G23670	175	3107	37.01	612.29	-4.04823	Down	0	0	gi|15236566|ref|NP_194098.1|/2.96971e-86/polyketide cyclase/dehydrase and lipid transport superfamily protein [Arabidopsis thaliana]
AT5G17870	89	1599	34.8	575.47	-4.04758	Down	0	0	gi|18418457|ref|NP_568358.1|/1.568e-46/plastid-specific 50S ribosomal protein 6 [Arabidopsis thaliana]
AT5G07620	1	18	0.17	2.81	-4.04696	Down	6.57e-05	0.000124796	gi|15240831|ref|NP_196379.1|/6.27475e-180/protein kinase family protein [Arabidopsis thaliana]
AT5G14460	26	456	2.24	37.01	-4.04634	Down	8.52e-98	8.83e-97	gi|186522847|ref|NP_196950.2|/0/pseudouridine synthase family protein [Arabidopsis thaliana]
AT1G66180	30	528	3.13	51.71	-4.04621	Down	4.32e-113	5.05e-112	gi|18408451|ref|NP_564867.1|/0/aspartyl protease family protein [Arabidopsis thaliana]
AT1G65380	3	52	0.2	3.29	-4.04002	Down	3.21e-12	8.95e-12	gi|15218650|ref|NP_176717.1|/0/leucine-rich repeat receptor-like protein CLAVATA2 [Arabidopsis thaliana]
AT5G07130	1	17	0.09	1.48	-4.03953	Down	0.00012182	0.000226705	gi|186520894|ref|NP_196330.3|/0/laccase 13 [Arabidopsis thaliana]
AT5G11450	46	808	7.21	118.49	-4.03862	Down	4.05e-172	6.69e-171	gi|7573402|emb|CAB87705.1|/1.67507e-162/putative protein [Arabidopsis thaliana]
AT1G29160	1	18	0.43	7.06	-4.03726	Down	6.57e-05	0.000124862	gi|15218846|ref|NP_174211.1|/3.34745e-90/Dof zinc finger protein [Arabidopsis thaliana]
AT4G26860	28	492	4.97	81.58	-4.0369	Down	1.92e-105	2.11e-104	gi|14030629|gb|AAK52989.1|AF375405_1/9.35971e-130/AT4g26860/F10M23_200 [Arabidopsis thaliana]
AT1G60990	20	317	1.95	31.95	-4.03427	Down	1.16e-66	8.86e-66	gi|79367480|ref|NP_176295.3|/0/plastidial, folate dependent Fe/S cluster biogenesis protein [Arabidopsis thaliana]
AT1G10760	176	3056	5.93	97.14	-4.03396	Down	0	0	gi|18391200|ref|NP_563877.1|/0/alpha-glucan water dikinase 1 [Arabidopsis thaliana]
AT5G02860	8	139	0.53	8.67	-4.03197	Down	1.04e-30	4.75e-30	gi|15242557|ref|NP_195906.1|/0/pentatricopeptide repeat-containing protein [Arabidopsis thaliana]
AT1G72430	21	370	5.82	95.17	-4.03142	Down	9.91e-80	8.63e-79	gi|18410081|ref|NP_565042.1|/2.67298e-62/SAUR-like auxin-responsive protein family [Arabidopsis thaliana]
AT2G44830	3	51	0.2	3.27	-4.03122	Down	5.91e-12	1.63e-11	gi|30689844|ref|NP_850426.1|/0/protein kinase [Arabidopsis thaliana]
AT2G35500	30	522	3.63	59.26	-4.02902	Down	1.68e-111	1.93e-110	gi|18403860|ref|NP_565805.1|/0/shikimate kinase like 2 [Arabidopsis thaliana]
AT5G64330	17	295	1.06	17.3	-4.02864	Down	1.26e-63	9.31e-63	gi|18424815|ref|NP_568989.1|/0/root phototropism protein 3 [Arabidopsis thaliana]
AT3G55110	2	35	0.13	2.12	-4.02748	Down	1.37e-08	3.26e-08	gi|15233189|ref|NP_191071.1|/0/ABC transporter G family member 18 [Arabidopsis thaliana]
AT4G01800	134	2323	6.53	106.37	-4.02586	Down	0	0	gi|334186279|ref|NP_001190653.1|/0/protein translocase subunit secA [Arabidopsis thaliana]
AT5G65040	2	35	0.63	10.25	-4.02413	Down	1.37e-08	3.26e-08	gi|15238322|ref|NP_201309.1|/4.86641e-62/uncharacterized protein [Arabidopsis thaliana]
AT1G32990	126	2201	27.97	455.02	-4.02398	Down	0	0	gi|15223354|ref|NP_174575.1|/2.34841e-85/plastid ribosomal protein l11 [Arabidopsis thaliana]
AT3G20270	8	140	0.49	7.97	-4.02373	Down	5.64e-31	2.59e-30	gi|30685709|ref|NP_188662.3|/0/putative BPI/LBP family protein [Arabidopsis thaliana]
AT1G60060	2	34	0.23	3.74	-4.02333	Down	2.53e-08	5.92e-08	gi|18406603|ref|NP_564753.1|/0/serine/threonine-protein kinase WNK (With No lysine)-related protein [Arabidopsis thaliana]
AT5G60850	11	190	1.33	21.57	-4.01953	Down	1.98e-41	1.08e-40	gi|5059396|gb|AAD38987.1|AF155817_1/8.66947e-146/zinc finger protein OBP4 [Arabidopsis thaliana]
AT2G26840	3	52	0.57	9.24	-4.01886	Down	3.21e-12	8.94e-12	gi|30683279|ref|NP_180252.2|/7.22495e-153/uncharacterized protein [Arabidopsis thaliana]
AT1G47520	1	18	0.05	0.81	-4.01792	Down	6.57e-05	0.00012484	gi|4586028|gb|AAD25646.1|/0/putative retroelement pol polyprotein [Arabidopsis thaliana]
AT1G10910	17	292	1.26	20.41	-4.01778	Down	7.87e-63	5.75e-62	gi|145335386|ref|NP_172560.2|/0/pentatricopeptide repeat-containing protein [Arabidopsis thaliana]
AT5G19540	72	1241	7.65	123.73	-4.01559	Down	3.69e-262	8.9e-261	gi|15239771|ref|NP_197455.1|/0/uncharacterized protein [Arabidopsis thaliana]
AT5G48840	7	121	1	16.17	-4.01525	Down	7.26e-27	3.07e-26	gi|15239721|ref|NP_199695.1|/8.09467e-174/pantoate--beta-alanine ligase [Arabidopsis thaliana]
AT3G07960	1	18	0.06	0.97	-4.01495	Down	6.57e-05	0.000124818	gi|15231902|ref|NP_187453.1|/0/phosphatidylinositol-4-phosphate 5-kinase 6 [Arabidopsis thaliana]
AT5G45310	3	52	0.41	6.62	-4.01314	Down	3.21e-12	8.94e-12	gi|18422537|ref|NP_568641.1|/6.39182e-169/uncharacterized protein [Arabidopsis thaliana]
AT4G36470	2	35	0.28	4.52	-4.01282	Down	1.37e-08	3.26e-08	gi|15234420|ref|NP_195365.1|/0/S-adenosyl-L-methionine-dependent methyltransferase-like protein [Arabidopsis thaliana]
AT2G14880	28	484	6.03	97.12	-4.00954	Down	2.53e-103	2.74e-102	gi|18397658|ref|NP_565366.1|/2.55108e-66/SWIB/MDM2 domain-containing protein [Arabidopsis thaliana]
AT4G37110	6	103	0.66	10.63	-4.00953	Down	5.12e-23	2e-22	gi|42567480|ref|NP_195428.3|/0/zinc-finger domain of monoamine-oxidase A repressor R1 [Arabidopsis thaliana]
AT2G36790	1	17	0.1	1.61	-4.00899	Down	0.00012182	0.000226512	gi|15228035|ref|NP_181217.1|/0/UDP-glucosyl transferase 73C6 [Arabidopsis thaliana]
AT5G06870	12	206	1.83	29.42	-4.00688	Down	9.8e-45	5.62e-44	gi|7800201|gb|AAF69828.1|AF229250_1/2.41277e-164/polygalacturonase inhibiting protein 2 [Arabidopsis thaliana]
AT1G14270	25	431	3.25	52.21	-4.00581	Down	4.07e-92	3.99e-91	gi|30683693|ref|NP_563943.2|/3.35146e-160/CAAX amino terminal protease family protein [Arabidopsis thaliana]
AT1G76880	16	274	1.2	19.27	-4.00525	Down	5.31e-59	3.7e-58	gi|15223770|ref|NP_177814.1|/0/Duplicated homeodomain-like superfamily protein [Arabidopsis thaliana]
AT2G03350	10	172	2.38	38.15	-4.00265	Down	1.36e-37	7.01e-37	gi|18395537|ref|NP_565300.1|/3.51207e-88/uncharacterized protein [Arabidopsis thaliana]
AT1G18170	22	378	4.09	65.56	-4.00264	Down	6.61e-81	5.83e-80	gi|75173867|sp|Q9LDY5.1|FK172_ARATH/5.05516e-109/RecName: Full=Peptidyl-prolyl cis-trans isomerase FKBP17-2, chloroplastic; Short=PPIase FKBP17-2; AltName: Full=FK506-binding protein 17-2; Short=AtFKBP17-2; AltName: Full=Immunophilin FKBP17-2; AltName: Full=Rotamase; Flags: Precursor [Arabidopsis thaliana]
AT3G10230	49	836	4.15	66.5	-4.00217	Down	1.07e-176	1.82e-175	gi|15228239|ref|NP_187634.1|/0/lycopene beta cyclase [Arabidopsis thaliana]
AT2G01320	35	595	2.3	36.83	-4.00118	Down	4.11e-126	5.28e-125	gi|30677907|ref|NP_849922.1|/0/ABC transporter G family member 7 [Arabidopsis thaliana]
AT2G37660	188	3212	24.67	395	-4.00102	Down	0	0	gi|18404496|ref|NP_565868.1|/1.25839e-167/NAD(P)-binding Rossmann-fold-containing protein [Arabidopsis thaliana]
AT5G08650	97	1650	6.91	110.62	-4.00078	Down	0	0	gi|22326669|ref|NP_196482.2|/0/small GTP-binding protein [Arabidopsis thaliana]
AT2G22070	1	18	0.07	1.12	-4	Down	6.57e-05	0.000124829	gi|15227144|ref|NP_179798.1|/0/pentatricopeptide repeat-containing protein [Arabidopsis thaliana]
AT5G16790	1	17	0.18	2.88	-4	Down	0.00012182	0.000226628	gi|116831491|gb|ABK28698.1|/8.28221e-107/unknown [Arabidopsis thaliana]
AT2G01210	1	17	0.07	1.12	-4	Down	0.00012182	0.000226531	gi|15226197|ref|NP_178230.1|/0/leucine-rich repeat transmembrane protein kinase-like protein [Arabidopsis thaliana]
AT5G51820	74	1259	5.65	90.37	-3.99952	Down	4.91e-265	1.2e-263	gi|15242191|ref|NP_199995.1|/0/phosphoglucomutase [Arabidopsis thaliana]
AT4G03280	705	12060	128.61	2054.18	-3.99749	Down	0	0	gi|15236275|ref|NP_192237.1|/5.00772e-112/cytochrome b6-f complex iron-sulfur subunit [Arabidopsis thaliana]
AT2G02780	5	84	0.35	5.59	-3.99742	Down	6.74e-19	2.37e-18	gi|334184114|ref|NP_178381.3|/0/probable LRR receptor-like serine/threonine-protein kinase [Arabidopsis thaliana]
AT2G28000	310	5262	24.12	385.22	-3.99738	Down	0	0	gi|15226314|ref|NP_180367.1|/0/chaperonin-60 alpha [Arabidopsis thaliana]
AT4G39040	41	700	6.78	108.26	-3.99707	Down	3.01e-148	4.43e-147	gi|30692165|ref|NP_849521.1|/1.4437e-113/putative RNA-binding protein containing KH domain [Arabidopsis thaliana]
AT5G08760	3	53	2.1	33.53	-3.99699	Down	1.74e-12	4.9e-12	gi|145334335|ref|NP_001078549.1|/1.18806e-19/uncharacterized protein [Arabidopsis thaliana]
AT3G09050	13	222	1.88	30.01	-3.99664	Down	4.87e-48	2.94e-47	gi|15232007|ref|NP_187517.1|/1.63008e-126/uncharacterized protein [Arabidopsis thaliana]
AT4G29070	13	222	2.08	33.13	-3.99348	Down	4.87e-48	2.94e-47	gi|4972053|emb|CAB43921.1|/4.23451e-178/hypothetical protein [Arabidopsis thaliana]
AT1G27120	4	67	0.27	4.3	-3.99331	Down	2.67e-15	8.31e-15	gi|221271942|sp|Q8GXG6.2|B3GTH_ARATH/0/RecName: Full=Probable beta-1,3-galactosyltransferase 17 [Arabidopsis thaliana]
AT4G21960	478	8107	51.41	818.51	-3.99288	Down	0	0	gi|2894574|emb|CAA17163.1|/0/peroxidase prxr1 [Arabidopsis thaliana]
AT3G54210	146	2497	34.32	546.17	-3.99223	Down	0	0	gi|565467764|ref|XP_006291762.1|/1.00847e-90/hypothetical protein CARUB_v10017933mg [Capsella rubella]
AT4G11175	21	360	5.65	89.85	-3.9912	Down	4.43e-77	3.75e-76	gi|90110657|sp|O82499.2|IF1C_ARATH/4.89707e-67/RecName: Full=Translation initiation factor IF-1, chloroplastic; Flags: Precursor [Arabidopsis thaliana]
AT3G10010	8	134	0.3	4.77	-3.99095	Down	2.19e-29	9.77e-29	gi|378405159|sp|Q9SR66.2|DML2_ARATH/0/RecName: Full=DEMETER-like protein 2 [Arabidopsis thaliana]
AT1G30500	1	17	0.19	3.02	-3.99048	Down	0.00012182	0.000226492	gi|30691791|ref|NP_174338.2|/2.53643e-86/nuclear transcription factor Y subunit A-7 [Arabidopsis thaliana]
AT3G47860	48	815	6.97	110.78	-3.99039	Down	4.41e-172	7.28e-171	gi|15228268|ref|NP_190370.1|/0/chloroplastic lipocalin [Arabidopsis thaliana]
AT3G05800	2	34	0.37	5.88	-3.99022	Down	2.53e-08	5.92e-08	gi|18397368|ref|NP_566260.1|/1.93437e-84/activation-tagged BRI1 suppressor 1-interacting factor 1 [Arabidopsis thaliana]
AT5G05740	63	1063	5.45	86.6	-3.99004	Down	1.47e-223	3.03e-222	gi|42573279|ref|NP_974736.1|/0/S2P-like putative metalloprotease [Arabidopsis thaliana]
AT2G34170	10	168	0.89	14.13	-3.98881	Down	1.55e-36	7.88e-36	gi|15226238|ref|NP_180964.1|/0/uncharacterized protein [Arabidopsis thaliana]
AT3G55330	64	1088	12.1	191.96	-3.98773	Down	3.15e-229	6.66e-228	gi|15233245|ref|NP_191093.1|/2.28921e-106/PsbP-like protein 1 [Arabidopsis thaliana]
AT2G41820	6	99	0.29	4.59	-3.98437	Down	5.87e-22	2.23e-21	gi|15227441|ref|NP_181713.1|/0/leucine-rich repeat receptor-like tyrosine-protein kinase [Arabidopsis thaliana]
AT1G02150	70	1179	6.11	96.69	-3.98412	Down	1.2e-247	2.73e-246	gi|22329290|ref|NP_171717.2|/0/pentatricopeptide repeat-containing protein [Arabidopsis thaliana]
AT1G77580	7	111	0.38	6.01	-3.98329	Down	3.19e-24	1.28e-23	gi|42572143|ref|NP_974162.1|/0/filament-like plant protein 1 [Arabidopsis thaliana]
AT3G22425	3	51	0.43	6.8	-3.98313	Down	5.91e-12	1.63e-11	gi|30686639|ref|NP_850625.1|/4.84056e-118/Imidazoleglycerol-phosphate dehydratase 1 [Arabidopsis thaliana]
AT2G30150	6	101	0.79	12.47	-3.98047	Down	1.74e-22	6.67e-22	gi|15227717|ref|NP_180576.1|/0/UDP-glycosyltransferase 87A1 [Arabidopsis thaliana]
AT2G23390	35	588	3.36	52.98	-3.97891	Down	2.91e-124	3.69e-123	gi|15227826|ref|NP_179920.1|/0/uncharacterized protein [Arabidopsis thaliana]
AT5G11330	33	554	4.11	64.8	-3.97878	Down	3.79e-117	4.55e-116	gi|15239022|ref|NP_196694.1|/0/FAD/NAD(P)-binding oxidoreductase family protein [Arabidopsis thaliana]
AT3G47650	89	1509	21.98	346.46	-3.97843	Down	0	0	gi|15228208|ref|NP_190349.1|/4.05903e-78/DnaJ/Hsp40 cysteine-rich domain-containing protein [Arabidopsis thaliana]
AT1G13080	12	201	1.22	19.22	-3.97766	Down	2.06e-43	1.16e-42	gi|685368189|ref|XP_009118033.1|/0/PREDICTED: cytochrome P450 71B2-like [Brassica rapa]
AT4G22290	7	118	0.69	10.87	-3.97761	Down	4.53e-26	1.89e-25	gi|145341413|ref|NP_193960.2|/0/ubiquitin-specific protease C19-related protein [Arabidopsis thaliana]
AT5G60880	1	17	0.16	2.52	-3.97728	Down	0.00012182	0.000226589	gi|15239464|ref|NP_200896.1|/9.86562e-91/protein BREAKING OF ASYMMETRY IN THE STOMATAL LINEAGE [Arabidopsis thaliana]
AT1G09450	1	17	0.08	1.26	-3.97728	Down	0.00012182	0.00022655	gi|30681147|ref|NP_172416.2|/0/protein kinase HASPIN [Arabidopsis thaliana]
AT4G33160	1	17	0.11	1.73	-3.9752	Down	0.00012182	0.000226647	gi|4455330|emb|CAB36790.1|/0/putative protein [Arabidopsis thaliana]
AT2G31190	6	99	0.61	9.59	-3.97465	Down	5.87e-22	2.22e-21	gi|334184613|ref|NP_001189649.1|/0/protein ROOT UV-B SENSITIVE 2 [Arabidopsis thaliana]
AT1G06690	24	402	2.99	46.98	-3.97383	Down	2.21e-85	2.04e-84	gi|18390678|ref|NP_563770.1|/0/uncharacterized oxidoreductase [Arabidopsis thaliana]
AT3G08000	1	17	0.27	4.24	-3.97303	Down	0.00012182	0.00022657	gi|15231912|ref|NP_187457.1|/1.42483e-66/RNA recognition motif-containing protein [Arabidopsis thaliana]
AT3G10160	27	450	1.89	29.68	-3.97303	Down	2.86e-95	2.89e-94	gi|79396625|ref|NP_187627.3|/0/folylpolyglutamate synthase [Arabidopsis thaliana]
AT4G04880	5	84	0.66	10.34	-3.96963	Down	6.74e-19	2.37e-18	gi|22328354|ref|NP_192397.2|/0/adenosine deaminase-like protein [Arabidopsis thaliana]
AT5G47190	125	2099	25.4	397.78	-3.96907	Down	0	0	gi|8809601|dbj|BAA97152.1|/1.76266e-87/unnamed protein product [Arabidopsis thaliana]
AT5G13290	2	36	0.23	3.6	-3.96829	Down	7.42e-09	1.79e-08	gi|42567816|ref|NP_196833.2|/1.51973e-156/inactive leucine-rich repeat receptor-like protein kinase CORYNE [Arabidopsis thaliana]
AT3G50750	5	84	0.67	10.48	-3.96733	Down	6.74e-19	2.37e-18	gi|15230298|ref|NP_190644.1|/3.41537e-109/BES1/BZR1 1 [Arabidopsis thaliana]
AT3G02110	11	183	1.13	17.67	-3.96691	Down	1.41e-39	7.46e-39	gi|15232847|ref|NP_186860.1|/0/serine carboxypeptidase-like 25 [Arabidopsis thaliana]
AT1G15000	4	67	0.47	7.34	-3.96505	Down	2.67e-15	8.31e-15	gi|15223991|ref|NP_172953.1|/0/serine carboxypeptidase-like 50 [Arabidopsis thaliana]
AT3G51750	1	17	0.39	6.09	-3.9649	Down	0.00012182	0.000226454	gi|15231030|ref|NP_190743.1|/1.01943e-43/uncharacterized protein [Arabidopsis thaliana]
AT5G13690	16	264	0.96	14.99	-3.96482	Down	2.33e-56	1.57e-55	gi|15240689|ref|NP_196873.1|/0/alpha-N-acetylglucosaminidase [Arabidopsis thaliana]
AT2G33800	248	4138	38.75	604.94	-3.96452	Down	0	0	gi|15226167|ref|NP_180936.1|/1.27653e-77/30S ribosomal protein S5 [Arabidopsis thaliana]
AT4G04340	42	697	2.43	37.93	-3.96431	Down	1.61e-146	2.34e-145	gi|15233476|ref|NP_192343.1|/0/early-responsive to dehydration stress-related protein [Arabidopsis thaliana]
AT1G26220	12	202	3.32	51.77	-3.96286	Down	1.12e-43	6.35e-43	gi|15222665|ref|NP_173946.1|/3.9739e-106/GCN5-like N-acetyltransferase [Arabidopsis thaliana]
AT5G05580	50	828	4.99	77.77	-3.9621	Down	1.2e-173	2e-172	gi|15239175|ref|NP_196177.1|/0/fatty acid desaturase 8 [Arabidopsis thaliana]
AT2G31150	5	82	0.4	6.23	-3.96116	Down	2.28e-18	7.86e-18	gi|30684844|ref|NP_850160.1|/1.52733e-136/ATP binding / ATPase [Arabidopsis thaliana]
AT5G18140	11	183	1.55	24.1	-3.95869	Down	1.41e-39	7.46e-39	gi|15238746|ref|NP_197315.1|/2.96169e-147/chaperone DnaJ-domain containing protein [Arabidopsis thaliana]
AT3G23730	16	266	2.69	41.79	-3.95748	Down	6.92e-57	4.68e-56	gi|18403867|ref|NP_566738.1|/1.25619e-172/xyloglucan endotransglucosylase/hydrolase protein 16 [Arabidopsis thaliana]
AT2G37080	12	199	0.89	13.82	-3.95681	Down	6.95e-43	3.88e-42	gi|15228082|ref|NP_181245.1|/0/protein ROP interactive partner 2 [Arabidopsis thaliana]
AT3G05900	29	477	2.01	31.18	-3.95535	Down	1.53e-100	1.62e-99	gi|30679640|ref|NP_187241.2|/0/neurofilament protein-related protein [Arabidopsis thaliana]
AT1G52220	48	802	12.39	192.19	-3.95529	Down	1.2e-168	1.94e-167	gi|18403896|ref|NP_564603.1|/1.58325e-71/protein CURVATURE THYLAKOID 1C [Arabidopsis thaliana]
AT4G01440	2	33	0.24	3.71	-3.95031	Down	4.67e-08	1.08e-07	gi|15234182|ref|NP_192053.1|/0/nodulin MtN21-like transporter family protein [Arabidopsis thaliana]
AT1G31230	32	524	1.72	26.57	-3.94932	Down	3.68e-110	4.18e-109	gi|15221653|ref|NP_174408.1|/0/bifunctional aspartokinase/homoserine dehydrogenase 1 [Arabidopsis thaliana]
AT1G52000	7	116	0.47	7.26	-3.94924	Down	1.53e-25	6.32e-25	gi|15218112|ref|NP_175612.1|/0/mannose-binding lectin superfamily protein [Arabidopsis thaliana]
AT3G61880	1	17	0.09	1.39	-3.94902	Down	0.00012182	0.000226473	gi|15228624|ref|NP_191747.1|/0/cytochrome p450 78a9 [Arabidopsis thaliana]
AT1G32220	36	594	5.23	80.74	-3.9484	Down	6.44e-125	8.2e-124	gi|18398333|ref|NP_564390.1|/2.08904e-166/NAD(P)-binding Rossmann-fold-containing protein [Arabidopsis thaliana]
AT1G26920	9	149	1.91	29.48	-3.94809	Down	1.96e-32	9.26e-32	gi|18396114|ref|NP_564266.1|/3.27131e-77/uncharacterized protein [Arabidopsis thaliana]
AT5G23690	3	49	0.28	4.32	-3.94753	Down	2e-11	5.42e-11	gi|22327016|ref|NP_197758.2|/0/polynucleotide adenylyltransferase family protein [Arabidopsis thaliana]
AT4G28270	9	149	1.93	29.77	-3.94719	Down	1.96e-32	9.26e-32	gi|15235242|ref|NP_194556.1|/8.74028e-99/E3 ubiquitin-protein ligase RMA2 [Arabidopsis thaliana]
AT5G50240	1	23	0.24	3.7	-3.94642	Down	2.91e-06	6.09e-06	gi|219523996|gb|ACL14907.1|/2.88302e-119/L-isoaspartyl methyltransferase 2 TIS II alpha-omega [Arabidopsis thaliana]
AT5G43020	6	98	0.46	7.08	-3.94404	Down	1.08e-21	4.06e-21	gi|15239144|ref|NP_199116.1|/0/leucine-rich repeat protein kinase family protein [Arabidopsis thaliana]
AT3G05625	15	247	2.39	36.78	-3.94384	Down	8.57e-53	5.51e-52	gi|30679555|ref|NP_683531.2|/5.10477e-148/tetratricopeptide repeat-containing protein [Arabidopsis thaliana]
AT2G46810	5	82	0.61	9.38	-3.94271	Down	2.28e-18	7.86e-18	gi|15226442|ref|NP_182204.1|/0/transcription factor bHLH70 [Arabidopsis thaliana]
AT5G43270	9	146	0.94	14.45	-3.94226	Down	1.22e-31	5.65e-31	gi|15239820|ref|NP_199141.1|/0/squamosa promoter-binding-like protein 2 [Arabidopsis thaliana]
AT4G18460	2	33	0.48	7.36	-3.9386	Down	4.67e-08	1.08e-07	gi|2832652|emb|CAA16727.1|/1.04752e-92/putative protein [Arabidopsis thaliana]
AT3G45700	1	16	0.09	1.38	-3.9386	Down	0.000225234	0.000410181	gi|75311770|sp|Q9M173.1|PTR41_ARATH/0/RecName: Full=Protein NRT1/ PTR FAMILY 2.4; Short=AtNPF2.4; AltName: Full=Probable nitrate excretion transporter 5; AltName: Full=Protein NAXT1-like 4 [Arabidopsis thaliana]
AT3G09210	55	901	8.32	127.55	-3.93834	Down	2.92e-188	5.21e-187	gi|18398425|ref|NP_566346.1|/1.21148e-163/plastid transcriptionally active 13 [Arabidopsis thaliana]
AT5G64080	2	34	0.46	7.05	-3.93792	Down	2.53e-08	5.92e-08	gi|42573786|ref|NP_974989.1|/2.44357e-79/Non-specific lipid-transfer protein-like protein [Arabidopsis thaliana]
AT2G36230	6	98	0.95	14.55	-3.93695	Down	1.08e-21	4.06e-21	gi|15227607|ref|NP_181165.1|/1.74952e-172/1-(5-phosphoribosyl)-5-[(5-phosphoribosylamino)methylideneamino] imidazole-4-carboxamide isomerase [Arabidopsis thaliana]
AT1G15180	24	382.58	2.35	35.95	-3.93526	Down	4.1e-80	3.59e-79	gi|18394206|ref|NP_563964.1|/0/MATE efflux family protein [Arabidopsis thaliana]
AT4G03140	3	49	0.41	6.27	-3.93477	Down	2e-11	5.42e-11	gi|145339954|ref|NP_567251.2|/0/NAD(P)-binding Rossmann-fold superfamily protein [Arabidopsis thaliana]
AT4G31530	38	620	5.73	87.51	-3.93284	Down	6.36e-130	8.4e-129	gi|334187065|ref|NP_001190881.1|/2.57499e-148/NAD(P)-binding Rossmann-fold superfamily protein [Arabidopsis thaliana]
AT3G14760	2	33	0.48	7.33	-3.93271	Down	4.67e-08	1.08e-07	gi|22331082|ref|NP_188094.2|/8.39818e-74/uncharacterized protein [Arabidopsis thaliana]
AT3G59780	84	1362	5.46	83.35	-3.93221	Down	6.69e-283	1.74e-281	gi|334186137|ref|NP_191537.4|/0/rhodanese/cell cycle control phosphatase superfamily protein [Arabidopsis thaliana]
AT5G03780	2	33	0.23	3.51	-3.93177	Down	4.67e-08	1.08e-07	gi|30680203|ref|NP_195998.2|/0/protein TRF-like 10 [Arabidopsis thaliana]
AT5G37020	13	211	0.74	11.29	-3.93138	Down	3.92e-45	2.26e-44	gi|15239481|ref|NP_198518.1|/0/auxin response factor 8 [Arabidopsis thaliana]
AT3G61780	20	324	0.95	14.49	-3.93099	Down	1.68e-68	1.31e-67	gi|15233209|ref|NP_191737.1|/0/protein embryo defective 1703 [Arabidopsis thaliana]
AT2G18710	63	1022	5.74	87.52	-3.93049	Down	9.54e-213	1.88e-211	gi|1049293|gb|AAB60305.1|/0/SecY homolog; targetted to the thylakoid membrane; the protein has a chloroplast targetting signal, but the processing site is not known [Arabidopsis thaliana]
AT1G56520	6	94	0.26	3.96	-3.92892	Down	1.22e-20	4.48e-20	gi|15223551|ref|NP_176044.1|/0/TIR-NBS-LRR class disease resistance protein [Arabidopsis thaliana]
AT1G24450	4	65	0.91	13.84	-3.92683	Down	9.03e-15	2.76e-14	gi|15221749|ref|NP_173854.1|/6.37307e-88/nuclear fusion defective 2 protein [Arabidopsis thaliana]
AT1G02820	7	115	2.4	36.45	-3.92481	Down	2.81e-25	1.15e-24	gi|15218614|ref|NP_171781.1|/1.17662e-43/late embryogenesis abundant 3-like protein [Arabidopsis thaliana]
AT5G19750	19	308	2.86	43.43	-3.9246	Down	3.33e-65	2.49e-64	gi|15241166|ref|NP_197476.1|/1.23034e-123/Mpv17/PMP22 family protein [Arabidopsis thaliana]
AT4G13900	5	79	0.14	2.12	-3.92057	Down	1.41e-17	4.73e-17	gi|4455319|emb|CAB36854.1|/0/putative disease resistance protein [Arabidopsis thaliana]
AT3G17998	62.8	1010.35	5.47	82.8	-3.92002	Down	1.65e-210	3.24e-209	gi|30684743|ref|NP_188427.2|/0/phosphoethanolamine N-methyltransferase 1 [Arabidopsis thaliana]
AT3G18660	1	17	0.08	1.21	-3.91886	Down	0.00012182	0.000226686	gi|18401961|ref|NP_566615.1|/0/plant glycogenin-like starch initiation protein 1 [Arabidopsis thaliana]
AT4G22200	8	127	0.4	6.05	-3.91886	Down	1.54e-27	6.6e-27	gi|18415864|ref|NP_567651.1|/0/potassium channel AKT2/3 [Arabidopsis thaliana]
AT1G49650	14	225	1.75	26.42	-3.9162	Down	6.55e-48	3.94e-47	gi|18402731|ref|NP_564550.1|/0/probable carboxylesterase 4 [Arabidopsis thaliana]
AT4G13410	5	81	0.53	8	-3.91594	Down	4.19e-18	1.43e-17	gi|172044781|sp|Q9T0L2.2|CSLAF_ARATH/0/RecName: Full=Probable mannan synthase 15; AltName: Full=Cellulose synthase-like protein A15; Short=AtCslA15 [Arabidopsis thaliana]
AT3G15360	234	3787	49.07	740.18	-3.91496	Down	0	0	gi|15232567|ref|NP_188155.1|/7.92699e-79/thioredoxin M4 [Arabidopsis thaliana]
AT3G07200	3	50	0.63	9.5	-3.9145	Down	1.09e-11	2.98e-11	gi|15231414|ref|NP_187376.1|/6.43634e-83/C3HC4 zinc finger domain-containing protein [Arabidopsis thaliana]
AT5G64460	35	577	5.96	89.59	-3.90995	Down	2.32e-121	2.89e-120	gi|15237708|ref|NP_201251.1|/6.9104e-164/phosphoglycerate mutase-like protein [Arabidopsis thaliana]
AT1G70370	38	609	2.75	41.33	-3.90969	Down	5e-127	6.47e-126	gi|15223133|ref|NP_177194.1|/0/polygalacturonase 2 [Arabidopsis thaliana]
AT1G54350	49	782	3.47	52.13	-3.90911	Down	1.86e-162	2.93e-161	gi|22330243|ref|NP_175837.2|/0/ABC transporter family protein [Arabidopsis thaliana]
AT3G26070	65	1042	8.72	130.95	-3.90854	Down	3.58e-216	7.18e-215	gi|75274188|sp|Q9LU85.1|PAP4_ARATH/7.52345e-125/RecName: Full=Probable plastid-lipid-associated protein 4, chloroplastic; AltName: Full=Fibrillin-3a; AltName: Full=Plastoglobulin 25; Short=AtPGL25; Flags: Precursor [Arabidopsis thaliana]
AT5G19500	10	159	0.91	13.66	-3.90795	Down	3.67e-34	1.79e-33	gi|56236058|gb|AAV84485.1|/0/At5g19500 [Arabidopsis thaliana]
AT4G29910	3	48	0.26	3.9	-3.90689	Down	3.68e-11	9.85e-11	gi|30688490|ref|NP_194720.2|/0/origin recognition complex protein 5 [Arabidopsis thaliana]
AT1G65120	1	15	0.04	0.6	-3.90689	Down	0.000415294	0.00074069	gi|42572001|ref|NP_974091.1|/0/ubiquitin carboxyl-terminal hydrolase-related protein [Arabidopsis thaliana]
AT2G33060	2	32	0.12	1.8	-3.90689	Down	8.6e-08	1.96e-07	gi|30685551|ref|NP_180865.2|/0/receptor like protein 27 [Arabidopsis thaliana]
AT2G19650	5	80	0.35	5.24	-3.90414	Down	7.69e-18	2.6e-17	gi|15224819|ref|NP_179555.1|/0/cysteine/histidine-rich C1 domain-containing protein [Arabidopsis thaliana]
AT5G27400	9.86	157	1.26	18.85	-3.90307	Down	1.5e-34	7.34e-34	gi|15240919|ref|NP_198092.1|/0/S-adenosyl-L-methionine-dependent methyltransferases superfamily protein [Arabidopsis thaliana]
AT5G14060	46	732	3.39	50.71	-3.90291	Down	4.69e-152	7.02e-151	gi|15241295|ref|NP_196910.1|/0/aspartokinase 2 [Arabidopsis thaliana]
AT5G21930	83	1326	4.68	69.95	-3.90174	Down	2.38e-274	6.01e-273	gi|334187819|ref|NP_001190357.1|/0/P-type ATPase [Arabidopsis thaliana]
AT3G48600	1	19	0.27	4.03	-3.89975	Down	3.54e-05	6.85e-05	gi|334185823|ref|NP_001190034.1|/7.20523e-111/SWIB complex BAF60b domain-containing protein [Arabidopsis thaliana]
AT3G23430	19	300	1.13	16.85	-3.89835	Down	4.24e-63	3.1e-62	gi|22331284|ref|NP_188985.2|/0/phosphate transporter PHO1 [Arabidopsis thaliana]
AT1G75190	4	64	0.9	13.42	-3.89832	Down	1.66e-14	5.02e-14	gi|18410791|ref|NP_565104.1|/7.42024e-15/uncharacterized protein [Arabidopsis thaliana]
AT5G43470	47.34	737.83	2.24	33.39	-3.89785	Down	1.85e-152	2.77e-151	gi|15239876|ref|NP_199160.1|/0/disease resistance protein RPP8 [Arabidopsis thaliana]
AT4G34750	5	81	1	14.89	-3.89627	Down	4.19e-18	1.43e-17	gi|15236186|ref|NP_195201.1|/2.53556e-81/SAUR-like auxin-responsive family protein [Arabidopsis thaliana]
AT5G42825	13	208	3.25	48.38	-3.8959	Down	2.41e-44	1.38e-43	gi|42573549|ref|NP_974871.1|/1.22606e-50/uncharacterized protein [Arabidopsis thaliana]
AT1G65070	19	299	1.08	16.04	-3.89257	Down	7.76e-63	5.66e-62	gi|15217840|ref|NP_176687.1|/0/DNA mismatch repair protein MutS2 [Arabidopsis thaliana]
AT3G57470	31	486	1.54	22.87	-3.89245	Down	4.42e-101	4.69e-100	gi|334186059|ref|NP_001190118.1|/0/insulinase family protein [Arabidopsis thaliana]
AT4G01050	255	4022	23.15	343.19	-3.88992	Down	0	0	gi|18411523|ref|NP_567209.1|/1.46668e-175/thylakoid rhodanese-like protein [Arabidopsis thaliana]
AT4G28100	7	111	0.97	14.37	-3.88893	Down	3.19e-24	1.28e-23	gi|18417127|ref|NP_567797.1|/8.23586e-145/uncharacterized protein [Arabidopsis thaliana]
AT5G04190	2	31	0.21	3.11	-3.88845	Down	1.58e-07	3.55e-07	gi|15237647|ref|NP_196039.1|/0/phytochrome kinase substrate 4 [Arabidopsis thaliana]
AT5G49630	1	16	0.1	1.48	-3.88753	Down	0.000225234	0.000410353	gi|15240523|ref|NP_199774.1|/0/amino acid permease 6 [Arabidopsis thaliana]
AT4G23950	2	36	0.2	2.96	-3.88753	Down	7.42e-09	1.79e-08	gi|334186869|ref|NP_001190819.1|/0/Galactose-binding protein [Arabidopsis thaliana]
AT5G52860	2	32	0.19	2.81	-3.8865	Down	8.6e-08	1.96e-07	gi|15237291|ref|NP_200098.1|/0/ABC transporter G family member 8 [Arabidopsis thaliana]
AT5G61950	2	30	0.09	1.33	-3.88536	Down	2.9e-07	6.43e-07	gi|15240391|ref|NP_201001.1|/0/ubiquitin carboxyl-terminal hydrolase-related protein [Arabidopsis thaliana]
AT2G01760	2	32	0.25	3.69	-3.88362	Down	8.6e-08	1.96e-07	gi|15226345|ref|NP_178285.1|/0/two-component response regulator ARR14 [Arabidopsis thaliana]
AT4G29720	9	141	0.81	11.95	-3.88294	Down	2.51e-30	1.14e-29	gi|15233671|ref|NP_194701.1|/0/polyamine oxidase 5 [Arabidopsis thaliana]
AT3G20350	9	142	0.55	8.11	-3.8822	Down	1.37e-30	6.27e-30	gi|15231114|ref|NP_188670.1|/0/uncharacterized protein [Arabidopsis thaliana]
AT2G29650	39	620	3.5	51.59	-3.88166	Down	5.25e-129	6.89e-128	gi|42570975|ref|NP_973561.1|/0/phosphate transporter 4;1 [Arabidopsis thaliana]
AT4G09010	105	1652	14.39	212.08	-3.88147	Down	0	0	gi|15236678|ref|NP_192640.1|/0/ascorbate peroxidase 4 [Arabidopsis thaliana]
AT1G06190	56	879	6.54	96.35	-3.88092	Down	1.46e-181	2.55e-180	gi|18390623|ref|NP_563761.1|/2.45647e-167/ribonucleic acid-binding protein RHON1 [Arabidopsis thaliana]
AT1G15080	1	16	0.14	2.06	-3.87915	Down	0.000225234	0.000410284	gi|297844410|ref|XP_002890086.1|/1.87459e-155/ATPAP2 [Arabidopsis lyrata subsp. lyrata]
AT3G23370	1	17	0.07	1.03	-3.87915	Down	0.00012182	0.000226609	gi|186510349|ref|NP_001118682.1|/0/RNA recognition motif-containing protein [Arabidopsis thaliana]
AT1G71480	14	220	2.51	36.91	-3.87825	Down	1.35e-46	8e-46	gi|15217513|ref|NP_177304.1|/1.12506e-119/nuclear transport factor 2 (NTF2) family protein [Arabidopsis thaliana]
AT2G05160	4	63	0.27	3.97	-3.87811	Down	3.04e-14	9.13e-14	gi|15224480|ref|NP_178588.1|/0/zinc finger CCCH domain-containing protein 18 [Arabidopsis thaliana]
AT5G41900	1	15	0.1	1.47	-3.87774	Down	0.000415294	0.000740872	gi|15238212|ref|NP_199005.1|/0/hydrolase, alpha/beta fold family protein [Arabidopsis thaliana]
AT3G23930	1	16	0.2	2.94	-3.87774	Down	0.000225234	0.000410215	gi|15229545|ref|NP_189035.1|/5.95406e-80/uncharacterized protein [Arabidopsis thaliana]
AT4G34190	127	2009	32.05	471.07	-3.87755	Down	0	0	gi|18418396|ref|NP_567958.1|/9.85497e-61/stress enhanced protein 1 [Arabidopsis thaliana]
AT2G27920	5	75	0.49	7.2	-3.87714	Down	1.58e-16	5.13e-16	gi|42570955|ref|NP_973551.1|/0/serine carboxypeptidase-like 51 [Arabidopsis thaliana]
AT5G13650	404	6298	27.1	397.71	-3.87535	Down	0	0	gi|30684509|ref|NP_851035.1|/0/putative TypA-like translation elongation factor SVR3 [Arabidopsis thaliana]
AT1G64720	652	10191	70.37	1032.56	-3.87512	Down	0	0	gi|15217736|ref|NP_176653.1|/0/membrane related protein CP5 [Arabidopsis thaliana]
AT5G40380	4	63	0.27	3.96	-3.87447	Down	3.04e-14	9.13e-14	gi|334188090|ref|NP_198854.3|/0/cysteine-rich receptor-like protein kinase 42 [Arabidopsis thaliana]
AT4G17970	4	62	0.38	5.57	-3.87361	Down	5.58e-14	1.66e-13	gi|15236718|ref|NP_193531.1|/0/aluminum-activated, malate transporter 12 [Arabidopsis thaliana]
AT5G55930	16	250	0.92	13.48	-3.87304	Down	1.13e-52	7.24e-52	gi|15241078|ref|NP_200404.1|/0/oligopeptide transporter 1 [Arabidopsis thaliana]
AT5G16710	66	1036	12.78	187.17	-3.87239	Down	1.1e-213	2.18e-212	gi|18418055|ref|NP_568336.1|/1.98334e-147/glutathione S-transferase DHAR3 [Arabidopsis thaliana]
AT1G44780	3	47	0.31	4.54	-3.87235	Down	6.76e-11	1.79e-10	gi|79319332|ref|NP_001031148.1|/0/uncharacterized protein [Arabidopsis thaliana]
AT1G14600	3	47	0.59	8.64	-3.87224	Down	6.76e-11	1.79e-10	gi|332191068|gb|AEE29189.1|/2.93448e-103/DNA binding / transcription factor [Arabidopsis thaliana]
AT1G71260	14	220	2.77	40.56	-3.8721	Down	1.35e-46	8e-46	gi|22330568|ref|NP_177282.2|/3.53472e-133/single-stranded DNA-binding protein WHY2 [Arabidopsis thaliana]
AT4G11100	19	297	2.84	41.51	-3.8695	Down	2.6e-62	1.88e-61	gi|18413422|ref|NP_567374.1|/5.58648e-124/uncharacterized protein [Arabidopsis thaliana]
AT4G20270	19	294	0.92	13.43	-3.86768	Down	1.59e-61	1.14e-60	gi|15235366|ref|NP_193760.1|/0/leucine-rich receptor-like protein kinase BAM3 [Arabidopsis thaliana]
AT5G10560	23	355	1.51	22.01	-3.86554	Down	6.27e-74	5.15e-73	gi|75264319|sp|Q9LXA8.1|BXL6_ARATH/0/RecName: Full=Probable beta-D-xylosidase 6; Short=AtBXL6; Flags: Precursor [Arabidopsis thaliana]
AT2G46870	2	31	0.23	3.35	-3.86446	Down	1.58e-07	3.55e-07	gi|18407193|ref|NP_566089.1|/6.41157e-139/B3 domain-containing transcription factor NGA1 [Arabidopsis thaliana]
AT5G04880	2	31	0.18	2.62	-3.8635	Down	1.58e-07	3.55e-07	gi|9758463|dbj|BAB08992.1|/5.27406e-56/unnamed protein product [Arabidopsis thaliana]
AT5G27930	6	92	0.67	9.75	-3.86317	Down	4.09e-20	1.48e-19	gi|122246566|sp|Q0WRB2.1|P2C73_ARATH/0/RecName: Full=Probable protein phosphatase 2C 73; Short=AtPP2C73; AltName: Full=AtPPC6;7 [Arabidopsis thaliana]
AT5G47110	130	2022	21.54	313.17	-3.86186	Down	0	0	gi|30695110|ref|NP_199522.2|/5.43337e-131/chlorophyll A-B binding family protein [Arabidopsis thaliana]
AT1G34040	1	16	0.13	1.89	-3.8618	Down	0.000225234	0.00041025	gi|15218475|ref|NP_174666.1|/0/Pyridoxal phosphate-dependent transferases superfamily protein [Arabidopsis thaliana]
AT1G24290	2	31	0.19	2.76	-3.8606	Down	1.58e-07	3.55e-07	gi|15221721|ref|NP_173839.1|/0/AAA-type ATPase-like protein [Arabidopsis thaliana]
AT1G33040	30	468	6.68	97.03	-3.86051	Down	2.92e-97	3e-96	gi|18398710|ref|NP_564415.1|/6.1833e-62/Nascent polypeptide-associated complex subunit alpha-like protein 5 [Arabidopsis thaliana]
AT5G14910	94	1466	22.2	322.13	-3.85901	Down	4.32e-301	1.17e-299	gi|18417512|ref|NP_568306.1|/1.40067e-84/heavy metal transport/detoxification domain-containing protein [Arabidopsis thaliana]
AT4G40000	2	31	0.13	1.88	-3.85415	Down	1.58e-07	3.55e-07	gi|42567548|ref|NP_195710.3|/0/S-adenosyl-L-methionine-dependent methyltransferases superfamily protein [Arabidopsis thaliana]
AT1G16340	6	93	0.9	13.01	-3.85355	Down	2.23e-20	8.13e-20	gi|334182619|ref|NP_001185011.1|/9.3137e-160/2-dehydro-3-deoxyphosphooctonate aldolase 2 [Arabidopsis thaliana]
AT5G67200	3	47	0.23	3.32	-3.85148	Down	6.76e-11	1.79e-10	gi|18425163|ref|NP_569046.1|/0/leucine-rich repeat protein kinase family protein [Arabidopsis thaliana]
AT4G10000	7	108	0.94	13.56	-3.85055	Down	1.96e-23	7.7e-23	gi|18413285|ref|NP_567349.1|/0/thioredoxin family protein [Arabidopsis thaliana]
AT2G26330	16	244	0.8	11.54	-3.8505	Down	4.22e-51	2.65e-50	gi|15225286|ref|NP_180201.1|/0/LRR receptor-like serine/threonine-protein kinase ERECTA [Arabidopsis thaliana]
AT3G63290	2	30	0.2	2.88	-3.848	Down	2.9e-07	6.43e-07	gi|7523411|emb|CAB86430.1|/0/putative protein [Arabidopsis thaliana]
AT3G16290	64	979	3.77	54.28	-3.84778	Down	1.49e-200	2.81e-199	gi|18401080|ref|NP_566541.1|/0/protein EMBRYO DEFECTIVE 2083 [Arabidopsis thaliana]
AT3G46490	1	15	0.18	2.59	-3.84688	Down	0.000415294	0.000740447	gi|186510727|ref|NP_190233.2|/0/oxidoreductase, 2OG-Fe(II) oxygenase family protein [Arabidopsis thaliana]
AT1G31420	67	1027	4.38	62.96	-3.84543	Down	2.01e-210	3.93e-209	gi|42562442|ref|NP_174427.3|/0/LRR receptor-like serine/threonine-protein kinase FEI 1 [Arabidopsis thaliana]
AT4G30825	18	274	1.07	15.38	-3.84537	Down	3.54e-57	2.4e-56	gi|18417671|ref|NP_567856.1|/0/pentatricopeptide repeat-containing protein [Arabidopsis thaliana]
AT5G02540	3	46	0.41	5.89	-3.84457	Down	1.24e-10	3.25e-10	gi|18413950|ref|NP_568102.1|/2.56279e-178/NAD(P)-binding Rossmann-fold superfamily protein [Arabidopsis thaliana]
AT2G41950	6	92	1.1	15.8	-3.84435	Down	4.09e-20	1.48e-19	gi|15227474|ref|NP_181726.1|/4.1783e-127/uncharacterized protein [Arabidopsis thaliana]
AT4G34020	18	274	1.73	24.83	-3.84324	Down	3.54e-57	2.4e-56	gi|79326279|ref|NP_001031787.1|/0/protein DJ-1 homolog C [Arabidopsis thaliana]
AT1G55930	12	183	0.88	12.63	-3.84321	Down	1.12e-38	5.89e-38	gi|42562776|ref|NP_175989.2|/0/CBS and transporter associated domain-containing protein [Arabidopsis thaliana]
AT3G22104	6	92	0.46	6.6	-3.84276	Down	4.09e-20	1.48e-19	gi|42565106|ref|NP_188849.3|/0/phototropic-responsive NPH3 family protein [Arabidopsis thaliana]
AT2G18940	28	426	1.7	24.38	-3.84209	Down	4.73e-88	4.48e-87	gi|15224262|ref|NP_179484.1|/0/pentatricopeptide repeat-containing protein [Arabidopsis thaliana]
AT3G52920	16	244	2.76	39.56	-3.8413	Down	4.22e-51	2.65e-50	gi|30693729|ref|NP_850688.1|/8.62482e-83/uncharacterized protein [Arabidopsis thaliana]
AT5G27240	8	123	0.39	5.59	-3.8413	Down	1.73e-26	7.27e-26	gi|15240465|ref|NP_198076.1|/0/DNAJ heat shock N-terminal domain-containing protein [Arabidopsis thaliana]
AT2G36570	3	45	0.21	3.01	-3.8413	Down	2.27e-10	5.87e-10	gi|15227998|ref|NP_181196.1|/0/PXY/TDR-correlated protein PXC1 [Arabidopsis thaliana]
AT1G33960	2	31	0.24	3.44	-3.8413	Down	1.58e-07	3.55e-07	gi|10092442|gb|AAG12845.1|AC079286_2/1.33129e-149/disease resistance protein AIG1; 916-2572 [Arabidopsis thaliana]
AT1G52870	67	1024	8.01	114.79	-3.84105	Down	1.22e-209	2.39e-208	gi|18404224|ref|NP_564616.1|/2.35587e-164/peroxisomal membrane Mpv17/PMP22 family protein [Arabidopsis thaliana]
AT5G17670	16	245	2.65	37.95	-3.84004	Down	2.31e-51	1.46e-50	gi|22326868|ref|NP_197269.2|/6.15917e-159/hydrolase-like protein [Arabidopsis thaliana]
AT5G14940	2	30	0.19	2.72	-3.83954	Down	2.9e-07	6.43e-07	gi|15242171|ref|NP_196998.1|/0/probable peptide/nitrate transporter [Arabidopsis thaliana]
AT3G56810	3	46	0.45	6.44	-3.83906	Down	1.24e-10	3.25e-10	gi|15229012|ref|NP_191240.1|/6.08215e-163/uncharacterized protein [Arabidopsis thaliana]
AT4G14140	3	44	0.1	1.43	-3.83794	Down	4.16e-10	1.06e-09	gi|15236413|ref|NP_193150.1|/0/DNA methyltransferase 2 [Arabidopsis thaliana]
AT3G56910	169	2605	49.3	704.16	-3.83624	Down	0	0	gi|15230153|ref|NP_191250.1|/2.26738e-31/plastid-specific 50S ribosomal protein 5 [Arabidopsis thaliana]
AT5G15390	11	167	1.37	19.52	-3.83271	Down	2.27e-35	1.13e-34	gi|15242287|ref|NP_197043.1|/0/tRNA/rRNA methyltransferase (SpoU) family protein [Arabidopsis thaliana]
AT3G04340	92	1386	3.54	50.36	-3.83046	Down	5.99e-282	1.55e-280	gi|240255277|ref|NP_187084.6|/0/protein EMBRYO DEFECTIVE 2458 [Arabidopsis thaliana]
AT3G51340	1	15	0.09	1.28	-3.83007	Down	0.000415294	0.000740205	gi|186510920|ref|NP_190702.2|/0/aspartyl protease family protein [Arabidopsis thaliana]
AT2G39250	1	15	0.14	1.99	-3.82927	Down	0.000415294	0.000740508	gi|79594951|ref|NP_850313.2|/1.95651e-159/AP2-like ethylene-responsive transcription factor SNZ [Arabidopsis thaliana]
AT2G38780	16	242	1.79	25.42	-3.82793	Down	1.41e-50	8.79e-50	gi|79570570|ref|NP_181412.2|/0/uncharacterized protein [Arabidopsis thaliana]
AT1G54385	3	47	0.25	3.55	-3.82782	Down	6.76e-11	1.79e-10	gi|22330247|ref|NP_683432.1|/0/ARM repeat superfamily protein [Arabidopsis thaliana]
AT1G07320	270	4093	38.63	547.7	-3.82559	Down	0	0	gi|30680078|ref|NP_849604.1|/4.8518e-110/50S ribosomal protein L4 [Arabidopsis thaliana]
AT3G62910	28	423	3.41	48.33	-3.82508	Down	2.88e-87	2.7e-86	gi|22331914|ref|NP_191850.2|/0/protein CHLOROPLAST RIBOSOME RELEASE FACTOR 1 [Arabidopsis thaliana]
AT1G16445	4	61	0.89	12.61	-3.82462	Down	1.02e-13	3.01e-13	gi|30684861|ref|NP_683312.2|/1.06835e-154/S-adenosyl-L-methionine-dependent methyltransferase domain-containing protein [Arabidopsis thaliana]
AT1G18250	4	61	0.73	10.34	-3.8242	Down	1.02e-13	3.01e-13	gi|79318128|ref|NP_001031064.1|/1.33288e-132/Thaumatin-like protein [Arabidopsis thaliana]
AT4G17560	120	1816	18.19	257.6	-3.82392	Down	0	0	gi|18414915|ref|NP_567531.1|/3.45659e-102/50S ribosomal protein L19-1 [Arabidopsis thaliana]
AT3G63410	219	3308	27.94	395.6	-3.82364	Down	0	0	gi|15229430|ref|NP_191900.1|/0/MPBQ/MSBQ methyltransferase [Arabidopsis thaliana]
AT1G70580	36	542	3.36	47.53	-3.82231	Down	2.89e-111	3.31e-110	gi|15223186|ref|NP_177215.1|/0/glutamate--glyoxylate aminotransferase 2 [Arabidopsis thaliana]
AT4G02075	1	15	0.22	3.11	-3.82134	Down	0.000415294	0.000740083	gi|18411826|ref|NP_567222.1|/5.54092e-95/protein pitchoun 1 [Arabidopsis thaliana]
AT5G62790	58	872	5.36	75.67	-3.81942	Down	6.23e-178	1.06e-176	gi|15241970|ref|NP_201085.1|/0/1-deoxy-D-xylulose 5-phosphate reductoisomerase [Arabidopsis thaliana]
AT5G59780	31	468	5.12	72.27	-3.81918	Down	2.29e-96	2.34e-95	gi|15238519|ref|NP_200786.1|/8.56289e-119/transcription factor MYB59 [Arabidopsis thaliana]
AT1G65420	3	45	0.56	7.9	-3.81835	Down	2.27e-10	5.87e-10	gi|18408276|ref|NP_564851.1|/1.3559e-106/Ycf20-like protein [Arabidopsis thaliana]
AT4G32710	6	90	0.63	8.86	-3.81388	Down	1.37e-19	4.89e-19	gi|75318577|sp|O65530.1|PEK14_ARATH/0/RecName: Full=Proline-rich receptor-like protein kinase PERK14; AltName: Full=Proline-rich extensin-like receptor kinase 14; Short=AtPERK14 [Arabidopsis thaliana]
AT5G46700	4	60	0.64	9	-3.81378	Down	1.87e-13	5.47e-13	gi|15237490|ref|NP_199482.1|/3.53043e-125/protein TORNADO 2 [Arabidopsis thaliana]
AT3G27400	1	15	0.12	1.68	-3.80735	Down	0.000415294	0.000740569	gi|15232153|ref|NP_189376.1|/0/putative pectate lyase 11 [Arabidopsis thaliana]
AT4G24240	20	299	2.28	31.92	-3.80735	Down	6.06e-62	4.36e-61	gi|15233752|ref|NP_194155.1|/6.04647e-145/WRKY transcription factor-like calmodulin binding protein [Arabidopsis thaliana]
AT2G34310	23	345	3.46	48.34	-3.80437	Down	2.59e-71	2.08e-70	gi|18403515|ref|NP_565783.1|/5.75046e-113/uncharacterized protein [Arabidopsis thaliana]
AT3G06660	7	104	0.67	9.36	-3.80428	Down	2.19e-22	8.38e-22	gi|12321911|gb|AAG50990.1|AC036106_3/0/unknown protein; 20833-16246 [Arabidopsis thaliana]
AT1G01860	6	89	0.77	10.74	-3.80199	Down	2.5e-19	8.88e-19	gi|15220982|ref|NP_171690.1|/0/dimethyladenosine transferase [Arabidopsis thaliana]
AT4G16447	1	15	0.35	4.88	-3.80145	Down	0.000415294	0.000740265	gi|18414663|ref|NP_567499.1|/1.56439e-37/uncharacterized protein [Arabidopsis thaliana]
AT2G31040	66	981	8.77	122.11	-3.79946	Down	2.71e-199	5.05e-198	gi|18402535|ref|NP_565711.1|/2.8475e-172/ATP synthase protein I-related protein [Arabidopsis thaliana]
AT1G11820	28	414	2.42	33.68	-3.79881	Down	6.45e-85	5.93e-84	gi|334182485|ref|NP_001184967.1|/0/O-glycosyl hydrolases family 17 protein [Arabidopsis thaliana]
AT4G31560	20	301	6.43	89.46	-3.79835	Down	1.82e-62	1.32e-61	gi|15235993|ref|NP_194884.1|/5.26348e-61/high chlorophyll fluorescence 153 protein [Arabidopsis thaliana]
AT3G09160	1	15	0.22	3.06	-3.79796	Down	0.000415294	0.000741176	gi|334185184|ref|NP_187528.2|/2.82273e-70/RNA recognition motif-containing protein [Arabidopsis thaliana]
AT2G30100	14	208	1.43	19.89	-3.79796	Down	1.88e-43	1.06e-42	gi|334184571|ref|NP_180571.3|/0/pentatricopeptide repeat-containing protein [Arabidopsis thaliana]
AT3G62470	4	59.34	0.32	4.45	-3.79766	Down	3.42e-13	9.91e-13	gi|15228767|ref|NP_191806.1|/0/pentatricopeptide repeat-containing protein [Arabidopsis thaliana]
AT3G17040	36	528	2.77	38.52	-3.79765	Down	1.3e-107	1.45e-106	gi|15228944|ref|NP_188329.1|/0/protein high chlorophyll fluorescent 107 [Arabidopsis thaliana]
AT4G21585	1	15	0.21	2.92	-3.79751	Down	0.000415294	0.000740387	gi|22328857|ref|NP_680734.1|/0/endonuclease 4 [Arabidopsis thaliana]
AT1G31650	14	207	1.02	14.18	-3.79722	Down	3.43e-43	1.92e-42	gi|30692580|ref|NP_174446.2|/0/RHO guanyl-nucleotide exchange factor 14 [Arabidopsis thaliana]
AT1G05600	3	44	0.28	3.89	-3.79627	Down	4.16e-10	1.06e-09	gi|15220591|ref|NP_172051.1|/0/pentatricopeptide repeat-containing protein [Arabidopsis thaliana]
AT1G77122	13	193	2.1	29.17	-3.79602	Down	2.07e-40	1.11e-39	gi|30699240|ref|NP_849898.1|/7.76334e-141/uncharacterized protein [Arabidopsis thaliana]
AT2G46600	16	241	5.94	82.39	-3.79393	Down	2.57e-50	1.6e-49	gi|18407118|ref|NP_566082.1|/2.0017e-71/Calcium-binding EF-hand family protein [Arabidopsis thaliana]
AT4G21750	31	471	1.62	22.47	-3.79393	Down	3.77e-97	3.87e-96	gi|22328861|ref|NP_193906.2|/0/homeobox-leucine zipper protein MERISTEM L1 [Arabidopsis thaliana]
AT1G56500	85	1250	3.96	54.85	-3.79192	Down	1.16e-252	2.71e-251	gi|30696124|ref|NP_564718.2|/0/protein SUPPRESSOR OF QUENCHING 1 [Arabidopsis thaliana]
AT1G30910	15	222	2.4	33.2	-3.79008	Down	3.12e-46	1.83e-45	gi|15221559|ref|NP_174376.1|/3.26472e-179/molybdenum cofactor sulfurase-like protein [Arabidopsis thaliana]
AT1G03400	8	118	1.14	15.76	-3.78916	Down	3.53e-25	1.45e-24	gi|15218794|ref|NP_171839.1|/0/1-aminocyclopropane-1-carboxylate oxidase-like 4 [Arabidopsis thaliana]
AT2G40815	3	44	0.37	5.11	-3.78773	Down	4.16e-10	1.06e-09	gi|238479515|ref|NP_001154566.1|/1.18453e-139/calcium-dependent lipid-binding domain-containing protein [Arabidopsis thaliana]
AT4G21880	6	88	0.36	4.97	-3.78718	Down	4.56e-19	1.61e-18	gi|334186792|ref|NP_193919.6|/0/pentatricopeptide repeat-containing protein [Arabidopsis thaliana]
AT5G42450	1	15	0.1	1.38	-3.7866	Down	0.000415294	0.000740933	gi|334188141|ref|NP_199060.3|/0/pentatricopeptide repeat-containing protein [Arabidopsis thaliana]
[truncated: 2,029 more rows]
