# Supplementary material for: Active photosynthetic inhibition mediated by MPK3/MPK6 is critical to effector-triggered immunity
Source: PLoS Biol. 2018 May 3;16(5):e2004122. doi: 10.1371/journal.pbio.2004122 (PMC5953503; doi:10.1371/journal.pbio.2004122)
Supplement: S2 Table — (XLSX) [file pbio.2004122.s011.xlsx]

## Sheet: Sheet1
S3 Table. Primers used in this study.
Name	Sequence
LQY1-LP	AAATCGACAATGCGGCTAAG
LQY1-RP	CTCCTCCACCAAGCTCTACG
LTO1-LP	CATCATCGAGCCCTTATGCT
LTO1-RP	CCGCTTCTCTTCCAAACATC
PAM68-LP	GGTGTGAGCTATGGGATCGT
PAM68-RP	CCAAAAGGACTGCCAAAAGA
PSB28-LP	TTCACTGGATCCCCTGTTTC
PSB28-RP	GTCCCTTGGATGAATTGGAG
PSB32-LP	CGATGACGCTGGTGTTCTTA
PSB32-RP	TGAGCTTTCGGACAGTGATG
RopTP1-LP	CCAGGGTCTAAGCTGGTGAG
RopTP1-RP	GGTGGCACTAACATCGGAAC
SIG1-LP	CGGGAAAAAGAGATCATTCG
SIG1-RP	CCACAAGCCCTACCTGTCTC
SIG2-LP	CCTCAAACCTTCGGAAGTGA
SIG2-RP	TTTCTCCCTTGTACCCAACG
SIG3-LP	CTCCTGATGCGCAATCTACA
SIG3-RP	TAAATCTTCGTGGGCGATTC
SIG4-LP	GCTCCGTGATGATCAAACCT
SIG4-RP	TACGCCAGCATTTTCCTCTT
SIG5-LP	ACCTTTGTCAAGCGGGTATG
SIG5-RP	TTGACCGTATGATGGCATGT
SIG6-LP	GCCGGGAAAAGTTGATTACA
SIG6-RP	TTTCATTAGCCCCATGCTTC
Fld-LP	CATATGTCAAAAAAGATTGGTTTATTC
Fld-RP	TAGGCCTGAGACCAAATTCTGACTTCAAC
EF-1a-LP	TGAGCACGCTCTTCTTGCTTTCA
EF-1a-RP	GGTGGTGGCATCCATCTTGTTACA
