# Supplementary material for: Active photosynthetic inhibition mediated by MPK3/MPK6 is critical to effector-triggered immunity
Source: PLoS Biol. 2018 May 3;16(5):e2004122. doi: 10.1371/journal.pbio.2004122 (PMC5953503; doi:10.1371/journal.pbio.2004122)
Supplement: S1 Data — (XLSX) [file pbio.2004122.s012.xlsx]

## Sheet: Fig. 1A and B
S2 Table. Numerical values for bar and line charts in this study.
Fig. 1A	GO of down-regulated genes	P_value	⁃log10 (p_value)
	Photosynthesis, light reaction	3.03863e-45	44.5173
	Plastid organization	1.11421e-44	43.953
	Response to light stimulus	2.87318e-23	22.5416
	Photosynthesis, light harvesting	2.788e-22	21.5547
	Photosynthetic electron transport chain	1.1753e-14	13.9299
	Porphyrin-containing compound metabolic process	1.19799e-11	10.9215
	Pigment biosynthetic process	1.30254e-11	10.8852
	Tetrapyrrole metabolic process	2.43001e-11	10.6144
Fig. 1B	GO of up-regulated genes	P_value	⁃log10 (p_value)
	Response to organonitrogen compound	1.15116e-28	27.9389
	Response to chitin	4.19713e-28	27.377
	Response to other organism	4.24033e-18	17.3726
	Innate immune response	5.78722e-15	14.2375
	Toxin metabolic process	5.782e-13	12.2379
	Defense response to bacterium	2.46187e-12	11.6087
	Indole-containing compound metabolic process	1.77966e-11	10.7497
	Defense response to other organism	2.83049e-11	10.5481

## Sheet: Fig. 1C
Fig. 1C
Name	log2 Ratio(DD 6h vs DD 0h)
ALB3	-3.50991
CYP38	-2.76962
FKBP20-2	-3.35281
HCF136	-3.43462
HCF152	-5.04829
HCF243	-2.42408
LPA2	-5.12714
LPA3	-3.48176
LPA19	-5.76634
LTO1	-5.00312
LQY1	-5.42321
PAM68	-6.15385
PPL1	-3.98773
PSB28	-5.20723
PSB29	-5.10315
PSB32	-6.23147
PSBO-1	-4.60209
PSBO-2	-6.73125
PSBP-1	-5.733
PSBQ-1	-5.40355
PSBQ-2	-5.04229
PSBR	-4.40888
LHCB1.1	-7.35706
LHCB1.2	-6.66343
LHCB1.3	-6.03008
LHCB1.4	-7.50308
LHCB1.5	-6.11563
LHCB2.1	-7.45997
LHCB2.2	-7.50086
LHCB2.4	-7.50617
LHCB3	-6.68502
LHCB4.1	-3.73913
LHCB4.2	-6.45966
LHCB4.3	-3.41004
LHCB5	-5.43004
LHCB6	-5.11119
PSBTn	-5.45099
PSBW	-4.4253
PSBX	-5.51146
PSBY	-5.34876
PetC	-3.99749
PSAD-1	-4.98632
PSAD-2	-5.37021
PSAE-1	-4.53141
PSAE-2	-3.58283
PSAG	-4.87828
PSAH-1	-4.64895
PSAH-2	-5.65706
PSAK	-5.08512
PSAL	-4.40843
PSAN	-5.81345
PSAO	-5.46781
LHCA1	-5.04138
LHCA2	-5.43357
LHCA3	-5.30984
LHCA4	-5.07562
FD1	-5.04086
FD2	-6.15973
FNR1	-4.79827
FNR2	-4.61678

## Sheet: Fig. 1D
	Fig. 1D		EF1a	LQY1	LTO1	PAM68	Psb28	Psb32	RopTp1	SIG1	SIG2	SIG3	SIG4	SIG5	SIG6
DD_DEX		Ct value Rep_1	18.2316	30.5041	30.1615	30.1784	26.9608	28.2097	29.4195	24.3015	27.9511	29.8973	30.0443	27.8544	31.4807
		Ct value Rep_2	18.2316	30.1434	30.5129	30.0824	27.6506	28.1379	29.46	24.8238	28.3426	31.0921	30.3013	27.0877	31.484
		Ct value Rep_3	18.2316	30.1977	30.7027	30.4918	27.1272	28.2203	29.8991	25.0045	28.137	30.3006	30.124	26.6808	30.9738
DD_EtOH		Ct value Rep_1	17.3442	22.2131	24.4815	23.3553	20.0495	19.6896	24.3796	20.6066	23.3631	25.6262	23.322	23.0621	21.719
		Ct value Rep_2	17.3442	22.1345	24.5143	22.3561	19.5022	19.6573	25.089	20.2023	23.6625	24.7453	24.24	23.7061	22.8585
		Ct value Rep_3	17.3442	22.428	25.0884	23.0877	20.4423	20.1386	25.4165	20.6355	24.0684	25.0942	25.0642	23.7531	23.0225
				LQY1	LTO1	PAM68	Psb28	Psb32	RopTp1	SIG1	SIG2	SIG3	SIG4	SIG5	SIG6
DD_DEX		Fold change （DEX vs EtOH mean value）	Rep_1	0.00609509	0.0418295	0.0121919	0.0148297	0.00554818	0.0841805	0.130978	0.0970135	0.0691256	0.0323938	0.0908815	0.00374729
		Fold change （DEX vs EtOH mean value）	Rep_2	0.00782639	0.0327869	0.0130307	0.0091935	0.00583129	0.0818502	0.0911949	0.073957	0.0301973	0.027108	0.154623	0.00373873
		Fold change （DEX vs EtOH mean value）	Rep_3	0.0075373	0.0287452	0.00981132	0.0132142	0.00550756	0.0603723	0.0804589	0.0852847	0.0522677	0.0306528	0.205005	0.00532487
			Average	0.00715293	0.0344538	0.011678	0.0124124	0.00562901	0.0754677	0.100877	0.0854184	0.0505302	0.0300516	0.15017	0.0042703
			SD	0.000927447	0.00669953	0.0016701	0.00290236	0.00017635	0.0131248	0.026615	0.0115289	0.0195222	0.00269372	0.0571919	0.000913301
DD_EtOH		Fold change （EtOH vs EtOH mean value）	Rep_1	1.03199	1.15928	0.746251	0.964933	1.10107	1.49703	0.916919	1.26129	0.721481	1.84898	1.36131	1.75849
		Fold change （EtOH vs EtOH mean value）	Rep_2	1.08978	1.13322	1.49168	1.4101	1.12599	0.915543	1.21349	1.02491	1.32862	0.978561	0.871154	0.798206
		Fold change （EtOH vs EtOH mean value）	Rep_3	0.889171	0.761193	0.89834	0.734941	0.806586	0.729611	0.898734	0.773568	1.04321	0.552687	0.843231	0.712436
			Average	1.00365	1.0179	1.04542	1.03666	1.01122	1.04739	1.00972	1.01992	1.03111	1.12674	1.02523	1.08971
			SD	0.103263	0.222697	0.393877	0.343248	0.177652	0.400337	0.176711	0.243899	0.303753	0.660731	0.291389	0.580763

## Sheet: Fig. 2A
Fig. 2A	Parameter	Treatment	Time of treatment	Rep_1	Rep_2	Rep_3	Rep_4	Rep_5	Rep_6	Rep_7	Rep_8		Average	SD
	Fv/Fm	Light_EtOH	0h	0.759	0.762	0.766	0.76	0.764	0.766	0.761	0.757		0.761875	0.00327054
	Fv/Fm	Light_EtOH	6h	0.755	0.755	0.761	0.76	0.782	0.772	0.765	0.769		0.764875	0.00921858
	Fv/Fm	Light_EtOH	12h	0.764	0.768	0.761	0.76	0.766	0.758	0.766	0.768		0.763875	0.00379614
	Fv/Fm	Light_EtOH	18h	0.775	0.765	0.761	0.766	0.764	0.763	0.755	0.765		0.76425	0.00557418
	Fv/Fm	Light_EtOH	24h	0.759	0.763	0.764	0.771	0.764	0.756	0.761	0.766		0.763	0.00453557
	Fv/Fm	Light_DEX	0h	0.759	0.762	0.766	0.76	0.764	0.766	0.761	0.757		0.761875	0.00327054
	Fv/Fm	Light_DEX	6h	0.761	0.765	0.764	0.766	0.772	0.756	0.768	0.757		0.763625	0.00542316
	Fv/Fm	Light_DEX	12h	0.705	0.714	0.719	0.717	0.721	0.708	0.707	0.713		0.713	0.00587975
	Fv/Fm	Light_DEX	18h	0.633	0.632	0.638	0.623	0.631	0.626	0.627	0.636		0.63075	0.00511999
	Fv/Fm	Light_DEX	24h	0.573	0.555	0.568	0.579	0.549	0.541	0.586	0.59		0.567625	0.0177759
	Fv/Fm	Dark_EtOH	0h	0.759	0.762	0.766	0.76	0.764	0.766	0.761	0.757		0.761875	0.00327054
	Fv/Fm	Dark_EtOH	6h	0.73	0.725	0.729	0.734	0.721	0.727	0.731	0.724		0.727625	0.00420671
	Fv/Fm	Dark_EtOH	12h	0.722	0.723	0.732	0.739	0.731	0.734	0.726	0.729		0.7295	0.00573212
	Fv/Fm	Dark_EtOH	18h	0.732	0.726	0.721	0.731	0.725	0.732	0.723	0.726		0.727	0.00420883
	Fv/Fm	Dark_EtOH	24h	0.713	0.716	0.712	0.725	0.722	0.723	0.718	0.717		0.71825	0.0047132
	Fv/Fm	Dark_DEX	0h	0.759	0.762	0.766	0.76	0.764	0.766	0.761	0.757		0.761875	0.00327054
	Fv/Fm	Dark_DEX	6h	0.733	0.726	0.726	0.727	0.73	0.722	0.727	0.729		0.7275	0.00325137
	Fv/Fm	Dark_DEX	12h	0.7	0.709	0.719	0.711	0.712	0.706	0.704	0.712		0.709125	0.00581715
	Fv/Fm	Dark_DEX	18h	0.677	0.672	0.673	0.677	0.678	0.672	0.668	0.678		0.674375	0.00366206
	Fv/Fm	Dark_DEX	24h	0.651	0.635	0.634	0.633	0.646	0.656	0.635	0.641		0.641375	0.00873315
		ANOVA table:
			Source of Variation	SS	df	MS	F	P-value	F crit
			Between Groups	0.451832	22	0.0205378	487.47	9.59985e-119	1.62054
			Within Groups	0.005772	137	4.21314e-05
			Total	0.457604	159
		Condition	Comparison	P_value
		Light	6h DEX vs 6h EtOH	0.745869
		Light	12h DEX vs 12h EtOH	7.39139e-12
		Light	18h DEX vs 18h EtOH	3.59744e-17
		Light	24h DEX vs 24h EtOH	3.94426e-14
		Dark	6h DEX vs 6h EtOH	0.947922
		Dark	12h DEX vs 12h EtOH	5.71447e-06
		Dark	18h DEX vs 18h EtOH	2.09872e-13
		Dark	24h DEX vs 24h EtOH	3.1115e-12

## Sheet: Fig. 2B
Fig. 2B	Parameter	Treatment	Time of Treatment	Rep_1	Rep_2	Rep_3	Rep_4	Rep_5	Rep_6	Rep_7	Rep_8		Average	SD
	Y(II)	Light_EtOH	0h	0.548	0.558	0.556	0.551	0.561	0.547	0.563	0.546		0.55375	0.00662786
	Y(II)	Light_EtOH	6h	0.539	0.567	0.558	0.553	0.544	0.554	0.533	0.557		0.550625	0.0111475
	Y(II)	Light_EtOH	12h	0.567	0.565	0.565	0.571	0.559	0.568	0.56	0.56		0.564375	0.00434042
	Y(II)	Light_EtOH	18h	0.59	0.576	0.561	0.58	0.57	0.562	0.572	0.557		0.571	0.0109935
	Y(II)	Light_EtOH	24h	0.572	0.554	0.551	0.569	0.559	0.564	0.553	0.551		0.559125	0.00830555
	Y(II)	Light_DEX	0h	0.562	0.554	0.544	0.566	0.564	0.566	0.588	0.56		0.563	0.0125129
	Y(II)	Light_DEX	6h	0.563	0.571	0.56	0.555	0.568	0.569	0.577	0.584		0.568375	0.00928805
	Y(II)	Light_DEX	12h	0.565	0.561	0.57	0.552	0.582	0.57	0.594	0.562		0.5695	0.0131584
	Y(II)	Light_DEX	18h	0.464	0.487	0.425	0.478	0.451	0.43	0.417	0.444		0.4495	0.025349
	Y(II)	Light_DEX	24h	0.327	0.339	0.318	0.327	0.36	0.256	0.316	0.297		0.3175	0.0308313
	Y(II)	Dark_EtOH	0h	0.548	0.558	0.556	0.551	0.561	0.547	0.563	0.546		0.55375	0.00662786
	Y(II)	Dark_EtOH	6h	0.459	0.445	0.442	0.469	0.47	0.459	0.446	0.464		0.45675	0.0110809
	Y(II)	Dark_EtOH	12h	0.501	0.512	0.507	0.486	0.469	0.489	0.506	0.512		0.49775	0.0151728
	Y(II)	Dark_EtOH	18h	0.412	0.421	0.406	0.446	0.457	0.358	0.378	0.394		0.409	0.0329978
	Y(II)	Dark_EtOH	24h	0.446	0.434	0.435	0.445	0.425	0.416	0.446	0.406		0.431625	0.0148991
	Y(II)	Dark_DEX	0h	0.562	0.554	0.544	0.566	0.564	0.566	0.588	0.56		0.563	0.0125129
	Y(II)	Dark_DEX	6h	0.429	0.444	0.469	0.426	0.419	0.265	0.435	0.438		0.415625	0.0626964
	Y(II)	Dark_DEX	12h	0.441	0.44	0.395	0.453	0.444	0.418	0.429	0.444		0.433	0.0186701
	Y(II)	Dark_DEX	18h	0.188	0.181	0.196	0.202	0.205	0.191	0.228	0.154		0.193125	0.0212229
	Y(II)	Dark_DEX	24h	0.081	0.052	0.064	0.082	0.051	0.088	0.043	0.099		0.07	0.0202837
		ANOVA table:
			Source of Variation	SS	df	MS	F	P-value	F crit
			Between Groups	2.83724	22	0.128966	268.756	2.22953e-101	1.62054
			Within Groups	0.0657411	137	0.000479862
			Total	2.90299	159
		Condition	Comparison	P_value
		Light	6h DEX vs 6h EtOH	0.00382751
		Light	12h DEX vs 12h EtOH	0.313203
		Light	18h DEX vs 18h EtOH	5.89804e-09
		Light	24h DEX vs 24h EtOH	4.28029e-12
		Dark	6h DEX vs 6h EtOH	0.0890984
		Dark	12h DEX vs 12h EtOH	2.42914e-06
		Dark	18h DEX vs 18h EtOH	3.12301e-10
		Dark	24h DEX vs 24h EtOH	6.23041e-16

## Sheet: Fig_2C
Fig. 2C	Time (ms)	Light_EtOH	Light_DEX	Dark_EtOH	Dark_DEX
	0.01	0	0	0	0
	0.04	0.0576793	0.0212627	0.0290372	0.0607141
	0.07	0.207821	0.120452	0.149334	0.172325
	0.1	0.360597	0.231116	0.287898	0.280371
	0.13	0.477712	0.319158	0.406375	0.363846
	0.16	0.553019	0.375387	0.487592	0.416498
	0.19	0.610766	0.413454	0.539699	0.446443
	0.22	0.645414	0.438686	0.58118	0.463829
	0.25	0.668513	0.45549	0.606652	0.474524
	0.28	0.683912	0.464354	0.624991	0.478583
	0.31	0.694313	0.474088	0.639255	0.481709
	0.34	0.704242	0.479852	0.648133	0.484835
	0.37	0.713562	0.482082	0.654028	0.48659
	0.4	0.71856	0.486486	0.661742	0.48659
	0.43	0.716872	0.490511	0.667055	0.489278
	0.46	0.720181	0.49361	0.669456	0.487029
	0.49	0.72241	0.492686	0.669456	0.487961
	0.52	0.721262	0.494915	0.674187	0.48659
	0.55	0.7268	0.495786	0.675351	0.486151
	0.58	0.727881	0.49671	0.671785	0.486151
	0.61	0.728421	0.49361	0.676516	0.487961
	0.64	0.727881	0.493121	0.674187	0.48659
	0.67	0.724571	0.492686	0.673605	0.484835
	0.7	0.72626	0.491381	0.673605	0.483025
	0.73	0.725111	0.485616	0.671785	0.483903
	0.76	0.725652	0.493121	0.672367	0.483903
	0.79	0.724571	0.488716	0.671203	0.48127
	0.82	0.72349	0.486486	0.671203	0.48127
	0.85	0.72295	0.487411	0.67295	0.479022
	0.88	0.724031	0.485181	0.668874	0.478144
	0.91	0.720721	0.483822	0.665308	0.479022
	0.94	0.719641	0.480722	0.664726	0.478144
	0.97	0.7191	0.478547	0.660578	0.478583
	1	0.721262	0.476317	0.658176	0.475895
	1.03	0.716331	0.472348	0.657012	0.476773
	1.06	0.716331	0.473653	0.657012	0.474524
	1.09	0.713562	0.472348	0.657012	0.474524
	1.12	0.709172	0.468813	0.657594	0.472769
	1.15	0.709712	0.468378	0.65461	0.471453
	1.18	0.711401	0.465713	0.650462	0.470959
	1.21	0.713022	0.465713	0.64988	0.470082
	1.24	0.709172	0.465278	0.649298	0.469204
	1.27	0.71086	0.462614	0.646314	0.468327
	1.3	0.709712	0.456849	0.646314	0.469643
	1.33	0.708632	0.460384	0.651044	0.47052
	1.36	0.705322	0.460384	0.64333	0.468765
	1.39	0.702621	0.457719	0.639837	0.469643
	1.42	0.703161	0.458589	0.639837	0.467833
	1.45	0.702621	0.456414	0.639837	0.469643
	1.48	0.700392	0.459079	0.637435	0.474085
	1.51	0.698163	0.45462	0.635689	0.47052
	1.54	0.700392	0.455055	0.636271	0.471892
	1.57	0.697082	0.45375	0.635107	0.473647
	1.6	0.697623	0.454185	0.635689	0.474524
	1.63	0.697082	0.451085	0.635689	0.471892
	1.66	0.696002	0.44978	0.635107	0.474524
	1.69	0.697623	0.45375	0.635107	0.47765
	1.72	0.693232	0.455979	0.633869	0.475018
	1.75	0.692152	0.455055	0.635689	0.475018
	1.78	0.694313	0.454185	0.635689	0.47765
	1.81	0.693232	0.452879	0.635689	0.479022
	1.84	0.692692	0.45152	0.633869	0.479022
	1.87	0.693232	0.456414	0.633869	0.481709
	1.9	0.693773	0.455055	0.634452	0.482148
	1.93	0.691071	0.457284	0.634452	0.479899
	1.96	0.693232	0.459514	0.635107	0.484396
	1.99	0.697623	0.459949	0.635107	0.484835
	2.02	0.699851	0.459079	0.635689	0.486151
	2.05	0.693232	0.461254	0.636271	0.487961
	2.08	0.691612	0.463049	0.638018	0.488839
	2.11	0.693232	0.463919	0.635689	0.493281
	2.14	0.691071	0.465278	0.635689	0.493775
	2.17	0.692152	0.468378	0.634452	0.49553
	2.2	0.692152	0.469683	0.635689	0.498218
	2.23	0.692152	0.470118	0.641584	0.49734
	2.26	0.692692	0.471913	0.6386	0.49734
	2.29	0.692152	0.470988	0.642748	0.499534
	2.32	0.689923	0.475882	0.641584	0.503592
	2.35	0.691612	0.475012	0.643985	0.50447
	2.38	0.692152	0.475447	0.643985	0.506719
	2.41	0.694921	0.479417	0.64333	0.509351
	2.44	0.694313	0.479417	0.644567	0.5116
	2.47	0.694313	0.481647	0.64988	0.510722
	2.5	0.693232	0.482952	0.648716	0.512477
	2.53	0.689923	0.484746	0.648133	0.515604
	2.56	0.699311	0.487411	0.64988	0.520101
	2.59	0.694313	0.489151	0.651627	0.526353
	2.62	0.695461	0.490946	0.652281	0.523666
	2.65	0.694921	0.490946	0.653446	0.522788
	2.68	0.696542	0.494915	0.658176	0.524543
	2.71	0.696542	0.49361	0.657012	0.526353
	2.74	0.694921	0.495786	0.658176	0.531235
	2.77	0.694313	0.501115	0.658758	0.532167
	2.8	0.698771	0.502855	0.658758	0.535293
	2.83	0.699311	0.506879	0.662324	0.534361
	2.86	0.698771	0.503779	0.661742	0.535293
	2.89	0.700392	0.50465	0.664071	0.538858
	2.92	0.703161	0.509054	0.666473	0.542862
	2.95	0.700392	0.511719	0.666473	0.543301
	2.98	0.702013	0.513514	0.668874	0.544617
	3.01	0.707551	0.514384	0.670039	0.546427
	3.04	0.702013	0.514384	0.671203	0.548237
	3.07	0.700932	0.517918	0.669456	0.545988
	3.1	0.700932	0.520148	0.675933	0.549553
	3.13	0.707551	0.521018	0.675933	0.554489
	3.16	0.703701	0.523683	0.680664	0.555367
	3.19	0.708091	0.525477	0.678917	0.556683
	3.22	0.705862	0.527652	0.682483	0.558054
	3.25	0.708632	0.530317	0.680082	0.559809
	3.28	0.707011	0.530752	0.682483	0.56118
	3.31	0.709172	0.531677	0.68423	0.562497
	3.34	0.711401	0.535646	0.686631	0.567433
	3.37	0.712481	0.536951	0.687796	0.569188
	3.4	0.71086	0.539616	0.691362	0.569627
	3.43	0.713562	0.537876	0.687213	0.570559
	3.46	0.71471	0.541411	0.692526	0.575001
	3.49	0.71471	0.541411	0.691944	0.574124
	3.52	0.715251	0.542716	0.690779	0.57544
	3.55	0.715251	0.544945	0.696092	0.575001
	3.58	0.717412	0.543586	0.697256	0.579005
	3.61	0.716331	0.54848	0.696674	0.580376
	3.64	0.721802	0.54848	0.697839	0.583502
	3.67	0.721262	0.551145	0.698494	0.58438
	3.7	0.720181	0.554244	0.70024	0.587945
	3.73	0.724571	0.554244	0.701405	0.585696
	3.76	0.725111	0.559519	0.700822	0.586135
	3.79	0.72349	0.558214	0.703224	0.587945
	3.82	0.72349	0.557779	0.704971	0.590194
	3.85	0.725652	0.560009	0.706135	0.591071
	3.88	0.725111	0.563108	0.705553	0.589755
	3.91	0.7268	0.563108	0.708536	0.595075
	3.94	0.727881	0.564849	0.709701	0.594636
	3.97	0.730109	0.567078	0.706717	0.597762
	4	0.733351	0.569743	0.714431	0.597762
	4.03	0.73119	0.571048	0.715013	0.601327
	4.06	0.728961	0.574148	0.715668	0.602698
	4.09	0.729502	0.574148	0.715668	0.603137
	4.12	0.732271	0.575453	0.714431	0.604453
	4.15	0.733351	0.575453	0.720981	0.606263
	4.18	0.732811	0.576377	0.717415	0.60226
	4.21	0.73612	0.575942	0.716833	0.603576
	4.24	0.73612	0.580782	0.719817	0.608951
	4.27	0.73612	0.579912	0.723965	0.612516
	4.3	0.73612	0.579912	0.717997	0.612955
	4.33	0.73997	0.583012	0.720399	0.615203
	4.36	0.737201	0.583447	0.723965	0.613393
	4.39	0.737741	0.584752	0.725711	0.617397
	4.42	0.73943	0.586981	0.725129	0.618329
	4.45	0.73997	0.590516	0.726294	0.617397
	4.48	0.74328	0.590081	0.726294	0.619207
	4.51	0.74328	0.592311	0.725711	0.620523
	4.54	0.746049	0.591876	0.732188	0.617836
	4.57	0.74328	0.592311	0.72986	0.620523
	4.6	0.74328	0.594051	0.731024	0.623649
	4.63	0.74328	0.595845	0.732843	0.625898
	4.66	0.74382	0.596715	0.732188	0.626776
	4.69	0.74767	0.59851	0.73459	0.629902
	4.72	0.749291	0.598945	0.736337	0.625898
	4.75	0.749291	0.598945	0.735172	0.627214
	4.78	0.749291	0.60025	0.736337	0.627214
	4.81	0.750439	0.600685	0.73932	0.635715
	4.84	0.750979	0.602045	0.738156	0.632589
	4.87	0.75152	0.604709	0.740485	0.631712
	4.9	0.75152	0.604709	0.740485	0.634399
	4.93	0.75645	0.60645	0.742304	0.637525
	4.96	0.754289	0.608244	0.739902	0.636154
	4.99	0.753748	0.60645	0.742304	0.638403
	5.02	0.75206	0.60645	0.747034	0.638403
	5.05	0.75152	0.608679	0.744051	0.64109
	5.08	0.755369	0.609114	0.741722	0.640158
	5.11	0.76084	0.608679	0.74587	0.641968
	5.14	0.75976	0.611779	0.742886	0.642407
	5.17	0.758679	0.614443	0.749436	0.642407
	5.2	0.75976	0.612649	0.744633	0.645094
	5.23	0.761448	0.614008	0.745288	0.647781
	5.26	0.761448	0.612649	0.747034	0.646904
	5.29	0.762529	0.617978	0.748199	0.646904
	5.32	0.762529	0.620643	0.743468	0.647781
	5.35	0.76469	0.618413	0.747034	0.649098
	5.38	0.76469	0.619283	0.748781	0.650908
	5.41	0.762529	0.620643	0.755331	0.65003
	5.44	0.765838	0.621513	0.751765	0.653102
	5.47	0.76523	0.622383	0.756495	0.656228
	5.5	0.763609	0.625483	0.754166	0.654034
	5.53	0.765838	0.625048	0.752347	0.652663
	5.56	0.770769	0.626407	0.755331	0.652663
	5.59	0.766378	0.627277	0.754166	0.655789
	5.62	0.76854	0.625483	0.756495	0.659354
	5.65	0.766919	0.628147	0.754166	0.657599
	5.68	0.76854	0.627277	0.756495	0.661164
	5.71	0.76854	0.631682	0.755913	0.662974
	5.74	0.770769	0.634347	0.756495	0.662041
	5.77	0.77239	0.631247	0.757732	0.663412
	5.8	0.771849	0.631247	0.755331	0.664729
	5.83	0.771849	0.633041	0.760643	0.666539
	5.86	0.773538	0.634347	0.760061	0.665606
	5.89	0.775159	0.638751	0.760061	0.666977
	5.92	0.77239	0.638316	0.760061	0.668733
	5.95	0.774618	0.639241	0.760643	0.670104
	5.98	0.773538	0.638316	0.763627	0.669665
	6.01	0.778468	0.637446	0.761808	0.670542
	6.04	0.778468	0.639241	0.763045	0.669665
	6.07	0.780629	0.640981	0.767193	0.670981
	6.1	0.781237	0.644081	0.765956	0.672791
	6.13	0.783399	0.644516	0.764209	0.672352
	6.16	0.780629	0.643646	0.767193	0.671859
	6.19	0.782318	0.645875	0.771341	0.674107
	6.22	0.785627	0.64718	0.764791	0.674107
	6.25	0.783939	0.645875	0.766611	0.675917
	6.28	0.785087	0.65028	0.767193	0.67855
	6.31	0.782858	0.64941	0.769522	0.676356
	6.34	0.783399	0.649845	0.766611	0.679482
	6.37	0.785627	0.65164	0.767775	0.676795
	6.4	0.788937	0.65164	0.765956	0.679043
	6.43	0.787248	0.653815	0.771341	0.679921
	6.46	0.788329	0.65338	0.772506	0.681237
	6.49	0.790558	0.65338	0.771923	0.680799
	6.52	0.785087	0.656914	0.771923	0.683925
	6.55	0.791639	0.658274	0.771923	0.68036
	6.58	0.790558	0.658709	0.769522	0.683486
	6.61	0.790558	0.658274	0.772506	0.683925
	6.64	0.790558	0.658709	0.774252	0.686173
	6.67	0.792719	0.663549	0.776072	0.690177
	6.7	0.788937	0.660449	0.774907	0.688861
	6.73	0.787789	0.661374	0.777818	0.689738
	6.76	0.793867	0.665343	0.777818	0.694181
	6.79	0.795488	0.663984	0.777236	0.692865
	6.82	0.793867	0.665343	0.776072	0.691987
	6.85	0.794948	0.666213	0.775489	0.693303
	6.88	0.793327	0.665343	0.771341	0.693742
	6.91	0.793867	0.665778	0.768357	0.692865
	6.94	0.796569	0.668443	0.777236	0.698678
	6.97	0.788937	0.671108	0.7784	0.696868
	7	0.798798	0.670673	0.777236	0.698239
	7.03	0.799338	0.671543	0.7784	0.699117
	7.06	0.796569	0.672848	0.777236	0.698678
	7.09	0.799878	0.673772	0.776654	0.699556
	7.12	0.797177	0.674207	0.78495	0.698239
	7.15	0.799878	0.674207	0.783204	0.700433
	7.18	0.803728	0.675077	0.781966	0.702682
	7.21	0.797717	0.677307	0.783204	0.704492
	7.24	0.802648	0.676818	0.779638	0.702243
	7.27	0.802648	0.679482	0.782549	0.701804
	7.3	0.804876	0.679917	0.785532	0.702682
	7.33	0.803188	0.681712	0.783204	0.707124
	7.36	0.801567	0.684377	0.781966	0.710251
	7.39	0.807578	0.683017	0.783786	0.711622
	7.42	0.805957	0.680842	0.786115	0.709812
	7.45	0.814737	0.683941	0.786697	0.706686
	7.48	0.806497	0.683941	0.789681	0.706686
	7.51	0.806497	0.687041	0.786697	0.711183
	7.54	0.805417	0.684377	0.789098	0.708934
	7.57	0.810347	0.688346	0.787352	0.712061
	7.6	0.807038	0.692316	0.784368	0.714748
	7.63	0.808118	0.691446	0.786115	0.714748
	7.66	0.811968	0.692316	0.788516	0.714748
	7.69	0.809267	0.690141	0.791427	0.71387
	7.72	0.809807	0.69634	0.792082	0.712499
	7.75	0.811968	0.692316	0.790845	0.715187
	7.78	0.811428	0.693676	0.790263	0.717435
	7.81	0.813657	0.69721	0.787934	0.716064
	7.84	0.813116	0.69721	0.790845	0.716064
	7.87	0.815278	0.69808	0.790845	0.717874
	7.9	0.816426	0.69944	0.792664	0.717874
	7.93	0.818047	0.70118	0.798559	0.71919
	7.96	0.821897	0.70254	0.797395	0.719629
	7.99	0.813657	0.70428	0.793829	0.720068
	8.02	0.814737	0.70341	0.793246	0.721439
	8.05	0.819668	0.703845	0.792082	0.722755
	8.08	0.815818	0.70428	0.794993	0.721878
	8.11	0.815278	0.706509	0.791427	0.721878
	8.14	0.819668	0.709609	0.796812	0.724127
	8.17	0.819127	0.709174	0.798559	0.727253
	8.2	0.817506	0.710479	0.799141	0.72813
	8.23	0.817506	0.709609	0.794993	0.725443
	8.26	0.817506	0.710044	0.790845	0.725443
	8.29	0.820208	0.712274	0.794411	0.725443
	8.32	0.819127	0.713579	0.794993	0.727692
	8.35	0.822437	0.714014	0.797977	0.731257
	8.38	0.822977	0.710479	0.796812	0.730818
	8.41	0.822437	0.715373	0.79623	0.729447
	8.44	0.822437	0.715373	0.794993	0.730818
	8.47	0.815818	0.718038	0.79623	0.734821
	8.5	0.820816	0.717113	0.796812	0.734383
	8.53	0.822437	0.719778	0.802125	0.733505
	8.56	0.829596	0.721083	0.801543	0.73526
	8.59	0.825206	0.722443	0.802707	0.736631
	8.62	0.824666	0.725977	0.800961	0.735699
	8.65	0.825206	0.722443	0.803872	0.733944
	8.68	0.829056	0.723748	0.802125	0.733944
	8.71	0.827908	0.727283	0.804527	0.736631
	8.74	0.828515	0.725107	0.805109	0.738825
	8.77	0.828515	0.727283	0.806855	0.738386
	8.8	0.827367	0.727772	0.804527	0.741074
	8.83	0.828515	0.730382	0.803289	0.741951
	8.86	0.829596	0.730872	0.804527	0.74239
	8.89	0.830136	0.731742	0.805691	0.742884
	8.92	0.831217	0.733482	0.806855	0.741951
	8.95	0.829596	0.734841	0.805109	0.740196
	8.98	0.833446	0.733047	0.805691	0.741513
	9.01	0.833446	0.733047	0.805691	0.743323
	9.04	0.833986	0.735277	0.806273	0.7442
	9.07	0.834527	0.736582	0.809257	0.745078
	9.1	0.833986	0.737071	0.806855	0.74601
	9.13	0.832365	0.738376	0.808675	0.745516
	9.16	0.832365	0.740606	0.80802	0.745078
	9.19	0.833446	0.738811	0.809257	0.744639
	9.22	0.833986	0.738811	0.81457	0.747765
	9.25	0.833986	0.741476	0.810421	0.750452
	9.28	0.835067	0.743216	0.809839	0.746888
	9.31	0.838917	0.746316	0.80802	0.750891
	9.34	0.838917	0.744576	0.811004	0.743761
	9.37	0.834527	0.741911	0.811586	0.75133
	9.4	0.837296	0.746316	0.811586	0.747765
	9.43	0.840605	0.746316	0.813987	0.750452
	9.46	0.836215	0.748545	0.811586	0.75133
	9.49	0.839457	0.744576	0.811586	0.751769
	9.52	0.837836	0.75208	0.811586	0.754456
	9.55	0.837296	0.75034	0.812823	0.750014
	9.58	0.842766	0.75121	0.81457	0.75133
	9.61	0.842226	0.75208	0.815734	0.752701
	9.64	0.840065	0.750775	0.81457	0.746888
	9.67	0.842766	0.750775	0.816316	0.755827
	9.7	0.842766	0.754745	0.815152	0.755827
	9.73	0.842766	0.754745	0.815734	0.758021
	9.76	0.843307	0.75518	0.816316	0.758515
	9.79	0.844455	0.757409	0.816316	0.758515
	9.82	0.842766	0.760509	0.817553	0.758515
	9.85	0.844455	0.758279	0.818718	0.758021
	9.88	0.844455	0.756974	0.816316	0.76027
	9.91	0.845536	0.760944	0.820464	0.762957
	9.94	0.844995	0.761814	0.8193	0.758954
	9.97	0.846616	0.760074	0.818136	0.759392
	10	0.842766	0.760944	0.822866	0.763396
	10.03	0.846616	0.763609	0.821701	0.762519
	10.06	0.843307	0.764479	0.8193	0.762519
	10.09	0.844995	0.764914	0.816971	0.764712
	10.12	0.847157	0.764914	0.821701	0.765206
	10.15	0.849926	0.765838	0.820464	0.767839
	10.18	0.848305	0.763609	0.822284	0.765206
	10.21	0.846616	0.763609	0.82403	0.764712
	10.24	0.848845	0.766708	0.818136	0.766083
	10.27	0.848845	0.767143	0.822284	0.764712
	10.3	0.849385	0.768938	0.821047	0.766522
	10.33	0.853235	0.770678	0.82403	0.766961
	10.36	0.851006	0.771113	0.824612	0.7674
	10.39	0.848845	0.770243	0.822866	0.767839
	10.42	0.849385	0.771548	0.825195	0.768771
	10.45	0.851006	0.774213	0.826432	0.771458
	10.48	0.852155	0.775572	0.82585	0.771458
	10.51	0.851547	0.778672	0.825195	0.769648
	10.54	0.853775	0.774648	0.827014	0.770965
	10.57	0.853775	0.777748	0.829343	0.770087
	10.6	0.856004	0.777748	0.828178	0.770526
	10.63	0.855396	0.772038	0.827596	0.769648
	10.66	0.854316	0.779977	0.827014	0.768771
	10.69	0.854856	0.778672	0.82585	0.774585
	10.72	0.854316	0.780847	0.825195	0.775023
	10.75	0.852695	0.782642	0.826432	0.773652
	10.78	0.855396	0.781772	0.83058	0.773652
	10.81	0.856545	0.783077	0.829343	0.772336
	10.84	0.855396	0.782207	0.829343	0.774585
	10.87	0.858166	0.787047	0.827014	0.774585
	10.9	0.858166	0.784436	0.829998	0.775901
	10.93	0.857625	0.785306	0.829998	0.775023
	10.96	0.854316	0.783512	0.828761	0.776778
	10.99	0.853775	0.786177	0.834728	0.775462
	11.02	0.856004	0.787482	0.83058	0.777217
	11.05	0.856545	0.788406	0.829343	0.77815
	11.08	0.859246	0.787971	0.828761	0.779027
	11.11	0.853235	0.788841	0.832327	0.779466
	11.14	0.858706	0.789711	0.826432	0.779027
	11.17	0.859246	0.790581	0.832909	0.779466
	11.2	0.859246	0.791941	0.835893	0.780837
	11.23	0.863704	0.791071	0.837057	0.780343
	11.26	0.861475	0.791071	0.837639	0.781276
	11.29	0.859854	0.791941	0.836475	0.782592
	11.32	0.858166	0.795041	0.837057	0.78347
	11.35	0.860935	0.792811	0.836475	0.782153
	11.38	0.862015	0.801675	0.838294	0.781276
	11.41	0.863704	0.795911	0.834146	0.782153
	11.44	0.865325	0.795911	0.835893	0.78347
	11.47	0.864244	0.796781	0.836475	0.783031
	11.5	0.856545	0.795041	0.840623	0.784841
	11.53	0.861475	0.793681	0.837057	0.785718
	11.56	0.863096	0.799445	0.834728	0.788406
	11.59	0.864785	0.801675	0.837639	0.785279
	11.62	0.866406	0.796781	0.83531	0.787528
	11.65	0.862556	0.796346	0.838294	0.787034
	11.68	0.865325	0.79901	0.840623	0.787034
	11.71	0.867554	0.80124	0.841205	0.786596
	11.74	0.866406	0.80211	0.843607	0.789722
	11.77	0.864244	0.803469	0.843607	0.789283
	11.8	0.865865	0.80434	0.845353	0.789722
	11.83	0.866946	0.79988	0.839459	0.789283
	11.86	0.866406	0.803469	0.838876	0.788844
	11.89	0.866946	0.80434	0.839459	0.789722
	11.92	0.868634	0.803905	0.842442	0.789722
	11.95	0.871403	0.803905	0.844189	0.789283
	11.98	0.869175	0.80521	0.84659	0.789722
	12.01	0.869175	0.806569	0.844189	0.790161
	12.04	0.870255	0.808309	0.844189	0.791093
	12.07	0.868094	0.806569	0.844189	0.790161
	12.1	0.869715	0.806569	0.843607	0.791971
	12.13	0.866946	0.807874	0.848919	0.795097
	12.16	0.869715	0.810974	0.841787	0.792409
	12.19	0.870255	0.812279	0.845936	0.794219
	12.22	0.869715	0.810104	0.844771	0.794658
	12.25	0.871944	0.810974	0.847173	0.795097
	12.28	0.870796	0.810104	0.84659	0.793287
	12.31	0.868634	0.810539	0.845936	0.792848
	12.34	0.869175	0.813204	0.847173	0.795097
	12.37	0.871403	0.815814	0.844771	0.795536
	12.4	0.871944	0.816303	0.84659	0.794219
	12.43	0.876334	0.817173	0.84659	0.796907
	12.46	0.873024	0.814074	0.847755	0.797345
	12.49	0.869715	0.815379	0.847755	0.795536
	12.52	0.871944	0.813204	0.849501	0.796413
	12.55	0.868634	0.815814	0.849501	0.796413
	12.58	0.872484	0.815814	0.848337	0.797784
	12.61	0.874105	0.816738	0.847755	0.801788
	12.64	0.873565	0.814074	0.851321	0.802665
	12.67	0.874645	0.816738	0.851321	0.800472
	12.7	0.874645	0.817173	0.852485	0.800472
	12.73	0.876334	0.817608	0.852485	0.799101
	12.76	0.875794	0.816738	0.850666	0.804475
	12.79	0.876874	0.819403	0.848337	0.804475
	12.82	0.876874	0.821143	0.852485	0.801349
	12.85	0.875186	0.821143	0.847173	0.802227
	12.88	0.877955	0.823373	0.853067	0.805353
	12.91	0.876874	0.823373	0.848919	0.801788
	12.94	0.875186	0.822938	0.853067	0.803598
	12.97	0.876334	0.821578	0.855469	0.803159
	13	0.875794	0.822938	0.854814	0.802665
	13.03	0.875186	0.820708	0.854814	0.803159
	13.06	0.879643	0.822013	0.856051	0.804475
	13.09	0.881264	0.822503	0.857798	0.803598
	13.12	0.879036	0.823808	0.855469	0.802227
	13.15	0.880724	0.824678	0.856051	0.804914
	13.18	0.881264	0.826472	0.85838	0.804037
	13.21	0.881264	0.825602	0.855469	0.803598
	13.24	0.877955	0.825602	0.860782	0.801788
	13.27	0.877415	0.824678	0.857216	0.805353
	13.3	0.881264	0.828213	0.85838	0.806285
	13.33	0.879643	0.824678	0.857216	0.801788
	13.36	0.876874	0.824678	0.859617	0.807163
	13.39	0.881805	0.828702	0.857798	0.808918
	13.42	0.884574	0.827342	0.858962	0.806724
	13.45	0.881264	0.827777	0.857798	0.807163
	13.48	0.885114	0.832237	0.854232	0.808479
	13.51	0.881264	0.829572	0.854814	0.80804
	13.54	0.880184	0.828213	0.857798	0.809357
	13.57	0.882885	0.830007	0.860782	0.807602
	13.6	0.885114	0.830877	0.859617	0.805353
	13.63	0.881805	0.829572	0.860199	0.80985
	13.66	0.881805	0.828702	0.858962	0.810289
	13.69	0.882345	0.830877	0.860782	0.811167
	13.72	0.885114	0.830442	0.859617	0.810728
	13.75	0.882885	0.831802	0.863765	0.808918
	13.78	0.882885	0.832237	0.862528	0.809357
	13.81	0.881264	0.831312	0.861364	0.812044
	13.84	0.881805	0.834412	0.86311	0.811167
	13.87	0.884033	0.831802	0.863765	0.812483
	13.9	0.885114	0.837512	0.864348	0.808479
	13.93	0.885654	0.834847	0.86493	0.810728
	13.96	0.880184	0.836206	0.860782	0.812483
	13.99	0.880184	0.836641	0.857798	0.812483
	14.02	0.881264	0.835336	0.862528	0.814732
	14.05	0.881805	0.834412	0.866094	0.814732
	14.08	0.884574	0.835771	0.86966	0.812976
	14.11	0.882345	0.837077	0.864348	0.813854
	14.14	0.886195	0.837077	0.864348	0.814732
	14.17	0.886735	0.836641	0.864348	0.814293
	14.2	0.886195	0.834847	0.867259	0.815609
	14.23	0.881805	0.834412	0.873226	0.814732
	14.26	0.882885	0.838436	0.867259	0.815609
	14.29	0.886195	0.839741	0.867914	0.812483
	14.32	0.889504	0.842406	0.868496	0.816103
	14.35	0.882885	0.840176	0.867259	0.817858
	14.38	0.886735	0.840176	0.868496	0.816541
	14.41	0.890045	0.838871	0.866676	0.816103
	14.44	0.886735	0.840176	0.868496	0.816541
	14.47	0.885654	0.841536	0.86493	0.818296
	14.5	0.886195	0.839741	0.868496	0.819229
	14.53	0.887883	0.839306	0.86966	0.818296
	14.56	0.887343	0.842406	0.872062	0.816103
	14.59	0.891193	0.837077	0.86966	0.816541
	14.62	0.889504	0.841046	0.871407	0.820984
	14.65	0.888964	0.841536	0.870825	0.817419
	14.68	0.888424	0.843276	0.86966	0.815609
	14.71	0.891193	0.840611	0.86966	0.822794
	14.74	0.888424	0.844635	0.870242	0.819668
	14.77	0.888424	0.842406	0.873226	0.818735
	14.8	0.888424	0.841046	0.872062	0.81698
	14.83	0.889504	0.842406	0.872644	0.819668
	14.86	0.890045	0.841046	0.872062	0.820984
	14.89	0.889504	0.845941	0.871407	0.822355
	14.92	0.891733	0.84507	0.870825	0.822355
	14.95	0.888424	0.84507	0.872062	0.819229
	14.98	0.887883	0.84507	0.867914	0.820545
	15.01	0.887883	0.845941	0.875555	0.822355
	15.04	0.890585	0.844146	0.875555	0.822794
	15.07	0.885114	0.845505	0.879121	0.824549
	15.1	0.890045	0.847246	0.87621	0.82411
	15.13	0.893354	0.845941	0.874973	0.823233
	15.16	0.892273	0.846376	0.877374	0.821423
	15.19	0.888424	0.845941	0.873226	0.821861
	15.22	0.891193	0.846376	0.872644	0.823233
	15.25	0.887883	0.84904	0.873808	0.822794
	15.28	0.887343	0.84817	0.877374	0.823233
	15.31	0.892814	0.849475	0.877956	0.824988
	15.34	0.892273	0.846376	0.878539	0.822355
	15.37	0.886195	0.84991	0.875555	0.82411
	15.4	0.892814	0.84817	0.87621	0.823233
	15.43	0.893354	0.84817	0.87621	0.824549
	15.46	0.891193	0.850345	0.880285	0.82411
	15.49	0.894435	0.849475	0.877374	0.823233
	15.52	0.892273	0.84991	0.877956	0.824988
	15.55	0.891193	0.849475	0.876792	0.826798
	15.58	0.895043	0.846811	0.877956	0.823233
	15.61	0.893894	0.845941	0.876792	0.823233
	15.64	0.895043	0.84817	0.877956	0.82592
	15.67	0.895583	0.85127	0.879703	0.825481
	15.7	0.895583	0.849475	0.88094	0.824549
	15.73	0.893354	0.85214	0.880285	0.820545
	15.76	0.892814	0.84991	0.881522	0.823671
	15.79	0.896123	0.850835	0.881522	0.824549
	15.82	0.895583	0.850835	0.884433	0.82592
	15.85	0.893354	0.853934	0.882105	0.826359
	15.88	0.892273	0.85301	0.886253	0.830801
	15.91	0.892273	0.85301	0.883269	0.830801
	15.94	0.892814	0.853445	0.885088	0.830801
	15.97	0.893894	0.85127	0.88094	0.827236
	16	0.893894	0.850835	0.88094	0.828607
	16.03	0.897204	0.851705	0.881522	0.828114
	16.06	0.894435	0.850345	0.880285	0.829924
	16.09	0.897204	0.851705	0.887417	0.829485
	16.12	0.888424	0.853934	0.882105	0.830363
	16.15	0.895043	0.853934	0.881522	0.832611
	16.18	0.895583	0.853445	0.883851	0.829485
	16.21	0.896123	0.856545	0.884433	0.826798
	16.24	0.898892	0.857904	0.883269	0.826359
	16.27	0.897204	0.85611	0.88094	0.829485
	16.3	0.897744	0.85524	0.883851	0.830363
	16.33	0.895043	0.864104	0.882687	0.830801
	16.36	0.898284	0.85524	0.885088	0.834366
	16.39	0.895583	0.853934	0.884433	0.829924
	16.42	0.899433	0.85611	0.881522	0.830363
	16.45	0.897204	0.850835	0.883851	0.827675
	16.48	0.895583	0.854369	0.892148	0.828114
	16.51	0.896664	0.855675	0.887417	0.831679
	16.54	0.896123	0.858774	0.885671	0.833489
	16.57	0.896123	0.857469	0.887417	0.834366
	16.6	0.897744	0.858774	0.886253	0.832611
	16.63	0.899973	0.85301	0.887417	0.832611
	16.66	0.897204	0.858339	0.889237	0.833489
	16.69	0.896664	0.855675	0.889237	0.834366
	16.72	0.896664	0.85698	0.884433	0.835737
	16.75	0.897204	0.857904	0.886835	0.834366
	16.78	0.897204	0.855675	0.888582	0.83124
	16.81	0.896123	0.860569	0.891565	0.836176
	16.84	0.898892	0.85698	0.894549	0.833927
	16.87	0.899433	0.856545	0.884433	0.833489
	16.9	0.899973	0.85698	0.887417	0.837492
	16.93	0.901054	0.85698	0.887417	0.834805
	16.96	0.903823	0.858774	0.887999	0.829924
	16.99	0.899973	0.861004	0.889819	0.834366
	17.02	0.902134	0.859209	0.888582	0.83305
	17.05	0.901594	0.859644	0.890983	0.833927
	17.08	0.900513	0.858774	0.892148	0.833927
	17.11	0.899433	0.85698	0.890401	0.833489
	17.14	0.901594	0.859644	0.892148	0.834805
	17.17	0.901594	0.861439	0.890401	0.835299
	17.2	0.901594	0.861874	0.898115	0.837054
	17.23	0.903282	0.862309	0.893385	0.836176
	17.26	0.899433	0.859209	0.89273	0.837054
	17.29	0.899973	0.860569	0.885671	0.834805
	17.32	0.901594	0.858774	0.892148	0.835737
	17.35	0.899973	0.860079	0.89273	0.834805
	17.38	0.897204	0.860569	0.89273	0.836615
	17.41	0.899433	0.861004	0.890983	0.837931
	17.44	0.901594	0.857904	0.887417	0.835299
	17.47	0.898284	0.862309	0.89273	0.83305
	17.5	0.901594	0.859644	0.894549	0.837054
	17.53	0.899433	0.859209	0.893967	0.836615
	17.56	0.899973	0.862309	0.895131	0.838425
	17.59	0.899433	0.863179	0.890983	0.838425
	17.62	0.901054	0.863668	0.890401	0.839302
	17.65	0.902134	0.863668	0.889819	0.837931
	17.68	0.902675	0.862744	0.887999	0.838864
	17.71	0.903282	0.859644	0.892148	0.84018
	17.74	0.903282	0.862309	0.894549	0.839302
	17.77	0.903282	0.862309	0.894549	0.837931
	17.8	0.902134	0.862309	0.892148	0.837054
	17.83	0.899973	0.863179	0.892148	0.839302
	17.86	0.903282	0.864104	0.893385	0.84018
	17.89	0.903282	0.861874	0.894549	0.838425
	17.92	0.903282	0.860079	0.895714	0.839741
	17.95	0.899973	0.864104	0.897533	0.837492
	17.98	0.905444	0.863179	0.896878	0.838864
	18.01	0.903823	0.864104	0.896296	0.838425
	18.04	0.903823	0.865844	0.896296	0.839302
	18.07	0.902134	0.862744	0.894549	0.837931
	18.1	0.902134	0.863668	0.897533	0.839741
	18.13	0.901594	0.864104	0.894549	0.84018
	18.16	0.899973	0.864539	0.896878	0.84018
	18.19	0.896664	0.865844	0.898697	0.839302
	18.22	0.903823	0.863668	0.898115	0.84018
	18.25	0.903282	0.864974	0.896296	0.840619
	18.28	0.905444	0.864539	0.898115	0.840619
	18.31	0.905444	0.863179	0.89928	0.841551
	18.34	0.904903	0.861874	0.898115	0.841551
	18.37	0.899973	0.865409	0.901026	0.838425
	18.4	0.903282	0.863179	0.90401	0.845116
	18.43	0.903282	0.869868	0.895714	0.842867
	18.46	0.903823	0.867638	0.899862	0.842429
	18.49	0.908753	0.865409	0.901681	0.841551
	18.52	0.903282	0.864539	0.901026	0.843745
	18.55	0.903823	0.865409	0.901681	0.840619
	18.58	0.903823	0.866279	0.901681	0.841057
	18.61	0.904363	0.865844	0.901026	0.842867
	18.64	0.904903	0.865844	0.900444	0.842867
	18.67	0.900513	0.869378	0.901681	0.844184
	18.7	0.902134	0.865844	0.902263	0.84199
	18.73	0.903823	0.865844	0.901026	0.842429
	18.76	0.905984	0.866768	0.899862	0.846432
	18.79	0.904363	0.870738	0.89928	0.841551
	18.82	0.907673	0.870738	0.905174	0.841551
	18.85	0.903823	0.867638	0.900444	0.842429
	18.88	0.904903	0.868073	0.902845	0.844184
	18.91	0.901594	0.868508	0.903428	0.843306
	18.94	0.905984	0.865844	0.902845	0.842429
	18.97	0.906524	0.866768	0.902845	0.840619
	19	0.902134	0.867203	0.904592	0.844677
	19.03	0.903823	0.868073	0.90401	0.844184
	19.06	0.900513	0.868073	0.90401	0.845116
	19.09	0.903282	0.868943	0.904592	0.845116
	19.12	0.904363	0.869378	0.902845	0.843306
	19.15	0.904903	0.868943	0.904592	0.845116
	19.18	0.905984	0.868073	0.904592	0.844184
	19.21	0.905444	0.867638	0.908158	0.843745
	19.24	0.904903	0.868073	0.904592	0.844184
	19.27	0.906524	0.868073	0.902263	0.843745
	19.3	0.906524	0.869868	0.905829	0.842429
	19.33	0.906524	0.871173	0.906994	0.846432
	19.36	0.907132	0.867203	0.906411	0.846871
	19.39	0.903823	0.868508	0.904592	0.846871
	19.42	0.904903	0.872968	0.907576	0.848681
	19.45	0.902134	0.873838	0.905829	0.845116
	19.48	0.905444	0.868508	0.90401	0.845116
	19.51	0.905444	0.870303	0.90401	0.846871
	19.54	0.910982	0.868508	0.904592	0.844677
	19.57	0.906524	0.868073	0.902845	0.844677
	19.6	0.905444	0.868508	0.90401	0.846432
	19.63	0.907673	0.870303	0.906994	0.848242
	19.66	0.908213	0.867638	0.906411	0.846871
	19.69	0.907673	0.870303	0.906994	0.847803
	19.72	0.908753	0.869868	0.906411	0.846871
	19.75	0.908213	0.870303	0.907576	0.844677
	19.78	0.907673	0.866279	0.90401	0.843745
	19.81	0.905984	0.868943	0.909322	0.843306
	19.84	0.905444	0.869378	0.909322	0.848242
	19.87	0.907132	0.871173	0.908158	0.847803
	19.9	0.905984	0.868508	0.906994	0.84731
	19.93	0.907132	0.869378	0.911142	0.846871
	19.96	0.910374	0.871173	0.909905	0.846432
	19.99	0.908213	0.870303	0.908158	0.848681
	20.02	0.908213	0.873403	0.91056	0.848681
	20.05	0.909294	0.871173	0.911142	0.850436
	20.08	0.907673	0.868943	0.90874	0.85093
	20.11	0.905984	0.870303	0.909905	0.851807
	20.14	0.902675	0.871608	0.907576	0.849558
	20.17	0.908753	0.871608	0.906994	0.849558
	20.2	0.907673	0.869378	0.905829	0.851807
	20.23	0.906524	0.866768	0.905174	0.845555
	20.26	0.904363	0.870738	0.909322	0.847803
	20.29	0.907132	0.872478	0.911142	0.84912
	20.32	0.903823	0.870738	0.909905	0.853123
	20.35	0.905984	0.870303	0.908158	0.850436
	20.38	0.909294	0.870738	0.906994	0.846432
	20.41	0.907673	0.872968	0.906994	0.852685
	20.44	0.907673	0.868943	0.908158	0.846432
	20.47	0.907673	0.872043	0.909905	0.850436
	20.5	0.908753	0.872043	0.911724	0.849997
	20.53	0.909834	0.873403	0.911724	0.849558
	20.56	0.909834	0.872478	0.912306	0.845116
	20.59	0.906524	0.868073	0.909905	0.848681
	20.62	0.907132	0.869868	0.90874	0.847803
	20.65	0.907132	0.871173	0.909322	0.84912
	20.68	0.909294	0.871173	0.911142	0.852246
	20.71	0.910374	0.871608	0.911724	0.849558
	20.74	0.908213	0.874273	0.914708	0.853123
	20.77	0.908213	0.872968	0.911142	0.853123
	20.8	0.909294	0.876502	0.911724	0.84912
	20.83	0.908753	0.872968	0.909905	0.851807
	20.86	0.907673	0.872968	0.913471	0.852246
	20.89	0.909294	0.872968	0.917037	0.851807
	20.92	0.907673	0.873838	0.918856	0.852246
	20.95	0.903282	0.872968	0.914053	0.855372
	20.98	0.907673	0.872968	0.909322	0.853123
	21.01	0.906524	0.872043	0.913471	0.854001
	21.04	0.910374	0.875578	0.913471	0.853123
	21.07	0.909294	0.874708	0.911142	0.852246
	21.1	0.909834	0.875578	0.912306	0.851368
	21.13	0.908213	0.871608	0.914053	0.851807
	21.16	0.910374	0.873838	0.911142	0.852685
	21.19	0.910374	0.874708	0.91529	0.851368
	21.22	0.912603	0.872043	0.912888	0.854495
	21.25	0.909294	0.872968	0.912888	0.853562
	21.28	0.909834	0.872478	0.911724	0.851807
	21.31	0.911522	0.873838	0.913471	0.851807
	21.34	0.902675	0.874708	0.91529	0.851807
	21.37	0.909294	0.876067	0.914053	0.852246
	21.4	0.909834	0.875143	0.915872	0.851807
	21.43	0.910982	0.873838	0.917619	0.851807
	21.46	0.905984	0.875143	0.913471	0.854001
	21.49	0.908213	0.874273	0.91529	0.853562
	21.52	0.907132	0.873838	0.918201	0.853123
	21.55	0.907673	0.874273	0.916454	0.853123
	21.58	0.911522	0.875578	0.914708	0.855372
	21.61	0.911522	0.873403	0.914708	0.852246
	21.64	0.909834	0.875578	0.916454	0.854933
	21.67	0.907673	0.872968	0.917619	0.857127
	21.7	0.905984	0.872478	0.917619	0.855811
	21.73	0.908213	0.875143	0.918201	0.853562
	21.76	0.907132	0.876067	0.915872	0.854001
	21.79	0.910982	0.877807	0.914708	0.856688
	21.82	0.912603	0.876502	0.914708	0.855811
	21.85	0.910374	0.872968	0.914053	0.854933
	21.88	0.912063	0.874708	0.918856	0.85625
	21.91	0.911522	0.874273	0.916454	0.856688
	21.94	0.910374	0.874273	0.915872	0.854933
	21.97	0.914832	0.873838	0.91529	0.857127
	22	0.910374	0.875143	0.918201	0.855372
	22.03	0.912063	0.874708	0.924169	0.854001
	22.06	0.909834	0.875143	0.917619	0.853123
	22.09	0.915372	0.875578	0.915872	0.852685
	22.12	0.909834	0.876502	0.917037	0.854001
	22.15	0.910374	0.875578	0.915872	0.854933
	22.18	0.907673	0.876067	0.918201	0.855372
	22.21	0.907673	0.876502	0.917037	0.85625
	22.24	0.912063	0.876067	0.918201	0.854933
	22.27	0.912063	0.872043	0.916454	0.855811
	22.3	0.911522	0.872478	0.921185	0.858937
	22.33	0.909834	0.873838	0.92002	0.85806
	22.36	0.913143	0.876067	0.919438	0.857127
	22.39	0.908753	0.881342	0.92002	0.857621
	22.42	0.912063	0.877372	0.921185	0.857621
	22.45	0.912603	0.875578	0.921185	0.855372
	22.48	0.910982	0.877372	0.918201	0.855372
	22.51	0.907132	0.876502	0.925333	0.859376
	22.54	0.910982	0.876937	0.923586	0.853562
	22.57	0.911522	0.876937	0.922349	0.858498
	22.6	0.912063	0.876067	0.921185	0.858937
	22.63	0.913143	0.877807	0.918856	0.857621
	22.66	0.915372	0.877372	0.918201	0.867438
	22.69	0.912603	0.880037	0.920603	0.85806
	22.72	0.912603	0.880037	0.918856	0.85806
	22.75	0.912063	0.879602	0.920603	0.857621
	22.78	0.912063	0.879113	0.921185	0.858498
	22.81	0.910374	0.879602	0.921767	0.858937
	22.84	0.912063	0.877807	0.918201	0.859376
	22.87	0.910374	0.877372	0.917037	0.858498
	22.9	0.912603	0.876502	0.915872	0.858937
	22.93	0.912603	0.876937	0.921185	0.85806
	22.96	0.916453	0.876502	0.924169	0.855811
	22.99	0.914224	0.876502	0.926497	0.856688
	23.02	0.914224	0.877807	0.923586	0.85806
	23.05	0.914832	0.879113	0.923004	0.859376
	23.08	0.909834	0.877372	0.92002	0.859815
	23.11	0.916993	0.877807	0.923004	0.85806
	23.14	0.912063	0.877372	0.920603	0.860747
	23.17	0.910982	0.877807	0.921185	0.858937
	23.2	0.910982	0.877807	0.925915	0.857127
	23.23	0.914224	0.879113	0.921185	0.857621
	23.26	0.911522	0.880037	0.923004	0.862063
	23.29	0.914224	0.874708	0.927735	0.859376
	23.32	0.916993	0.878242	0.924751	0.860253
	23.35	0.913143	0.878677	0.929481	0.860253
	23.38	0.913684	0.877372	0.922349	0.860747
	23.41	0.908753	0.878242	0.927152	0.853562
	23.44	0.910982	0.877807	0.923586	0.862063
	23.47	0.911522	0.877372	0.928317	0.85806
	23.5	0.912063	0.879113	0.922349	0.85806
	23.53	0.914224	0.876937	0.926497	0.859376
	23.56	0.913143	0.877807	0.923586	0.85806
	23.59	0.912063	0.879113	0.923586	0.859376
	23.62	0.912063	0.882212	0.923586	0.859815
	23.65	0.913143	0.880907	0.924169	0.854933
	23.68	0.914832	0.877807	0.925333	0.858937
	23.71	0.914224	0.877807	0.924169	0.860253
	23.74	0.911522	0.876502	0.925915	0.860747
	23.77	0.914224	0.878242	0.924751	0.859815
	23.8	0.913684	0.878242	0.926497	0.861186
	23.83	0.910982	0.879602	0.923586	0.861186
	23.86	0.912603	0.881342	0.923586	0.862941
	23.89	0.914224	0.882212	0.927152	0.859815
	23.92	0.912063	0.880037	0.925915	0.860253
	23.95	0.915912	0.879113	0.924751	0.859376
	23.98	0.912063	0.878677	0.926497	0.862502
	24.01	0.911522	0.880037	0.928317	0.860747
	24.04	0.909834	0.877372	0.924751	0.861625
	24.07	0.914224	0.881342	0.923004	0.862941
	24.1	0.913684	0.881777	0.923004	0.864312
	24.13	0.912063	0.878242	0.927735	0.864312
	24.16	0.919222	0.880472	0.925333	0.863873
	24.19	0.915372	0.879602	0.927152	0.862502
	24.22	0.914832	0.879113	0.924751	0.862941
	24.25	0.915912	0.877372	0.927152	0.860253
	24.28	0.913143	0.879113	0.927735	0.862063
	24.31	0.914224	0.880907	0.923586	0.861625
	24.34	0.915912	0.880037	0.924751	0.86338
	24.37	0.915912	0.879113	0.928317	0.864312
	24.4	0.915912	0.876937	0.927152	0.861186
	24.43	0.920843	0.882212	0.927152	0.863873
	24.46	0.915912	0.878242	0.928317	0.862941
	24.49	0.912603	0.880037	0.924751	0.862063
	24.52	0.916453	0.880472	0.925333	0.863873
	24.55	0.916453	0.880907	0.924169	0.863873
	24.58	0.916993	0.880472	0.927735	0.86338
	24.61	0.916453	0.882702	0.927735	0.864751
	24.64	0.913684	0.882702	0.928317	0.864751
	24.67	0.914224	0.882702	0.928317	0.861625
	24.7	0.915372	0.883572	0.925915	0.864751
	24.73	0.915372	0.883572	0.928317	0.864312
	24.76	0.916453	0.883137	0.926497	0.864751
	24.79	0.916993	0.883572	0.928899	0.860253
	24.82	0.916993	0.881777	0.927152	0.863873
	24.85	0.915912	0.883137	0.928317	0.86338
	24.88	0.913143	0.879602	0.9313	0.862502
	24.91	0.906524	0.882212	0.928899	0.865189
	24.94	0.912603	0.880472	0.928899	0.865189
	24.97	0.915912	0.880037	0.930646	0.867877
	25	0.917533	0.880472	0.921767	0.864312
	25.03	0.915912	0.878242	0.927735	0.865628
	25.06	0.914224	0.882212	0.9313	0.864312
	25.09	0.913684	0.882702	0.930646	0.865628
	25.12	0.914832	0.882702	0.929481	0.865628
	25.15	0.915912	0.882212	0.928899	0.865628
	25.18	0.919222	0.881777	0.924751	0.865189
	25.21	0.917533	0.880472	0.930063	0.864751
	25.24	0.915372	0.881777	0.934794	0.865189
	25.27	0.914224	0.880472	0.928899	0.867877
	25.3	0.913143	0.881777	0.930646	0.867877
	25.33	0.913684	0.886671	0.932465	0.866506
	25.36	0.911522	0.883572	0.928317	0.866506
	25.39	0.915912	0.882212	0.925333	0.866067
	25.42	0.913143	0.882702	0.926497	0.865189
	25.45	0.916993	0.884007	0.928899	0.862502
	25.48	0.916993	0.881777	0.930646	0.862941
	25.51	0.916453	0.884442	0.926497	0.871881
	25.54	0.915912	0.883572	0.928899	0.864751
	25.57	0.914832	0.884442	0.930063	0.864751
	25.6	0.916453	0.883137	0.928899	0.865628
	25.63	0.918074	0.883572	0.9313	0.863873
	25.66	0.916993	0.881342	0.931883	0.867877
	25.69	0.915912	0.880907	0.932465	0.86338
	25.72	0.915372	0.883137	0.930063	0.865628
	25.75	0.915372	0.884877	0.928317	0.864751
	25.78	0.916453	0.883137	0.934211	0.865628
	25.81	0.917533	0.883572	0.932465	0.866067
	25.84	0.918074	0.883572	0.933047	0.866067
	25.87	0.916993	0.882702	0.931883	0.866506
	25.9	0.913143	0.884007	0.9313	0.864751
	25.93	0.914832	0.884007	0.933629	0.866067
	25.96	0.912603	0.883572	0.932465	0.867877
	25.99	0.915912	0.884442	0.933047	0.869632
	26.02	0.916993	0.883572	0.930646	0.869632
	26.05	0.916993	0.882212	0.934211	0.868754
	26.08	0.916453	0.881777	0.930646	0.866067
	26.11	0.915372	0.883572	0.928317	0.866067
	26.14	0.916993	0.884442	0.929481	0.868316
	26.17	0.915372	0.884877	0.931883	0.868316
	26.2	0.916453	0.884007	0.929481	0.867438
	26.23	0.915372	0.883572	0.931883	0.862502
	26.26	0.916453	0.885312	0.933047	0.862941
	26.29	0.913143	0.881342	0.933047	0.869632
	26.32	0.917533	0.883572	0.927735	0.869193
	26.35	0.916453	0.884442	0.937777	0.866999
	26.38	0.910982	0.883572	0.935449	0.864751
	26.41	0.915372	0.884007	0.933047	0.867877
	26.44	0.917533	0.882702	0.934794	0.867438
	26.47	0.920843	0.879602	0.930646	0.870564
	26.5	0.919222	0.885312	0.9313	0.864751
	26.53	0.918074	0.884877	0.931883	0.869193
	26.56	0.916453	0.886236	0.934794	0.868754
	26.59	0.919762	0.886671	0.936613	0.869632
	26.62	0.918682	0.886671	0.936031	0.868316
	26.65	0.918074	0.884442	0.933629	0.871442
	26.68	0.918682	0.887106	0.933629	0.867877
	26.71	0.917533	0.883572	0.933047	0.866999
	26.74	0.915912	0.885801	0.933047	0.865628
	26.77	0.913143	0.885312	0.933629	0.871003
	26.8	0.914224	0.885312	0.933047	0.869632
	26.83	0.917533	0.885312	0.931883	0.869193
	26.86	0.918682	0.883137	0.933047	0.866999
	26.89	0.918074	0.884442	0.935449	0.868316
	26.92	0.920303	0.886236	0.934211	0.867438
	26.95	0.916993	0.885801	0.935449	0.871003
	26.98	0.915912	0.885312	0.934211	0.871003
	27.01	0.919222	0.884877	0.930646	0.871003
	27.04	0.920843	0.886671	0.933047	0.870126
	27.07	0.919762	0.885312	0.936031	0.869632
	27.1	0.920843	0.885801	0.935449	0.867438
	27.13	0.918682	0.885801	0.934794	0.870126
	27.16	0.918682	0.886671	0.932465	0.869632
	27.19	0.917533	0.886236	0.933629	0.869193
	27.22	0.916453	0.884877	0.935449	0.870564
	27.25	0.918682	0.887106	0.934211	0.871003
	27.28	0.918682	0.887106	0.936613	0.871881
	27.31	0.915372	0.886671	0.937195	0.870126
	27.34	0.917533	0.887977	0.934211	0.870126
	27.37	0.917533	0.882212	0.934211	0.869193
	27.4	0.918074	0.885312	0.937195	0.873252
	27.43	0.919762	0.889771	0.935449	0.871003
	27.46	0.914224	0.888901	0.937195	0.870126
	27.49	0.918074	0.885801	0.937777	0.869193
	27.52	0.917533	0.884877	0.934794	0.869632
	27.55	0.918682	0.884007	0.934794	0.872758
	27.58	0.917533	0.887977	0.937195	0.873252
	27.61	0.914832	0.884442	0.936031	0.866067
	27.64	0.915912	0.886236	0.933629	0.874129
	27.67	0.917533	0.889771	0.934211	0.871881
	27.7	0.918682	0.887541	0.937195	0.870126
	27.73	0.921383	0.885312	0.935449	0.871003
	27.76	0.919762	0.886236	0.937195	0.873691
	27.79	0.916453	0.885801	0.935449	0.874129
	27.82	0.916453	0.887977	0.937195	0.874129
	27.85	0.919762	0.885312	0.940179	0.872319
	27.88	0.919762	0.886236	0.934211	0.872758
	27.91	0.919222	0.887541	0.934211	0.871881
	27.94	0.919222	0.887977	0.933629	0.871881
	27.97	0.919762	0.887106	0.933047	0.872758
	28	0.915372	0.887106	0.934794	0.873252
	28.03	0.918682	0.886671	0.936613	0.871442
	28.06	0.917533	0.889771	0.938942	0.872319
	28.09	0.919762	0.886671	0.936031	0.871881
	28.12	0.918074	0.886236	0.934211	0.871442
	28.15	0.920843	0.887106	0.936613	0.871442
	28.18	0.919762	0.889771	0.937777	0.869632
	28.21	0.918074	0.888901	0.938942	0.871442
	28.24	0.916453	0.887541	0.935449	0.875446
	28.27	0.917533	0.888901	0.937195	0.872319
	28.3	0.919762	0.889771	0.936031	0.872758
	28.33	0.920843	0.890206	0.934794	0.871442
	28.36	0.919222	0.887977	0.940761	0.872319
	28.39	0.913684	0.887977	0.940179	0.871003
	28.42	0.917533	0.886671	0.941343	0.869632
	28.45	0.918074	0.887106	0.940179	0.872758
	28.48	0.920843	0.886671	0.93836	0.873691
	28.51	0.917533	0.886236	0.940761	0.872319
	28.54	0.918074	0.891076	0.941343	0.874568
	28.57	0.918074	0.890641	0.93836	0.871881
	28.6	0.920843	0.886236	0.936613	0.871881
	28.63	0.920303	0.886236	0.940179	0.874568
	28.66	0.919762	0.887541	0.939524	0.873691
	28.69	0.921924	0.887977	0.938942	0.874568
	28.72	0.921924	0.886671	0.93836	0.872758
	28.75	0.921383	0.888412	0.940179	0.872319
	28.78	0.920303	0.885801	0.937777	0.875007
	28.81	0.919222	0.888901	0.938942	0.872758
	28.84	0.918074	0.892871	0.93836	0.873691
	28.87	0.918682	0.890641	0.940761	0.875446
	28.9	0.921383	0.890641	0.940179	0.874129
	28.93	0.923072	0.891076	0.937777	0.874568
	28.96	0.923072	0.888412	0.937777	0.875446
	28.99	0.917533	0.889771	0.939524	0.875446
	29.02	0.919762	0.889336	0.938942	0.874129
	29.05	0.919222	0.889771	0.939524	0.875446
	29.08	0.921924	0.891076	0.93836	0.875446
	29.11	0.924693	0.891511	0.937777	0.874568
	29.14	0.920843	0.890206	0.937777	0.875007
	29.17	0.920843	0.892001	0.936613	0.876817
	29.2	0.918682	0.891076	0.942508	0.874568
	29.23	0.918074	0.888412	0.941343	0.874129
	29.26	0.919222	0.888901	0.943672	0.876817
	29.29	0.922531	0.890206	0.938942	0.876378
	29.32	0.921383	0.892001	0.940179	0.877694
	29.35	0.923612	0.8951	0.940179	0.875007
	29.38	0.925233	0.886671	0.940179	0.874129
	29.41	0.921383	0.889771	0.937195	0.875007
	29.44	0.919222	0.890206	0.944327	0.875884
	29.47	0.920843	0.889771	0.938942	0.878572
	29.5	0.918682	0.890206	0.939524	0.876378
	29.53	0.920303	0.893741	0.939524	0.875884
	29.56	0.924693	0.890206	0.939524	0.877256
	29.59	0.921383	0.891511	0.93836	0.876817
	29.62	0.919762	0.892436	0.938942	0.875446
	29.65	0.921383	0.892001	0.940761	0.874129
	29.68	0.923072	0.890641	0.941926	0.874568
	29.71	0.921383	0.890641	0.938942	0.875007
	29.74	0.921383	0.892001	0.93836	0.876378
	29.77	0.920303	0.890206	0.940179	0.875446
	29.8	0.921924	0.890641	0.941926	0.872758
	29.83	0.918682	0.889771	0.941343	0.875446
	29.86	0.919222	0.889771	0.940761	0.876817
	29.89	0.919762	0.893741	0.941926	0.876817
	29.92	0.920843	0.892871	0.942508	0.876378
	29.95	0.925773	0.892871	0.941926	0.878133
	29.98	0.923072	0.891511	0.940179	0.876817
	30.01	0.920843	0.892436	0.944909	0.877694
	30.04	0.921383	0.889771	0.941926	0.878133
	30.07	0.919762	0.888412	0.941926	0.878133
	30.1	0.921383	0.893741	0.940761	0.879011
	30.13	0.919762	0.893306	0.941343	0.879449
	30.16	0.923612	0.893741	0.940761	0.879943
	30.19	0.926381	0.894176	0.941343	0.877694
	30.22	0.923072	0.894611	0.939524	0.876817
	30.25	0.923072	0.889771	0.940179	0.878572
	30.28	0.918682	0.890206	0.940761	0.88082
	30.31	0.923072	0.888412	0.939524	0.876817
	30.34	0.920303	0.893741	0.938942	0.883508
	30.37	0.926381	0.890641	0.938942	0.877694
	30.4	0.925773	0.892871	0.93836	0.877256
	30.43	0.926381	0.887106	0.940179	0.875884
	30.46	0.916993	0.892436	0.934794	0.876378
	30.49	0.919762	0.892871	0.942508	0.875884
	30.52	0.923612	0.893306	0.941343	0.876817
	30.55	0.916993	0.894611	0.939524	0.877256
	30.58	0.924152	0.890206	0.94309	0.877694
	30.61	0.925233	0.892436	0.94309	0.879011
	30.64	0.921383	0.8951	0.942508	0.879011
	30.67	0.922531	0.89597	0.944909	0.876378
	30.7	0.922531	0.896841	0.943672	0.876817
	30.73	0.924152	0.894176	0.942508	0.876378
	30.76	0.923612	0.893741	0.94309	0.879943
	30.79	0.923072	0.893741	0.942508	0.876817
	30.82	0.924152	0.894176	0.940761	0.879449
	30.85	0.922531	0.893306	0.941926	0.878572
	30.88	0.923072	0.891511	0.941926	0.878133
	30.91	0.921383	0.893306	0.944327	0.876817
	30.94	0.923072	0.8951	0.944909	0.879011
	30.97	0.924152	0.896841	0.944909	0.878572
	31	0.924693	0.893306	0.943672	0.879943
	31.03	0.921924	0.89597	0.940761	0.879943
	31.06	0.924152	0.89597	0.943672	0.879943
	31.09	0.923072	0.895535	0.940179	0.878572
	31.12	0.921383	0.893306	0.94309	0.878572
	31.15	0.923072	0.894611	0.939524	0.879943
	31.18	0.925233	0.894611	0.940179	0.883069
	31.21	0.923612	0.895535	0.936613	0.881259
	31.24	0.924693	0.892871	0.94309	0.881698
	31.27	0.926381	0.8951	0.943672	0.881698
	31.3	0.924693	0.896405	0.942508	0.884385
	31.33	0.923072	0.896841	0.947238	0.878133
	31.36	0.920843	0.891511	0.943672	0.880382
	31.39	0.921383	0.89597	0.94309	0.880382
	31.42	0.921924	0.895535	0.941343	0.881698
	31.45	0.926922	0.890641	0.944327	0.879943
	31.48	0.929623	0.896405	0.942508	0.879449
	31.51	0.923612	0.894611	0.942508	0.880382
	31.54	0.924693	0.895535	0.944909	0.88082
	31.57	0.923072	0.894611	0.944327	0.880382
	31.6	0.923072	0.896405	0.94309	0.879449
	31.63	0.923612	0.89597	0.941926	0.881259
	31.66	0.923612	0.897276	0.942508	0.881259
	31.69	0.924152	0.896405	0.94309	0.880382
	31.72	0.923072	0.896405	0.941926	0.882137
	31.75	0.920843	0.895535	0.943672	0.881698
	31.78	0.923072	0.892436	0.944327	0.883069
	31.81	0.923072	0.8951	0.945492	0.884824
	31.84	0.923612	0.897711	0.944909	0.883947
	31.87	0.923612	0.895535	0.945492	0.883069
	31.9	0.924152	0.896405	0.942508	0.882137
	31.93	0.924693	0.895535	0.944327	0.883947
	31.96	0.928002	0.896841	0.94964	0.883069
	31.99	0.928002	0.89907	0.943672	0.883069
	32.02	0.923612	0.8982	0.945492	0.883069
	32.05	0.923072	0.897276	0.945492	0.881698
	32.08	0.927462	0.898635	0.942508	0.882137
	32.11	0.926922	0.896841	0.943672	0.883508
	32.14	0.925773	0.893741	0.941343	0.882137
	32.17	0.924693	0.898635	0.945492	0.878572
	32.2	0.926381	0.899505	0.944327	0.880382
	32.23	0.920303	0.89597	0.942508	0.88082
	32.26	0.926922	0.89907	0.941343	0.882137
	32.29	0.925773	0.89907	0.946074	0.881698
	32.32	0.923072	0.898635	0.944909	0.879943
	32.35	0.927462	0.89597	0.944327	0.884824
	32.38	0.923072	0.90081	0.949058	0.883947
	32.41	0.921383	0.899505	0.946074	0.884824
	32.44	0.924693	0.899505	0.94309	0.883508
	32.47	0.924152	0.899505	0.946074	0.884824
	32.5	0.927462	0.90081	0.946074	0.882137
	32.53	0.926381	0.897276	0.946074	0.884824
	32.56	0.925773	0.895535	0.945492	0.886634
	32.59	0.923612	0.900375	0.946074	0.886195
	32.62	0.925233	0.89994	0.946074	0.885263
	32.65	0.925233	0.901245	0.944909	0.883508
	32.68	0.928002	0.89994	0.943672	0.883508
	32.71	0.927462	0.896841	0.942508	0.883508
	32.74	0.927462	0.898635	0.944909	0.883508
	32.77	0.926381	0.899505	0.946074	0.882137
	32.8	0.928002	0.895535	0.944909	0.883947
	32.83	0.927462	0.899505	0.944909	0.883069
	32.86	0.927462	0.8982	0.944327	0.883508
	32.89	0.926381	0.900375	0.944909	0.884824
	32.92	0.927462	0.901735	0.944327	0.884385
	32.95	0.928002	0.89994	0.946656	0.884385
	32.98	0.925773	0.89907	0.950222	0.883069
	33.01	0.924152	0.900375	0.945492	0.885702
	33.04	0.925773	0.90081	0.944909	0.886195
	33.07	0.923612	0.899505	0.945492	0.885702
	33.1	0.926381	0.90081	0.943672	0.884824
	33.13	0.926381	0.902605	0.943672	0.884385
	33.16	0.929083	0.900375	0.944327	0.884824
	33.19	0.929083	0.89907	0.944909	0.884824
	33.22	0.925773	0.8982	0.946656	0.883947
	33.25	0.925773	0.899505	0.949058	0.882137
	33.28	0.926922	0.90081	0.947238	0.884385
	33.31	0.925773	0.89907	0.944327	0.883947
	33.34	0.923072	0.900375	0.945492	0.886634
	33.37	0.925773	0.90081	0.94782	0.881698
	33.4	0.931312	0.900375	0.94782	0.881698
	33.43	0.925773	0.900375	0.950804	0.885702
	33.46	0.925773	0.89994	0.944327	0.886634
	33.49	0.928002	0.89994	0.944327	0.885702
	33.52	0.926922	0.89907	0.947238	0.885702
	33.55	0.926381	0.89907	0.944909	0.886195
	33.58	0.928002	0.90217	0.945492	0.884824
	33.61	0.926381	0.89994	0.946074	0.88795
	33.64	0.926381	0.89994	0.94782	0.886634
	33.67	0.925773	0.90304	0.948475	0.886195
	33.7	0.926381	0.89994	0.945492	0.884385
	33.73	0.929623	0.90081	0.944909	0.886195
	33.76	0.929083	0.90217	0.942508	0.884824
	33.79	0.927462	0.902605	0.944909	0.883947
	33.82	0.924693	0.902605	0.946656	0.884385
	33.85	0.925773	0.900375	0.949058	0.885263
	33.88	0.926922	0.904345	0.94964	0.887512
	33.91	0.928542	0.903475	0.944327	0.890199
	33.94	0.929083	0.901735	0.946074	0.887073
	33.97	0.929083	0.90217	0.946656	0.887512
	34	0.925773	0.90304	0.948475	0.886195
	34.03	0.928542	0.900375	0.947238	0.886195
	34.06	0.927462	0.89994	0.948475	0.885263
	34.09	0.920303	0.905704	0.950222	0.887512
	34.12	0.926922	0.898635	0.942508	0.887073
	34.15	0.928002	0.902605	0.94782	0.888389
	34.18	0.928002	0.904345	0.946074	0.888828
	34.21	0.927462	0.901245	0.949058	0.887512
	34.24	0.927462	0.900375	0.94782	0.88795
	34.27	0.931312	0.90217	0.952624	0.890638
	34.3	0.928542	0.904345	0.948475	0.887512
	34.33	0.926922	0.90217	0.94782	0.888828
	34.36	0.926922	0.90304	0.94782	0.888389
	34.39	0.923612	0.90304	0.950222	0.88795
	34.42	0.928002	0.904834	0.946074	0.88976
	34.45	0.927462	0.904345	0.94782	0.888389
	34.48	0.926381	0.904345	0.951969	0.890638
	34.51	0.925773	0.901245	0.951969	0.888828
	34.54	0.929083	0.905704	0.94782	0.886634
	34.57	0.926922	0.90391	0.94964	0.886634
	34.6	0.930163	0.903475	0.949058	0.888828
	34.63	0.929623	0.90391	0.948475	0.891954
	34.66	0.927462	0.904345	0.945492	0.888389
	34.69	0.928002	0.903475	0.947238	0.891515
	34.72	0.928542	0.901735	0.947238	0.887073
	34.75	0.929083	0.903475	0.948475	0.88795
	34.78	0.929623	0.90614	0.949058	0.88795
	34.81	0.932392	0.903475	0.949058	0.888828
	34.84	0.929083	0.904345	0.948475	0.88795
	34.87	0.928542	0.90304	0.953788	0.88795
	34.9	0.927462	0.906575	0.952624	0.889322
	34.93	0.927462	0.905704	0.950804	0.891954
	34.96	0.926381	0.905269	0.944909	0.888828
	34.99	0.928542	0.90614	0.946074	0.890199
	35.02	0.928002	0.90614	0.949058	0.892887
	35.05	0.927462	0.907445	0.944909	0.891077
	35.08	0.926922	0.90701	0.947238	0.88976
	35.11	0.929623	0.906575	0.949058	0.887512
	35.14	0.929623	0.906575	0.950222	0.889322
	35.17	0.930163	0.906575	0.949058	0.887073
	35.2	0.928002	0.905269	0.948475	0.88976
	35.23	0.928002	0.90701	0.946656	0.88976
	35.26	0.928542	0.90614	0.94782	0.888828
	35.29	0.931852	0.905704	0.94782	0.89508
	35.32	0.929623	0.903475	0.947238	0.891515
	35.35	0.928002	0.90614	0.949058	0.890638
	35.38	0.924693	0.907445	0.950804	0.890199
	35.41	0.928542	0.905269	0.94964	0.891077
	35.44	0.930771	0.909239	0.944327	0.888828
	35.47	0.930771	0.909239	0.948475	0.892448
	35.5	0.928542	0.909239	0.948475	0.88976
	35.53	0.929083	0.905704	0.947238	0.890199
	35.56	0.931312	0.911034	0.947238	0.890199
	35.59	0.930163	0.90701	0.947238	0.888828
	35.62	0.930771	0.908369	0.951386	0.891954
	35.65	0.931312	0.906575	0.952624	0.890199
	35.68	0.931852	0.906575	0.950222	0.890638
	35.71	0.930163	0.907934	0.94964	0.891515
	35.74	0.928002	0.907445	0.94964	0.890199
	35.77	0.930163	0.909674	0.950804	0.892887
	35.8	0.931312	0.904834	0.94964	0.891077
	35.83	0.930163	0.911034	0.946656	0.891954
	35.86	0.930771	0.908804	0.950222	0.891515
	35.89	0.928542	0.908804	0.953788	0.891954
	35.92	0.929623	0.909674	0.950804	0.891515
	35.95	0.930163	0.909239	0.953206	0.888828
	35.98	0.930163	0.908369	0.949058	0.890638
	36.01	0.929083	0.909239	0.950222	0.891515
	36.04	0.931312	0.908804	0.944327	0.892448
	36.07	0.934013	0.909239	0.949058	0.891515
	36.1	0.930771	0.910109	0.950222	0.891954
	36.13	0.929083	0.908804	0.944909	0.890638
	36.16	0.932392	0.90701	0.94964	0.891954
	36.19	0.926922	0.909674	0.949058	0.894203
	36.22	0.931852	0.907445	0.946074	0.893764
	36.25	0.931852	0.908369	0.94964	0.893325
	36.28	0.930163	0.909674	0.944327	0.894642
	36.31	0.931312	0.910544	0.94964	0.891515
	36.34	0.935702	0.912339	0.946656	0.892887
	36.37	0.932392	0.910544	0.950804	0.895574
	36.4	0.929623	0.911904	0.94964	0.89508
	36.43	0.931852	0.911904	0.948475	0.891954
	36.46	0.934621	0.909239	0.950222	0.891515
	36.49	0.932933	0.908804	0.951386	0.892448
	36.52	0.934013	0.910544	0.951386	0.891515
	36.55	0.932392	0.907934	0.950804	0.892448
	36.58	0.929623	0.911034	0.950222	0.893764
	36.61	0.930771	0.910109	0.953206	0.894642
	36.64	0.929623	0.910544	0.953206	0.891954
	36.67	0.932933	0.908369	0.94964	0.892448
	36.7	0.930771	0.910109	0.950222	0.893325
	36.73	0.931312	0.90701	0.950222	0.894203
	36.76	0.936242	0.907934	0.951386	0.896451
	36.79	0.935702	0.911904	0.94964	0.895574
	36.82	0.934013	0.912339	0.951386	0.896013
	36.85	0.930771	0.909239	0.948475	0.894642
	36.88	0.935161	0.910544	0.944909	0.894642
	36.91	0.935161	0.908369	0.94782	0.897768
	36.94	0.928542	0.909239	0.951386	0.893325
	36.97	0.931312	0.909674	0.951386	0.892448
	37	0.933473	0.911034	0.949058	0.892887
	37.03	0.932392	0.912339	0.948475	0.89508
	37.06	0.933473	0.912339	0.948475	0.896451
	37.09	0.933473	0.912774	0.944909	0.894642
	37.12	0.935702	0.911469	0.952624	0.892448
	37.15	0.933473	0.912339	0.953206	0.894203
	37.18	0.929083	0.914568	0.949058	0.896451
	37.21	0.932392	0.913644	0.951386	0.89508
	37.24	0.932392	0.912339	0.950804	0.89689
	37.27	0.932392	0.912339	0.94782	0.894642
	37.3	0.935702	0.908369	0.951969	0.894203
	37.33	0.935702	0.911904	0.946656	0.894642
	37.36	0.930771	0.911034	0.951969	0.896451
	37.39	0.932392	0.913209	0.952624	0.895574
	37.42	0.927462	0.912339	0.951969	0.892887
	37.45	0.932933	0.916309	0.948475	0.896013
	37.48	0.934013	0.915004	0.950804	0.896013
	37.51	0.935702	0.914568	0.94964	0.896013
	37.54	0.930163	0.914568	0.950222	0.898207
	37.57	0.933473	0.915004	0.94964	0.896013
	37.6	0.932392	0.915004	0.950222	0.896013
	37.63	0.932392	0.912339	0.950804	0.897768
	37.66	0.932933	0.912774	0.951386	0.901772
	37.69	0.934013	0.914568	0.953206	0.896451
	37.72	0.934621	0.913644	0.951969	0.896013
	37.75	0.934013	0.912339	0.950804	0.893325
	37.78	0.932933	0.912774	0.949058	0.896013
	37.81	0.934013	0.911034	0.94964	0.89508
	37.84	0.931852	0.912774	0.946656	0.897768
	37.87	0.930771	0.914133	0.951969	0.8987
	37.9	0.934013	0.915004	0.946656	0.901772
	37.93	0.933473	0.914568	0.952624	0.902265
	37.96	0.935702	0.918103	0.951969	0.89689
	37.99	0.934621	0.916744	0.953206	0.89508
	38.02	0.932933	0.915439	0.954952	0.897768
	38.05	0.935702	0.915004	0.947238	0.897768
	38.08	0.935702	0.914133	0.951386	0.896451
	38.11	0.936782	0.916744	0.953206	0.898207
	38.14	0.931312	0.916744	0.956117	0.8987
	38.17	0.936242	0.914568	0.951386	0.899139
	38.2	0.931852	0.916309	0.95437	0.897768
	38.23	0.934013	0.915004	0.952624	0.894642
	38.26	0.934621	0.915874	0.94309	0.8987
	38.29	0.935702	0.917668	0.951969	0.900894
	38.32	0.935702	0.916744	0.953788	0.900016
	38.35	0.933473	0.914133	0.947238	0.900016
	38.38	0.933473	0.914568	0.951386	0.900894
	38.41	0.934621	0.915004	0.953206	0.899578
	38.44	0.933473	0.912774	0.951969	0.899139
	38.47	0.934013	0.913644	0.950804	0.901772
	38.5	0.934621	0.913209	0.952624	0.899578
	38.53	0.934013	0.915439	0.951386	0.89508
	38.56	0.935702	0.916744	0.952624	0.897329
	38.59	0.934621	0.911904	0.950804	0.899139
	38.62	0.936242	0.916309	0.952624	0.8987
	38.65	0.934013	0.917233	0.952624	0.8987
	38.68	0.934013	0.917668	0.948475	0.897329
	38.71	0.937323	0.918538	0.950804	0.897768
	38.74	0.938471	0.918538	0.953206	0.899139
	38.77	0.937323	0.917668	0.946074	0.899578
	38.8	0.936242	0.916744	0.950222	0.901333
	38.83	0.937863	0.915874	0.950222	0.901772
	38.86	0.935161	0.917233	0.951969	0.900455
	38.89	0.934621	0.918538	0.951386	0.900894
	38.92	0.932392	0.919843	0.95437	0.902704
	38.95	0.935702	0.919408	0.953206	0.896451
	38.98	0.935161	0.918973	0.951386	0.901772
	39.01	0.936242	0.918103	0.952624	0.902265
	39.04	0.934621	0.917233	0.952624	0.899578
	39.07	0.935702	0.918538	0.951969	0.8987
	39.1	0.933473	0.918538	0.953206	0.899578
	39.13	0.931312	0.915439	0.95437	0.901333
	39.16	0.935161	0.918973	0.951969	0.901333
	39.19	0.935161	0.915874	0.952624	0.899578
	39.22	0.932933	0.914133	0.951969	0.8987
	39.25	0.935702	0.913209	0.948475	0.90402
	39.28	0.934621	0.918538	0.953788	0.89689
	39.31	0.935702	0.919408	0.951386	0.900016
	39.34	0.938471	0.918103	0.953206	0.900894
	39.37	0.939011	0.918973	0.950222	0.90402
	39.4	0.939011	0.917233	0.948475	0.902704
	39.43	0.935702	0.918103	0.952624	0.902265
	39.46	0.934013	0.916744	0.953788	0.900016
	39.49	0.937863	0.917668	0.952624	0.899578
	39.52	0.938471	0.918538	0.953206	0.900016
	39.55	0.936782	0.920768	0.953206	0.900894
	39.58	0.936242	0.918103	0.951969	0.902704
	39.61	0.939552	0.917233	0.95437	0.903143
	39.64	0.941172	0.921638	0.953788	0.900455
	39.67	0.937863	0.920768	0.952624	0.900894
	39.7	0.937323	0.922073	0.951969	0.900016
	39.73	0.936782	0.918973	0.953788	0.904898
	39.76	0.936242	0.919843	0.951386	0.905391
	39.79	0.936242	0.922508	0.951386	0.902265
	39.82	0.937323	0.921203	0.946656	0.902704
	39.85	0.935702	0.920333	0.953788	0.90402
	39.88	0.937863	0.919408	0.951969	0.900455
	39.91	0.940632	0.921638	0.952624	0.900455
	39.94	0.939011	0.922073	0.951386	0.902265
	39.97	0.936782	0.922073	0.953788	0.903581
	40	0.937863	0.923378	0.957936	0.903581
	40.03	0.941172	0.919843	0.953788	0.900894
	40.06	0.935702	0.921203	0.953788	0.900894
	40.09	0.939552	0.920333	0.94964	0.901772
	40.12	0.939011	0.920333	0.948475	0.902265
	40.15	0.938471	0.921203	0.952624	0.903143
	40.18	0.934013	0.921638	0.956117	0.903581
	40.21	0.937323	0.922073	0.95437	0.903581
	40.24	0.937323	0.919408	0.956117	0.90583
	40.27	0.934013	0.922508	0.953788	0.902265
	40.3	0.936242	0.922943	0.952624	0.902704
	40.33	0.934013	0.920768	0.950222	0.902265
	40.36	0.938471	0.922073	0.952624	0.903581
	40.39	0.939011	0.922073	0.954952	0.900016
	40.42	0.944482	0.922073	0.954952	0.904459
	40.45	0.942861	0.923378	0.952624	0.90402
	40.48	0.937863	0.924303	0.953788	0.903581
	40.51	0.940092	0.924303	0.954952	0.901772
	40.54	0.939552	0.922073	0.953788	0.902704
	40.57	0.937863	0.922073	0.954952	0.904459
	40.6	0.940632	0.923378	0.956117	0.90402
	40.63	0.941172	0.922943	0.951969	0.901333
	40.66	0.941172	0.921638	0.952624	0.903581
	40.69	0.937323	0.920768	0.95437	0.90583
	40.72	0.939011	0.924738	0.95437	0.90402
	40.75	0.938471	0.923868	0.955535	0.90402
	40.78	0.938471	0.925173	0.953206	0.902704
	40.81	0.937863	0.922073	0.952624	0.903581
	40.84	0.939552	0.920768	0.952624	0.903581
	40.87	0.936782	0.920333	0.953206	0.904459
	40.9	0.936782	0.922508	0.951969	0.903143
	40.93	0.932392	0.922508	0.951386	0.907146
	40.96	0.939552	0.924303	0.954952	0.907146
	40.99	0.937863	0.925173	0.951969	0.906708
	41.02	0.941172	0.922073	0.951386	0.90583
	41.05	0.940092	0.924303	0.94964	0.90402
	41.08	0.941172	0.923868	0.953206	0.904459
	41.11	0.940092	0.924303	0.946074	0.903143
	41.14	0.938471	0.921203	0.956772	0.90583
	41.17	0.939011	0.924303	0.954952	0.904898
	41.2	0.940092	0.921203	0.954952	0.904898
	41.23	0.937323	0.926967	0.957936	0.90583
	41.26	0.941172	0.926478	0.955535	0.90583
	41.29	0.942321	0.925173	0.951386	0.906708
	41.32	0.943401	0.925173	0.952624	0.905391
	41.35	0.941172	0.926478	0.954952	0.905391
	41.38	0.943401	0.925608	0.954952	0.90402
	41.41	0.938471	0.926478	0.954952	0.90402
	41.44	0.939011	0.929577	0.955535	0.906269
	41.47	0.941713	0.925173	0.956117	0.90583
	41.5	0.941713	0.925173	0.953206	0.905391
	41.53	0.942321	0.924303	0.955535	0.908518
	41.56	0.940632	0.925173	0.955535	0.908024
	41.59	0.941172	0.926967	0.954952	0.907585
	41.62	0.940632	0.926043	0.954952	0.906708
	41.65	0.937863	0.925173	0.954952	0.907585
	41.68	0.942861	0.923378	0.956772	0.907146
	41.71	0.939552	0.924738	0.95437	0.908956
	41.74	0.940092	0.925173	0.956772	0.908518
	41.77	0.938471	0.926043	0.956772	0.907146
	41.8	0.935161	0.926478	0.957354	0.907585
	41.83	0.939552	0.927402	0.952624	0.909834
	41.86	0.941713	0.927402	0.957936	0.907585
	41.89	0.942321	0.927837	0.953788	0.909395
	41.92	0.942321	0.926478	0.956772	0.907585
	41.95	0.941713	0.928707	0.955535	0.907585
	41.98	0.942861	0.926478	0.954952	0.908518
	42.01	0.941713	0.927837	0.954952	0.908956
	42.04	0.946711	0.928272	0.95437	0.908024
	42.07	0.941713	0.926967	0.955535	0.910273
	42.1	0.942321	0.927837	0.951386	0.910711
	42.13	0.942321	0.925608	0.952624	0.910273
	42.16	0.942321	0.926967	0.95437	0.91115
	42.19	0.941172	0.926043	0.950804	0.907146
	42.22	0.942861	0.926043	0.956117	0.907146
	42.25	0.941713	0.928707	0.95437	0.907146
	42.28	0.938471	0.928707	0.956117	0.907585
	42.31	0.945022	0.928272	0.953788	0.906708
	42.34	0.940092	0.930067	0.952624	0.906708
	42.37	0.935702	0.930937	0.95437	0.907146
	42.4	0.936782	0.929577	0.956117	0.908024
	42.43	0.939552	0.928272	0.959101	0.908518
	42.46	0.940092	0.933602	0.956117	0.908518
	42.49	0.945022	0.929142	0.955535	0.908518
	42.52	0.941713	0.929142	0.953788	0.908956
	42.55	0.940092	0.928707	0.95437	0.908518
	42.58	0.941713	0.928272	0.953206	0.909834
	42.61	0.940632	0.928707	0.954952	0.910273
	42.64	0.939552	0.929577	0.95437	0.91115
	42.67	0.940632	0.929142	0.955535	0.909834
	42.7	0.943401	0.928272	0.954952	0.912082
	42.73	0.943942	0.928272	0.951386	0.907585
	42.76	0.945022	0.929142	0.953788	0.908518
	42.79	0.942321	0.926043	0.954952	0.904898
	42.82	0.943942	0.931372	0.953788	0.908518
	42.85	0.941172	0.930067	0.951969	0.910273
	42.88	0.940632	0.928707	0.953206	0.906269
	42.91	0.941713	0.928707	0.955535	0.910273
	42.94	0.941713	0.929577	0.950804	0.910273
	42.97	0.943401	0.930067	0.948475	0.909834
	43	0.937863	0.927837	0.956117	0.908518
	43.03	0.942321	0.929577	0.956772	0.910273
	43.06	0.944482	0.931807	0.954952	0.911644
	43.09	0.943942	0.933167	0.958518	0.910273
	43.12	0.945563	0.930502	0.959101	0.909834
	43.15	0.943401	0.930502	0.956772	0.912082
	43.18	0.940632	0.933602	0.955535	0.910711
	43.21	0.940632	0.930067	0.95437	0.909834
	43.24	0.947791	0.930937	0.959683	0.911644
	43.27	0.943401	0.932242	0.957354	0.909395
	43.3	0.943401	0.936266	0.954952	0.910711
	43.33	0.943942	0.934037	0.954952	0.908956
	43.36	0.943401	0.931807	0.956772	0.91115
	43.39	0.941172	0.930937	0.955535	0.910711
	43.42	0.945022	0.930937	0.961502	0.911644
	43.45	0.943401	0.930937	0.951386	0.912082
	43.48	0.942861	0.931807	0.953206	0.912521
	43.51	0.945563	0.933602	0.955535	0.913399
	43.54	0.943401	0.933167	0.955535	0.912082
	43.57	0.944482	0.933602	0.953206	0.911644
	43.6	0.945022	0.931372	0.953206	0.912521
	43.63	0.945022	0.934037	0.955535	0.91296
	43.66	0.947251	0.930937	0.956117	0.908518
	43.69	0.945563	0.931372	0.956772	0.909395
	43.72	0.94617	0.937571	0.955535	0.909395
	43.75	0.94617	0.932677	0.952624	0.912521
	43.78	0.945563	0.931807	0.953788	0.911644
	43.81	0.947251	0.932677	0.956772	0.91115
	43.84	0.943942	0.932677	0.959101	0.910711
	43.87	0.945022	0.933602	0.956772	0.910711
	43.9	0.944482	0.934472	0.953788	0.911644
	43.93	0.945022	0.933167	0.955535	0.91115
	43.96	0.942321	0.934907	0.959683	0.914276
	43.99	0.949412	0.934037	0.953788	0.914276
	44.02	0.948332	0.935777	0.954952	0.912082
	44.05	0.945022	0.934037	0.953788	0.91115
	44.08	0.948332	0.934907	0.955535	0.911644
	44.11	0.946711	0.934472	0.957936	0.913399
	44.14	0.94617	0.936266	0.962666	0.913838
	44.17	0.943942	0.937571	0.958518	0.912082
	44.2	0.943942	0.935777	0.956772	0.913838
	44.23	0.937863	0.934037	0.954952	0.913399
	44.26	0.942321	0.934472	0.95437	0.913399
	44.29	0.945563	0.937136	0.955535	0.914276
	44.32	0.945022	0.937136	0.955535	0.91296
	44.35	0.943401	0.935777	0.957936	0.916086
	44.38	0.945563	0.934472	0.961502	0.913838
	44.41	0.943401	0.937136	0.957936	0.914276
	44.44	0.943942	0.933602	0.956117	0.909834
	44.47	0.944482	0.935342	0.95437	0.92009
	44.5	0.945022	0.935777	0.95437	0.913399
	44.53	0.946711	0.935342	0.955535	0.91296
	44.56	0.947791	0.933602	0.957354	0.914276
	44.59	0.947251	0.935342	0.954952	0.913399
	44.62	0.946711	0.936266	0.954952	0.916964
	44.65	0.947791	0.937571	0.956772	0.91477
	44.68	0.946711	0.936266	0.956117	0.915209
	44.71	0.945022	0.938877	0.958518	0.915209
	44.74	0.947251	0.936701	0.957354	0.915647
	44.77	0.950561	0.934907	0.957354	0.916964
	44.8	0.949412	0.933167	0.95437	0.915647
	44.83	0.948872	0.936701	0.954952	0.916525
	44.86	0.946711	0.936701	0.954952	0.917403
	44.89	0.943942	0.937136	0.957936	0.913399
	44.92	0.942861	0.937571	0.955535	0.913399
	44.95	0.945022	0.936701	0.955535	0.916086
	44.98	0.944482	0.939366	0.955535	0.913838
	45.01	0.947791	0.938877	0.956772	0.913838
	45.04	0.945563	0.938877	0.956117	0.914276
	45.07	0.949412	0.938006	0.956772	0.916964
	45.1	0.948332	0.938006	0.958518	0.916086
	45.13	0.947251	0.937136	0.95437	0.915209
	45.16	0.944482	0.936266	0.951386	0.916525
	45.19	0.947251	0.937136	0.951969	0.917896
	45.22	0.945022	0.937571	0.957354	0.916525
	45.25	0.945022	0.937571	0.956772	0.919212
	45.28	0.947251	0.937571	0.955535	0.916964
	45.31	0.944482	0.936701	0.958518	0.915647
	45.34	0.94617	0.936266	0.959683	0.916086
	45.37	0.946711	0.941541	0.959101	0.916525
	45.4	0.947791	0.940236	0.959101	0.917403
	45.43	0.948332	0.937571	0.956117	0.913838
	45.46	0.949412	0.936266	0.953206	0.915209
	45.49	0.95441	0.938006	0.954952	0.916086
	45.52	0.947251	0.938006	0.957936	0.916086
	45.55	0.948332	0.937136	0.956772	0.916086
	45.58	0.948332	0.936701	0.955535	0.918774
	45.61	0.948872	0.939801	0.958518	0.92009
	45.64	0.946711	0.941106	0.958518	0.916964
	45.67	0.948332	0.941976	0.956772	0.915647
	45.7	0.947251	0.939366	0.957354	0.917403
	45.73	0.947791	0.938441	0.961502	0.916086
	45.76	0.947791	0.940671	0.959683	0.919651
	45.79	0.948872	0.939801	0.954952	0.919651
	45.82	0.948872	0.941976	0.957354	0.918774
	45.85	0.947791	0.941541	0.956117	0.917403
	45.88	0.948872	0.940671	0.951969	0.916964
	45.91	0.948872	0.938441	0.959101	0.916964
	45.94	0.948332	0.938877	0.956117	0.916964
	45.97	0.947791	0.940236	0.957354	0.918774
	46	0.957112	0.941976	0.956772	0.919651
	46.03	0.951101	0.939366	0.958518	0.918774
	46.06	0.948872	0.939366	0.957354	0.918774
	46.09	0.947791	0.939801	0.956117	0.918774
	46.12	0.952722	0.938006	0.95437	0.918774
	46.15	0.947791	0.938441	0.958518	0.918774
	46.18	0.947791	0.938877	0.959101	0.919651
	46.21	0.947791	0.943336	0.954952	0.92009
	46.24	0.95002	0.941976	0.957936	0.918335
	46.27	0.948872	0.941541	0.954952	0.92009
	46.3	0.947791	0.941541	0.955535	0.918774
	46.33	0.948332	0.936701	0.957936	0.918774
	46.36	0.947791	0.940236	0.954952	0.920529
	46.39	0.947251	0.941976	0.958518	0.919212
	46.42	0.95002	0.941976	0.957354	0.92009
	46.45	0.949412	0.938877	0.955535	0.919651
	46.48	0.95002	0.943336	0.96092	0.916525
	46.51	0.947251	0.940671	0.957354	0.917403
	46.54	0.949412	0.941106	0.960265	0.918774
	46.57	0.949412	0.940236	0.959683	0.916525
	46.6	0.949412	0.943336	0.96092	0.920529
	46.63	0.948332	0.939801	0.956772	0.919651
	46.66	0.951641	0.941976	0.956117	0.92009
	46.69	0.952182	0.942466	0.956772	0.917403
	46.72	0.951101	0.943771	0.960265	0.918774
	46.75	0.95002	0.944206	0.954952	0.919212
	46.78	0.949412	0.941976	0.953788	0.919212
	46.81	0.948332	0.938441	0.957354	0.918335
	46.84	0.950561	0.942901	0.957936	0.921461
	46.87	0.950561	0.945076	0.95437	0.923216
	46.9	0.951641	0.941541	0.956772	0.920529
	46.93	0.95002	0.944206	0.956117	0.92009
	46.96	0.949412	0.943771	0.960265	0.919212
	46.99	0.952182	0.943771	0.957936	0.920529
	47.02	0.95002	0.941106	0.95437	0.920529
	47.05	0.948872	0.943771	0.955535	0.919212
	47.08	0.952182	0.945511	0.958518	0.92009
	47.11	0.947251	0.946435	0.95437	0.919651
	47.14	0.950561	0.943771	0.95437	0.919212
	47.17	0.950561	0.943336	0.957354	0.920529
	47.2	0.95387	0.944641	0.958518	0.922339
	47.23	0.951101	0.942901	0.960265	0.922339
	47.26	0.95387	0.944641	0.958518	0.922777
	47.29	0.95441	0.944206	0.957936	0.9219
	47.32	0.952722	0.946435	0.953788	0.921022
	47.35	0.942321	0.946	0.956117	0.916964
	47.38	0.948332	0.944641	0.958518	0.924094
	47.41	0.948872	0.941541	0.958518	0.92009
	47.44	0.951101	0.943771	0.96092	0.9219
	47.47	0.951101	0.945076	0.96092	0.919212
	47.5	0.951641	0.94774	0.960265	0.919212
	47.53	0.952722	0.946	0.958518	0.92009
	47.56	0.951101	0.938006	0.956772	0.922339
	47.59	0.95002	0.943336	0.960265	0.921022
	47.62	0.951101	0.943771	0.960265	0.922777
	47.65	0.948872	0.945511	0.956772	0.920529
	47.68	0.950561	0.943336	0.955535	0.918774
	47.71	0.951641	0.946435	0.960265	0.924587
	47.74	0.952182	0.94687	0.96092	0.923655
	47.77	0.952722	0.944206	0.957936	0.922777
	47.8	0.953262	0.952635	0.957936	0.924587
	47.83	0.953262	0.944641	0.957936	0.923655
	47.86	0.952182	0.945076	0.958518	0.925465
	47.89	0.95387	0.947305	0.958518	0.924094
	47.92	0.954951	0.944641	0.959683	0.925904
	47.95	0.952722	0.945076	0.954952	0.925026
	47.98	0.951641	0.946435	0.957354	0.925904
	48.01	0.956031	0.947305	0.957354	0.923655
	48.04	0.951641	0.945511	0.951969	0.923216
	48.07	0.951641	0.945511	0.957936	0.924094
	48.1	0.952722	0.94774	0.956772	0.922777
	48.13	0.953262	0.948176	0.959683	0.922777
	48.16	0.95387	0.946435	0.956772	0.922339
	48.19	0.950561	0.946	0.957354	0.923216
	48.22	0.95441	0.945076	0.959101	0.920529
	48.25	0.952722	0.948176	0.962666	0.923216
	48.28	0.949412	0.951275	0.96092	0.922777
	48.31	0.950561	0.94687	0.962084	0.924587
	48.34	0.949412	0.947305	0.957936	0.920529
	48.37	0.95387	0.95171	0.957936	0.925904
	48.4	0.952182	0.947305	0.959683	0.925026
	48.43	0.950561	0.947305	0.957354	0.923655
	48.46	0.950561	0.946435	0.959683	0.923655
	48.49	0.95387	0.946435	0.963831	0.923216
	48.52	0.952722	0.9491	0.958518	0.923655
	48.55	0.956572	0.94774	0.956117	0.923216
	48.58	0.952182	0.944206	0.957354	0.923216
	48.61	0.952722	0.948176	0.954952	0.925465
	48.64	0.953262	0.948176	0.959101	0.924587
	48.67	0.954951	0.945076	0.959101	0.925026
	48.7	0.955491	0.949535	0.957354	0.925465
	48.73	0.95441	0.948611	0.957936	0.925904
	48.76	0.954951	0.951275	0.959683	0.928591
	48.79	0.956031	0.949535	0.957354	0.926781
	48.82	0.95387	0.95307	0.956772	0.925904
	48.85	0.951101	0.946435	0.958518	0.926342
	48.88	0.951101	0.948176	0.957936	0.925465
	48.91	0.951641	0.94997	0.953788	0.926342
	48.94	0.952182	0.95084	0.958518	0.924587
	48.97	0.95441	0.950405	0.960265	0.92722
	49	0.954951	0.9522	0.957936	0.925904
	49.03	0.947791	0.94997	0.963249	0.925026
	49.06	0.953262	0.951275	0.959683	0.924587
	49.09	0.956031	0.94997	0.963249	0.923216
	49.12	0.956031	0.951275	0.959683	0.922777
	49.15	0.95441	0.95307	0.94964	0.925026
	49.18	0.953262	0.950405	0.958518	0.928591
	49.21	0.95441	0.951275	0.959683	0.926342
	49.24	0.95441	0.948611	0.962084	0.925904
	49.27	0.956572	0.946435	0.957936	0.92722
	49.3	0.953262	0.948176	0.961502	0.928152
	49.33	0.952182	0.949535	0.957354	0.923216
	49.36	0.95387	0.949535	0.959101	0.926781
	49.39	0.95387	0.9491	0.958518	0.928152
	49.42	0.95387	0.9522	0.95437	0.925904
	49.45	0.953262	0.94997	0.958518	0.928152
	49.48	0.954951	0.950405	0.966232	0.925904
	49.51	0.952722	0.948611	0.959683	0.926342
	49.54	0.954951	0.95171	0.959683	0.923216
	49.57	0.954951	0.950405	0.954952	0.92903
	49.6	0.95826	0.952635	0.953788	0.928152
	49.63	0.956031	0.952635	0.956117	0.92722
	49.66	0.954951	0.953505	0.96092	0.928591
	49.69	0.955491	0.95171	0.96092	0.932156
	49.72	0.95387	0.95171	0.957936	0.926781
	49.75	0.95441	0.95394	0.957354	0.929469
	49.78	0.956572	0.955734	0.956117	0.926781
	49.81	0.954951	0.954375	0.959683	0.92722
	49.84	0.955491	0.951275	0.96092	0.92903
	49.87	0.956572	0.95171	0.96092	0.928591
	49.9	0.956572	0.95394	0.962666	0.925026
	49.93	0.960421	0.95171	0.964413	0.92722
	49.96	0.955491	0.950405	0.960265	0.927713
	49.99	0.954951	0.9522	0.959683	0.927713
	50.02	0.957112	0.95307	0.957936	0.928591
	50.05	0.95441	0.9522	0.956117	0.927713
	50.08	0.955491	0.950405	0.957936	0.92722
	50.11	0.956031	0.949535	0.959101	0.925904
	50.14	0.95387	0.95394	0.957936	0.92903
	50.17	0.954951	0.948176	0.963249	0.931278
	50.2	0.9588	0.954375	0.960265	0.931278
	50.23	0.957652	0.95394	0.958518	0.92722
	50.26	0.957112	0.956169	0.953788	0.929469
	50.29	0.956572	0.950405	0.960265	0.931278
	50.32	0.95826	0.95394	0.956117	0.929907
	50.35	0.957112	0.956604	0.959101	0.931278
	50.38	0.955491	0.953505	0.958518	0.928591
	50.41	0.95387	0.958399	0.957936	0.93084
	50.44	0.95441	0.95307	0.958518	0.931278
	50.47	0.955491	0.9522	0.957354	0.928591
	50.5	0.955491	0.954375	0.957936	0.931278
	50.53	0.956572	0.950405	0.958518	0.930346
	50.56	0.957652	0.95481	0.958518	0.929907
	50.59	0.95826	0.95171	0.958518	0.93084
	50.62	0.959881	0.95481	0.959101	0.930346
	50.65	0.959341	0.960139	0.957354	0.92903
	50.68	0.9588	0.955299	0.958518	0.932156
	50.71	0.956572	0.9522	0.96092	0.926781
	50.74	0.956031	0.954375	0.957936	0.930346
	50.77	0.956031	0.955734	0.959101	0.933034
	50.8	0.956031	0.956169	0.960265	0.930346
	50.83	0.9588	0.950405	0.959683	0.930346
	50.86	0.957652	0.955299	0.959683	0.931278
	50.89	0.956572	0.955734	0.960265	0.929469
	50.92	0.960421	0.954375	0.962666	0.92903
	50.95	0.95826	0.953505	0.959683	0.93084
	50.98	0.956572	0.95394	0.958518	0.93084
	51.01	0.954951	0.95481	0.957936	0.932595
	51.04	0.9588	0.955299	0.96092	0.933966
	51.07	0.956031	0.957475	0.957354	0.933966
	51.1	0.9588	0.955734	0.958518	0.930346
	51.13	0.959341	0.955299	0.958518	0.93084
	51.16	0.9588	0.95791	0.961502	0.931278
	51.19	0.95826	0.957475	0.96092	0.929469
	51.22	0.957652	0.955299	0.958518	0.930346
	51.25	0.9588	0.955734	0.957936	0.932156
	51.28	0.959341	0.95791	0.957354	0.931278
	51.31	0.959341	0.956169	0.954952	0.930346
	51.34	0.96211	0.95704	0.956772	0.934405
	51.37	0.957652	0.955734	0.961502	0.932156
	51.4	0.95826	0.95481	0.957354	0.931717
	51.43	0.952182	0.95307	0.963831	0.931717
	51.46	0.9588	0.95704	0.957354	0.931717
	51.49	0.959881	0.958834	0.959101	0.931278
	51.52	0.957112	0.95481	0.959683	0.933966
	51.55	0.957652	0.957475	0.960265	0.933034
	51.58	0.957652	0.956604	0.962666	0.933034
	51.61	0.95826	0.960139	0.962666	0.932595
	51.64	0.9588	0.961009	0.961502	0.932595
	51.67	0.9588	0.959269	0.959683	0.932156
	51.7	0.957652	0.956604	0.958518	0.934843
	51.73	0.9588	0.95704	0.958518	0.93084
	51.76	0.957652	0.957475	0.96092	0.931717
	51.79	0.957652	0.959269	0.960265	0.931717
	51.82	0.959341	0.957475	0.959683	0.933034
	51.85	0.95441	0.955299	0.957354	0.933472
	51.88	0.95826	0.955734	0.959101	0.932156
	51.91	0.96265	0.958834	0.958518	0.933034
	51.94	0.963191	0.956604	0.956772	0.933966
	51.97	0.959881	0.954375	0.957354	0.933966
	52	0.960421	0.956604	0.962084	0.932156
	52.03	0.960962	0.957475	0.960265	0.932156
	52.06	0.960962	0.959269	0.959101	0.931717
	52.09	0.960962	0.960139	0.958518	0.933472
	52.12	0.957652	0.95791	0.96092	0.932595
	52.15	0.959881	0.958399	0.963831	0.933966
	52.18	0.959881	0.958399	0.960265	0.932156
	52.21	0.95826	0.95704	0.963249	0.932595
	52.24	0.960421	0.958399	0.957936	0.933472
	52.27	0.959341	0.964598	0.95437	0.93084
	52.3	0.960962	0.962369	0.959101	0.931717
	52.33	0.960962	0.960574	0.958518	0.931278
	52.36	0.9588	0.959704	0.959101	0.934843
	52.39	0.959341	0.956169	0.962666	0.937531
	52.42	0.959881	0.958399	0.96092	0.932156
	52.45	0.957652	0.958834	0.959101	0.93616
	52.48	0.960962	0.960139	0.957354	0.938408
	52.51	0.959341	0.961499	0.959683	0.933472
	52.54	0.963191	0.961009	0.959101	0.934405
	52.57	0.960421	0.957475	0.961502	0.934405
	52.6	0.959341	0.958399	0.957936	0.935282
	52.63	0.959341	0.959269	0.959683	0.934843
	52.66	0.960962	0.960574	0.959101	0.933966
	52.69	0.959881	0.958399	0.961502	0.934405
	52.72	0.959881	0.961009	0.959683	0.937092
	52.75	0.959341	0.960574	0.957354	0.934405
	52.78	0.960962	0.960574	0.954952	0.931278
	52.81	0.960962	0.961009	0.96092	0.934843
	52.84	0.960421	0.958399	0.961502	0.933472
	52.87	0.960421	0.960574	0.962666	0.931278
	52.9	0.959341	0.961934	0.961502	0.93084
	52.93	0.963191	0.962804	0.961502	0.935721
	52.96	0.960421	0.961934	0.959101	0.937092
	52.99	0.961502	0.959704	0.956117	0.936598
	53.02	0.963191	0.960139	0.957354	0.936598
	53.05	0.965352	0.959704	0.961502	0.934843
	53.08	0.95826	0.962369	0.959101	0.936598
	53.11	0.959881	0.963239	0.953788	0.935282
	53.14	0.960421	0.961009	0.959683	0.934405
	53.17	0.960962	0.960574	0.959683	0.936598
	53.2	0.96211	0.963674	0.96092	0.936598
	53.23	0.963731	0.962369	0.96092	0.937092
	53.26	0.95826	0.961934	0.963831	0.93616
	53.29	0.959341	0.961499	0.961502	0.93616
	53.32	0.960962	0.964109	0.958518	0.934843
	53.35	0.9588	0.964109	0.96092	0.935282
	53.38	0.957652	0.965033	0.960265	0.935721
	53.41	0.959341	0.961499	0.959683	0.937092
	53.44	0.959341	0.964109	0.958518	0.939725
	53.47	0.964271	0.961499	0.960265	0.939286
	53.5	0.964271	0.964598	0.959101	0.934843
	53.53	0.964271	0.962369	0.958518	0.937092
	53.56	0.96265	0.962804	0.959101	0.937092
	53.59	0.959881	0.961499	0.960265	0.938847
	53.62	0.96265	0.964598	0.960265	0.936598
	53.65	0.96265	0.965904	0.958518	0.936598
	53.68	0.963191	0.961499	0.96092	0.939725
	53.71	0.96211	0.960574	0.959683	0.938847
	53.74	0.959881	0.963239	0.957354	0.941096
	53.77	0.960962	0.965468	0.96092	0.936598
	53.8	0.9588	0.964598	0.959683	0.93797
	53.83	0.960962	0.964598	0.957936	0.937092
	53.86	0.959881	0.964109	0.962084	0.935282
	53.89	0.960962	0.961934	0.963249	0.938408
	53.92	0.963731	0.962804	0.958518	0.936598
	53.95	0.960962	0.964598	0.956772	0.937092
	53.98	0.960962	0.965033	0.959101	0.937531
	54.01	0.963191	0.964109	0.959683	0.939725
	54.04	0.959881	0.963239	0.962666	0.93797
	54.07	0.963191	0.964109	0.960265	0.937092
	54.1	0.960962	0.963674	0.965068	0.935282
	54.13	0.96211	0.965033	0.965068	0.938408
	54.16	0.964812	0.965904	0.960265	0.938408
	54.19	0.963191	0.966774	0.954952	0.939286
	54.22	0.960421	0.966774	0.962084	0.936598
	54.25	0.961502	0.965033	0.961502	0.93797
	54.28	0.960962	0.964598	0.961502	0.938847
	54.31	0.964812	0.962369	0.960265	0.941096
	54.34	0.96211	0.963674	0.959683	0.937092
	54.37	0.96211	0.961499	0.960265	0.939725
	54.4	0.961502	0.963674	0.961502	0.940218
	54.43	0.96211	0.964598	0.962084	0.938408
	54.46	0.959341	0.966339	0.959683	0.937531
	54.49	0.963731	0.965033	0.962084	0.93616
	54.52	0.960962	0.966339	0.96092	0.941096
	54.55	0.963191	0.964598	0.961502	0.941535
	54.58	0.96265	0.966774	0.959683	0.941973
	54.61	0.96265	0.967209	0.959101	0.93797
	54.64	0.965352	0.968133	0.958518	0.939286
	54.67	0.963191	0.965468	0.96092	0.940657
	54.7	0.96211	0.961934	0.963249	0.937092
	54.73	0.960421	0.964598	0.962084	0.939725
	54.76	0.96211	0.965468	0.962666	0.939725
	54.79	0.96265	0.965468	0.962084	0.939286
	54.82	0.963731	0.968133	0.962666	0.939725
	54.85	0.963731	0.966339	0.951386	0.940218
	54.88	0.963731	0.965033	0.96092	0.938408
	54.91	0.963191	0.967209	0.961502	0.937531
	54.94	0.964812	0.966774	0.958518	0.938847
	54.97	0.960962	0.966774	0.961502	0.938847
	55	0.965352	0.966339	0.963249	0.939725
	55.03	0.964812	0.964109	0.96092	0.941535
	55.06	0.963731	0.967209	0.960265	0.941535
	55.09	0.96596	0.967644	0.962084	0.939286
	55.12	0.960421	0.966339	0.960265	0.93616
	55.15	0.959881	0.965904	0.959101	0.93797
	55.18	0.96211	0.967644	0.96092	0.939725
	55.21	0.96265	0.971233	0.966232	0.941973
	55.24	0.964271	0.965904	0.957354	0.941096
	55.27	0.9665	0.966339	0.959101	0.941535
	55.3	0.960962	0.961499	0.960265	0.942412
	55.33	0.961502	0.966339	0.962084	0.941535
	55.36	0.96265	0.966339	0.96092	0.939286
	55.39	0.963731	0.965904	0.96092	0.940657
	55.42	0.961502	0.967209	0.965068	0.939286
	55.45	0.965352	0.967209	0.958518	0.940657
	55.48	0.967581	0.966774	0.957936	0.943783
	55.51	0.96596	0.969438	0.96092	0.940657
	55.54	0.963191	0.967209	0.963831	0.941096
	55.57	0.965352	0.964598	0.96092	0.938408
	55.6	0.967581	0.967644	0.959101	0.943344
	55.63	0.96704	0.965904	0.961502	0.943344
	55.66	0.9665	0.968568	0.964413	0.940657
	55.69	0.965352	0.968133	0.962666	0.941535
	55.72	0.96596	0.968568	0.960265	0.940218
	55.75	0.964271	0.969003	0.958518	0.940218
	55.78	0.96596	0.968568	0.963831	0.942412
	55.81	0.964812	0.972973	0.963831	0.943344
	55.84	0.965352	0.969438	0.962666	0.941973
	55.87	0.963731	0.968568	0.965068	0.942412
	55.9	0.964812	0.968568	0.967397	0.941973
	55.93	0.96211	0.969438	0.961502	0.944222
	55.96	0.96211	0.965904	0.960265	0.942412
	55.99	0.964812	0.968133	0.957936	0.943344
	56.02	0.964271	0.971668	0.959101	0.943344
	56.05	0.9665	0.967644	0.959101	0.941096
	56.08	0.96596	0.968568	0.960265	0.941535
	56.11	0.9665	0.968568	0.958518	0.941096
	56.14	0.96211	0.968133	0.962666	0.942412
	56.17	0.964812	0.965904	0.959683	0.942412
	56.2	0.963731	0.969003	0.957354	0.942851
	56.23	0.969202	0.969003	0.959683	0.942412
	56.26	0.968121	0.969873	0.963249	0.941973
	56.29	0.965352	0.967644	0.958518	0.943344
	56.32	0.9665	0.971233	0.957354	0.943344
	56.35	0.963731	0.970308	0.961502	0.940657
	56.38	0.963731	0.970308	0.958518	0.942851
	56.41	0.967581	0.969438	0.958518	0.942412
	56.44	0.967581	0.971233	0.96092	0.943344
	56.47	0.964812	0.970743	0.957936	0.943344
	56.5	0.968121	0.971233	0.961502	0.942412
	56.53	0.965352	0.970308	0.96092	0.944661
	56.56	0.964271	0.969438	0.963831	0.941973
	56.59	0.96265	0.972103	0.963831	0.942412
	56.62	0.96265	0.968568	0.961502	0.944661
	56.65	0.96704	0.966774	0.961502	0.942412
	56.68	0.9665	0.969873	0.962666	0.943344
	56.71	0.9665	0.972103	0.964413	0.942412
	56.74	0.967581	0.968568	0.964413	0.939725
	56.77	0.967581	0.969438	0.962084	0.944222
	56.8	0.967581	0.971233	0.963249	0.944661
	56.83	0.96596	0.970308	0.962084	0.9451
	56.86	0.9665	0.969003	0.964413	0.946909
	56.89	0.968121	0.971668	0.963831	0.945538
	56.92	0.96981	0.970743	0.962666	0.946909
	56.95	0.96981	0.970743	0.963831	0.944661
	56.98	0.97035	0.970743	0.960265	0.944222
	57.01	0.969202	0.969873	0.964413	0.943344
	57.04	0.963731	0.970308	0.963831	0.944661
	57.07	0.96596	0.970308	0.960265	0.945977
	57.1	0.968661	0.972973	0.960265	0.943783
	57.13	0.968661	0.972103	0.958518	0.942851
	57.16	0.964812	0.970308	0.962084	0.944222
	57.19	0.967581	0.971233	0.960265	0.943344
	57.22	0.968121	0.970308	0.963249	0.947348
	57.25	0.964812	0.971668	0.961502	0.946416
	57.28	0.963191	0.969873	0.963831	0.944661
	57.31	0.96981	0.974768	0.961502	0.947787
	57.34	0.96981	0.972103	0.954952	0.9451
	57.37	0.964812	0.972103	0.963831	0.942851
	57.4	0.968121	0.971233	0.966232	0.942851
	57.43	0.96704	0.969438	0.96092	0.943783
	57.46	0.9665	0.974768	0.960265	0.946416
	57.49	0.96265	0.969873	0.96092	0.948226
	57.52	0.967581	0.969003	0.962666	0.9451
	57.55	0.968121	0.970308	0.964413	0.945977
	57.58	0.9665	0.969873	0.963831	0.947787
	57.61	0.967581	0.972538	0.960265	0.948665
	57.64	0.96596	0.971233	0.96092	0.945977
	57.67	0.964812	0.972538	0.958518	0.946416
	57.7	0.964812	0.975203	0.958518	0.946416
	57.73	0.96211	0.972103	0.959101	0.945977
	57.76	0.967581	0.969873	0.963831	0.944222
	57.79	0.967581	0.969438	0.959101	0.945538
	57.82	0.968661	0.969438	0.962666	0.946909
	57.85	0.968121	0.972973	0.966232	0.945977
	57.88	0.967581	0.971668	0.965068	0.945538
	57.91	0.968661	0.969873	0.961502	0.945977
	57.94	0.972511	0.971668	0.96092	0.946909
	57.97	0.968121	0.971668	0.959683	0.946416
	58	0.969202	0.971668	0.961502	0.947787
	58.03	0.97089	0.975203	0.964413	0.945977
	58.06	0.9665	0.973843	0.96092	0.945977
	58.09	0.9665	0.972973	0.963249	0.946909
	58.12	0.9665	0.974332	0.961502	0.945538
	58.15	0.968121	0.974332	0.959683	0.945538
	58.18	0.9665	0.972973	0.960265	0.942851
	58.21	0.968661	0.971233	0.960265	0.948226
	58.24	0.97089	0.975638	0.962084	0.946909
	58.27	0.968121	0.974768	0.96565	0.945977
	58.3	0.96704	0.973843	0.965068	0.947348
	58.33	0.96596	0.973408	0.964413	0.950036
	58.36	0.96981	0.974768	0.96092	0.947787
	58.39	0.9665	0.972538	0.96092	0.945538
	58.42	0.96704	0.973843	0.962666	0.949103
	58.45	0.968661	0.973843	0.963831	0.944222
	58.48	0.967581	0.972973	0.96565	0.947348
	58.51	0.9665	0.970308	0.962666	0.947787
	58.54	0.973659	0.972103	0.959683	0.947348
	58.57	0.97035	0.975638	0.959683	0.951352
	58.6	0.968121	0.973843	0.958518	0.945538
	58.63	0.968661	0.970743	0.962084	0.948226
	58.66	0.969202	0.972538	0.962666	0.948226
	58.69	0.968661	0.972538	0.96092	0.946909
	58.72	0.971971	0.976508	0.956772	0.946416
	58.75	0.971971	0.969438	0.961502	0.949103
	58.78	0.972511	0.974332	0.960265	0.948665
	58.81	0.969202	0.974332	0.961502	0.947787
	58.84	0.971971	0.976508	0.962084	0.948665
	58.87	0.968661	0.974768	0.960265	0.949542
	58.9	0.96704	0.973843	0.962084	0.949103
	58.93	0.968121	0.976073	0.959683	0.949542
	58.96	0.96981	0.975203	0.962084	0.947787
	58.99	0.96981	0.977432	0.959683	0.946416
	59.02	0.96981	0.975638	0.962666	0.947787
	59.05	0.97035	0.976073	0.963249	0.947787
	59.08	0.968121	0.975203	0.961502	0.946909
	59.11	0.971971	0.976943	0.961502	0.949103
	59.14	0.97089	0.976508	0.963831	0.945538
	59.17	0.97035	0.975638	0.963249	0.948665
	59.2	0.973051	0.976508	0.963249	0.948665
	59.23	0.968121	0.974332	0.961502	0.949542
	59.26	0.96981	0.974332	0.96092	0.949542
	59.29	0.97089	0.973843	0.965068	0.948226
	59.32	0.96981	0.969873	0.961502	0.947787
	59.35	0.961502	0.974768	0.963831	0.954478
	59.38	0.97035	0.974332	0.962084	0.950474
	59.41	0.969202	0.974332	0.962084	0.948665
	59.44	0.96981	0.974332	0.963831	0.948665
	59.47	0.967581	0.976943	0.961502	0.946909
	59.5	0.9742	0.975638	0.962666	0.946416
	59.53	0.97474	0.972973	0.962666	0.947787
	59.56	0.973051	0.974332	0.962084	0.949542
	59.59	0.97474	0.978302	0.963249	0.949542
	59.62	0.972511	0.977432	0.964413	0.950474
	59.65	0.97089	0.973843	0.96092	0.949542
	59.68	0.97035	0.974332	0.961502	0.948226
	59.71	0.973051	0.976508	0.963249	0.949103
	59.74	0.97035	0.978737	0.962084	0.949542
	59.77	0.969202	0.978737	0.961502	0.948226
	59.8	0.9742	0.973843	0.962666	0.951352
	59.83	0.972511	0.974768	0.962084	0.949542
	59.86	0.96981	0.975638	0.964413	0.950036
	59.89	0.969202	0.976073	0.963831	0.951352
	59.92	0.97089	0.974768	0.964413	0.950036
	59.95	0.968661	0.974332	0.96092	0.949103
[truncated: 8,334 more rows]

## Sheet: Fig. 2D
Fig. 2D	Parameter	Treatment	Time of Treatment	Rep_1	Rep_2	Rep_3	Rep_4	Rep_5	Rep_6	Rep_7	Rep_8		Average	SD
	1-qL	Light_EtOH	0h	0.651	0.649	0.639	0.616	0.67	0.659	0.63	0.614		0.641	0.0200286
	1-qL	Light_EtOH	6h	0.642	0.626	0.622	0.609	0.645	0.636	0.631	0.627		0.62975	0.0115604
	1-qL	Light_EtOH	12h	0.656	0.656	0.65	0.668	0.653	0.635	0.647	0.675		0.655	0.0123288
	1-qL	Light_EtOH	18h	0.624	0.631	0.625	0.619	0.622	0.625	0.642	0.629		0.627125	0.0070799
	1-qL	Light_EtOH	24h	0.612	0.639	0.63	0.63	0.609	0.618	0.643	0.625		0.62575	0.0121861
	1-qL	Light_DEX	0h	0.651	0.649	0.639	0.616	0.67	0.659	0.63	0.614		0.641	0.0200286
	1-qL	Light_DEX	6h	0.618	0.604	0.591	0.599	0.608	0.614	0.606	0.631		0.608875	0.0122409
	1-qL	Light_DEX	12h	0.821	0.771	0.799	0.791	0.805	0.775	0.789	0.804		0.794375	0.0164659
	1-qL	Light_DEX	18h	0.775	0.831	0.806	0.797	0.789	0.786	0.767	0.758		0.788625	0.0231944
	1-qL	Light_DEX	24h	0.76	0.765	0.766	0.781	0.773	0.654	0.784	0.765		0.756	0.0420544
		ANOVA table:
			Source of Variation	SS	df	MS	F	P-value	F crit
			Between Groups	0.380329	10	0.0380329	93.3953	4.65288e-36	1.97093
			Within Groups	0.0280985	69	0.000407225
			Total	0.408427	79
		Condition	Comparison	P_value
		Light	6h DEX vs 6h EtOH	0.00348789
		Light	12h DEX vs 12h EtOH	1.91625e-11
		Light	18h DEX vs 18h EtOH	2.42025e-11
		Light	24h DEX vs 24h EtOH	7.57457e-07

## Sheet: Fig. 2E
Fig. 2F					ETOH						DEX							EtOH Average	EtOH SD	DEX Average	DEX SD
	Parameter	Time of Treatment	Pulse	Light intensity (mE)	Rep_1	Rep_2	Rep_3	Rep_4	Rep_5	Rep_6	Rep_1	Rep_2	Rep_3	Rep_4	Rep_5	Rep_6
	NPQ	0h	1	0	0	0	0	0	0	0	0	0	0	0	0	0		0	0	0	0
	NPQ	0h	2	611	0	0.016	0.016	0.032	0.016	0.016	0.016	0.016	0.016	0.032	0.016	0		0.016	0.0101193	0.016	0.0101193
	NPQ	0h	3	611	1.504	1.52	1.568	1.316	1.444	1.568	1.552	1.332	1.476	1.568	1.476	1.52		1.48667	0.0954875	1.48733	0.0850192
	NPQ	0h	4	611	1.868	1.928	2.072	1.788	1.976	2.008	1.928	1.82	2.008	2.072	1.9	1.912		1.94	0.101761	1.94	0.0882904
	NPQ	0h	5	611	1.9	1.992	2.132	1.852	2.024	2.008	1.928	1.884	2.116	2.148	1.944	1.912		1.98467	0.0986117	1.98867	0.113234
	NPQ	0h	6	611	1.868	2.024	2.164	1.868	2.1	2.024	1.928	1.884	2.132	2.18	2.008	1.868		2.008	0.120426	2	0.131112
	NPQ	0h	7	611	1.868	2.024	2.212	1.944	2.148	2.04	1.976	1.96	2.196	2.196	2.024	1.868		2.03933	0.126729	2.03667	0.133373
	NPQ	0h	8	611	1.944	2.072	2.244	1.976	2.18	2.088	2.024	1.992	2.244	2.26	2.072	1.944		2.084	0.1151	2.08933	0.132826
	NPQ	0h	9	611	1.976	2.088	2.276	1.96	2.18	2.132	2.04	1.976	2.26	2.292	2.072	1.976		2.102	0.12124	2.10267	0.139683
	NPQ	0h	10	611	1.992	2.088	2.32	1.976	2.196	2.1	2.04	1.992	2.244	2.32	2.088	1.976		2.112	0.129565	2.11	0.14094
	NPQ	0h	11	611	1.944	2.088	2.304	1.96	2.164	2.072	2.008	1.976	2.228	2.292	2.056	1.928		2.08867	0.134019	2.08133	0.145957
	NPQ	0h	12	611	1.944	2.088	2.292	1.944	2.18	2.088	1.976	1.96	2.244	2.292	2.056	1.928		2.08933	0.135308	2.076	0.155332
	NPQ	0h	13	611	1.912	2.088	2.304	1.944	2.164	2.024	1.96	1.96	2.228	2.304	2.056	1.912		2.07267	0.146171	2.07	0.160674
	NPQ	0h	14	611	1.9	2.056	2.304	1.976	2.18	2.056	1.912	1.976	2.26	2.32	2.04	1.884		2.07867	0.144591	2.06533	0.183175
	NPQ	0h	15	611	1.884	2.04	2.304	1.912	2.148	2.024	1.928	1.928	2.228	2.304	1.992	1.868		2.052	0.155867	2.04133	0.180003
	NPQ	0h	16	611	1.868	2.008	2.276	1.912	2.164	1.992	1.9	1.944	2.228	2.276	1.976	1.836		2.03667	0.155114	2.02667	0.181384
	NPQ	0h	17	611	1.852	2.024	2.244	1.928	2.148	2.008	1.884	1.928	2.196	2.26	1.976	1.852		2.034	0.142991	2.016	0.170646
	NPQ	0h	18	611	1.868	2.04	2.276	1.912	2.164	1.976	1.884	1.928	2.228	2.292	1.976	1.836		2.03933	0.155649	2.024	0.189686
	NPQ	0h	19	611	1.836	1.992	2.276	1.912	2.132	2.008	1.884	1.928	2.212	2.292	1.992	1.836		2.026	0.157678	2.024	0.185662
	NPQ	0h	20	611	1.836	1.992	2.276	1.944	2.164	1.976	1.884	1.928	2.244	2.276	1.928	1.788		2.03133	0.159908	2.008	0.202038
	NPQ	0h	21	611	1.836	1.992	2.26	1.928	2.164	1.976	1.852	1.928	2.212	2.292	1.96	1.836		2.026	0.156946	2.01333	0.192211
	NPQ	0h	22	611	1.82	2.024	2.276	1.944	2.18	1.976	1.852	1.944	2.244	2.276	2.008	1.804		2.03667	0.165649	2.02133	0.198243
	NPQ	0h	23	611	1.836	2.024	2.276	1.96	2.18	1.96	1.868	1.96	2.244	2.292	1.992	1.804		2.03933	0.161224	2.02667	0.199016
	NPQ	0h	24	611	1.852	2.04	2.32	1.976	2.228	1.992	1.884	1.992	2.276	2.304	2.008	1.82		2.068	0.173657	2.04733	0.200566
	NPQ	0h	25	611	1.852	2.04	2.304	1.976	2.212	1.96	1.884	1.96	2.26	2.304	2.024	1.82		2.05733	0.169303	2.042	0.198728
	NPQ	0h	26	611	1.836	2.056	2.292	1.96	2.244	1.976	1.852	1.992	2.276	2.292	2.024	1.82		2.06067	0.176026	2.04267	0.202712
	NPQ	0h	27	611	1.868	2.04	2.304	2.008	2.244	1.976	1.884	2.024	2.276	2.292	2.04	1.836		2.07333	0.166943	2.05867	0.191477
	NPQ	0h	32	0	1.272	1.316	1.332	1.316	1.316	1.256	1.272	1.3	1.316	1.3	1.288	1.24		1.30133	0.0300044	1.286	0.0268626
	NPQ	0h	33	0	1.068	1.052	1.068	1.052	1.084	1.004	1.02	1.02	1.1	1.068	1.004	1.036		1.05467	0.0275584	1.04133	0.0360148
	NPQ	0h	34	0	0.956	0.94	0.972	0.908	0.972	0.908	0.908	0.896	0.988	0.956	0.908	0.924		0.942667	0.0293576	0.93	0.0352136
	NPQ	0h	35	0	0.88	0.848	0.896	0.816	0.908	0.816	0.816	0.816	0.908	0.88	0.832	0.832		0.860667	0.0400333	0.847333	0.0378981
	NPQ	0h	36	0	0.784	0.768	0.816	0.736	0.848	0.752	0.736	0.752	0.848	0.8	0.736	0.752		0.784	0.0417229	0.770667	0.04459
	NPQ	0h	37	0	0.72	0.704	0.752	0.676	0.784	0.692	0.676	0.692	0.784	0.736	0.692	0.692		0.721333	0.0402128	0.712	0.040635
	NPQ	0h	38	0	0.628	0.644	0.676	0.628	0.704	0.628	0.596	0.628	0.704	0.66	0.644	0.596		0.651333	0.0318413	0.638	0.0412408
	NPQ	0h	39	0	0.564	0.596	0.628	0.58	0.66	0.58	0.548	0.596	0.66	0.628	0.596	0.532		0.601333	0.0360148	0.593333	0.047911
	NPQ	0h	40	0	0.516	0.564	0.596	0.548	0.612	0.548	0.516	0.564	0.612	0.596	0.548	0.5		0.564	0.0350542	0.556	0.0438178
	NPQ	0h	41	0	0.5	0.532	0.58	0.532	0.596	0.532	0.488	0.532	0.596	0.58	0.532	0.488		0.545333	0.0356576	0.536	0.0451132
	NPQ	0h	42	0	0.488	0.532	0.58	0.516	0.58	0.516	0.472	0.516	0.58	0.564	0.532	0.472		0.535333	0.0373881	0.522667	0.0453019
	NPQ	0h	43	0	0.488	0.516	0.58	0.5	0.564	0.5	0.472	0.516	0.58	0.564	0.516	0.472		0.524667	0.0380666	0.52	0.0451132
	NPQ	0h	44	0	0.472	0.532	0.58	0.5	0.58	0.5	0.456	0.516	0.58	0.564	0.516	0.472		0.527333	0.0450007	0.517333	0.0488371
	NPQ	0h	45	0	0.472	0.516	0.58	0.5	0.564	0.5	0.456	0.5	0.58	0.564	0.516	0.456		0.522	0.04155	0.512	0.0524595
	NPQ	0h	46	0	0.472	0.516	0.58	0.488	0.58	0.5	0.456	0.5	0.58	0.564	0.516	0.456		0.522667	0.0466933	0.512	0.0524595
	NPQ	0h	47	0	0.472	0.516	0.58	0.488	0.564	0.488	0.456	0.5	0.58	0.564	0.516	0.456		0.518	0.0444522	0.512	0.0524595
	NPQ	0h	48	0	0.472	0.516	0.58	0.488	0.58	0.488	0.456	0.5	0.58	0.564	0.516	0.456		0.520667	0.0480944	0.512	0.0524595
	NPQ	0h	49	0	0.472	0.516	0.58	0.488	0.58	0.5	0.456	0.5	0.58	0.564	0.516	0.456		0.522667	0.0466933	0.512	0.0524595
	NPQ	0h	50	0	0.472	0.516	0.58	0.488	0.58	0.5	0.456	0.5	0.58	0.58	0.516	0.456		0.522667	0.0466933	0.514667	0.0559238
	NPQ	0h	51	0	0.472	0.516	0.58	0.488	0.58	0.5	0.456	0.5	0.596	0.58	0.516	0.472		0.522667	0.0466933	0.52	0.0569069
	NPQ	6h	1	0	0	0	0	0	0	0	0	0	0	0	0	0		0	0	0	0
	NPQ	6h	2	611	0.032	0.016	0.016	0.016	0.016	0.016	0.032	0.032	0.016	0.016	0.016	0.032		0.0186667	0.00653197	0.024	0.00876356
	NPQ	6h	3	611	1.348	1.444	1.412	1.364	1.6	1.396	1.504	1.708	1.504	1.316	1.492	1.584		1.42733	0.0912287	1.518	0.128318
	NPQ	6h	4	611	1.928	1.928	1.992	1.9	2.04	1.928	1.708	1.976	1.96	1.724	2.008	1.788		1.95267	0.0524849	1.86067	0.135751
	NPQ	6h	5	611	1.976	1.992	2.1	1.944	2.056	1.96	1.772	2.04	2.04	1.708	2.132	1.804		2.00467	0.0606322	1.916	0.175472
	NPQ	6h	6	611	1.976	2.04	2.132	1.912	2.024	1.944	1.804	2.072	2.056	1.74	2.148	1.852		2.00467	0.0786452	1.94533	0.167459
	NPQ	6h	7	611	2.04	2.088	2.18	1.976	2.056	2.008	1.852	2.1	2.116	1.772	2.196	1.9		2.058	0.0711843	1.98933	0.170339
	NPQ	6h	8	611	2.088	2.132	2.228	2.024	2.072	2.04	1.868	2.132	2.148	1.804	2.26	1.9		2.09733	0.07439	2.01867	0.184758
	NPQ	6h	9	611	2.1	2.196	2.276	2.04	2.116	2.056	1.868	2.116	2.196	1.82	2.304	1.884		2.13067	0.0898235	2.03133	0.200837
	NPQ	6h	10	611	2.088	2.196	2.26	2.04	2.088	2.056	1.82	2.1	2.18	1.82	2.336	1.884		2.12133	0.0870739	2.02333	0.214609
	NPQ	6h	11	611	2.072	2.18	2.228	2.008	2.056	2.008	1.836	2.072	2.148	1.804	2.292	1.868		2.092	0.0917039	2.00333	0.197495
	NPQ	6h	12	611	2.056	2.164	2.228	1.992	2.072	2.008	1.82	2.072	2.196	1.772	2.292	1.852		2.08667	0.0919362	2.00067	0.216864
	NPQ	6h	13	611	2.056	2.196	2.244	1.992	2.008	2.024	1.836	2.04	2.148	1.772	2.292	1.852		2.08667	0.106513	1.99	0.204427
	NPQ	6h	14	611	2.088	2.196	2.244	2.008	2.024	2.024	1.868	2.04	2.18	1.756	2.304	1.884		2.09733	0.100069	2.00533	0.208164
	NPQ	6h	15	611	2.056	2.18	2.196	2.008	1.992	2.008	1.836	2.024	2.148	1.756	2.304	1.836		2.07333	0.0915176	1.984	0.212926
	NPQ	6h	16	611	2.056	2.148	2.18	2.008	1.976	2.008	1.804	1.976	2.132	1.756	2.26	1.836		2.06267	0.0831641	1.96067	0.200582
	NPQ	6h	17	611	2.072	2.164	2.212	2.024	1.976	2.04	1.836	1.976	2.164	1.756	2.276	1.836		2.08133	0.0895381	1.974	0.206359
	NPQ	6h	18	611	2.056	2.164	2.196	2.024	1.976	2.04	1.868	2.008	2.164	1.724	2.32	1.868		2.076	0.0854915	1.992	0.219089
	NPQ	6h	19	611	2.088	2.164	2.228	2.008	1.944	2.024	1.852	1.96	2.148	1.772	2.292	1.82		2.076	0.105588	1.974	0.205426
	NPQ	6h	20	611	2.1	2.164	2.196	2.024	1.928	2.056	1.82	1.944	2.132	1.756	2.292	1.836		2.078	0.097677	1.96333	0.208129
	NPQ	6h	21	611	2.088	2.18	2.18	2.024	1.928	2.056	1.852	1.96	2.148	1.756	2.304	1.852		2.076	0.0967306	1.97867	0.208103
	NPQ	6h	22	611	2.116	2.196	2.212	2.04	1.928	2.072	1.836	1.96	2.164	1.788	2.304	1.852		2.094	0.105611	1.984	0.206456
	NPQ	6h	23	611	2.116	2.212	2.212	2.04	1.912	2.056	1.868	1.944	2.148	1.788	2.32	1.868		2.09133	0.114694	1.98933	0.203248
	NPQ	6h	24	611	2.148	2.228	2.212	2.072	1.944	2.088	1.884	1.976	2.164	1.82	2.32	1.9		2.11533	0.104962	2.01067	0.192377
	NPQ	6h	25	611	2.148	2.244	2.244	2.088	1.912	2.1	1.868	1.976	2.18	1.804	2.336	1.9		2.12267	0.123435	2.01067	0.205441
	NPQ	6h	26	611	2.18	2.276	2.244	2.088	1.96	2.116	1.884	1.96	2.164	1.836	2.32	1.884		2.144	0.115322	2.008	0.192
	NPQ	6h	27	611	2.18	2.26	2.244	2.088	1.944	2.116	1.868	1.96	2.18	1.836	2.32	1.9		2.13867	0.117048	2.01067	0.194955
	NPQ	6h	32	0	1.38	1.364	1.288	1.396	1.272	1.412	1.316	1.052	1.316	1.3	1.364	1.288		1.352	0.0582409	1.27267	0.111152
	NPQ	6h	33	0	1.084	1.112	1.052	1.112	1.004	1.128	1.02	0.8	1.036	1.084	1.112	0.988		1.082	0.046699	1.00667	0.11061
	NPQ	6h	34	0	0.972	1.004	0.972	0.988	0.896	1.02	0.848	0.704	0.908	0.972	1.004	0.832		0.975333	0.0431123	0.878	0.108539
	NPQ	6h	35	0	0.896	0.908	0.88	0.908	0.848	0.94	0.72	0.612	0.832	0.88	0.908	0.72		0.896667	0.0309236	0.778667	0.113579
	NPQ	6h	36	0	0.832	0.816	0.816	0.864	0.768	0.88	0.66	0.532	0.768	0.8	0.848	0.66		0.829333	0.0397324	0.711333	0.115915
	NPQ	6h	37	0	0.784	0.752	0.752	0.8	0.704	0.848	0.58	0.472	0.704	0.72	0.768	0.58		0.773333	0.0492287	0.637333	0.11159
	NPQ	6h	38	0	0.72	0.692	0.692	0.752	0.644	0.768	0.5	0.424	0.66	0.66	0.704	0.516		0.711333	0.0452136	0.577333	0.112219
	NPQ	6h	39	0	0.676	0.644	0.644	0.704	0.58	0.736	0.456	0.392	0.612	0.596	0.644	0.5		0.664	0.0543765	0.533333	0.0994277
	NPQ	6h	40	0	0.644	0.612	0.596	0.676	0.548	0.692	0.44	0.376	0.58	0.548	0.612	0.472		0.628	0.0535462	0.504667	0.0904183
	NPQ	6h	41	0	0.628	0.596	0.58	0.644	0.532	0.676	0.424	0.376	0.548	0.516	0.596	0.456		0.609333	0.0510163	0.486	0.0820829
	NPQ	6h	42	0	0.612	0.58	0.58	0.644	0.516	0.66	0.408	0.376	0.548	0.516	0.58	0.456		0.598667	0.0520103	0.480667	0.0806143
	NPQ	6h	43	0	0.596	0.564	0.564	0.628	0.5	0.644	0.408	0.376	0.548	0.5	0.58	0.456		0.582667	0.0520103	0.478	0.0794682
	NPQ	6h	44	0	0.596	0.564	0.564	0.612	0.5	0.644	0.408	0.376	0.548	0.5	0.58	0.456		0.58	0.0495742	0.478	0.0794682
	NPQ	6h	45	0	0.58	0.548	0.564	0.628	0.5	0.644	0.408	0.392	0.548	0.5	0.58	0.472		0.577333	0.0529855	0.483333	0.0747654
	NPQ	6h	46	0	0.58	0.548	0.564	0.612	0.5	0.644	0.408	0.392	0.532	0.488	0.58	0.456		0.574667	0.050258	0.476	0.0723547
	NPQ	6h	47	0	0.58	0.564	0.564	0.612	0.488	0.644	0.408	0.392	0.548	0.488	0.58	0.472		0.575333	0.0528495	0.481333	0.07439
	NPQ	6h	48	0	0.58	0.564	0.564	0.612	0.488	0.644	0.424	0.392	0.548	0.5	0.596	0.472		0.575333	0.0528495	0.488667	0.0761227
	NPQ	6h	49	0	0.58	0.564	0.58	0.628	0.488	0.66	0.408	0.392	0.548	0.5	0.596	0.472		0.583333	0.0589192	0.486	0.0790645
	NPQ	6h	50	0	0.58	0.564	0.58	0.628	0.488	0.644	0.424	0.392	0.548	0.5	0.596	0.488		0.580667	0.0549861	0.491333	0.0757012
	NPQ	6h	51	0	0.58	0.548	0.58	0.628	0.488	0.644	0.424	0.408	0.548	0.5	0.596	0.488		0.578	0.0563276	0.494	0.0716771
	NPQ	12h	1	0	0	0	0	0	0	0	0	0	0	0	0	0		0	0	0	0
	NPQ	12h	2	611	0.032	0.016	0.016	0.016	0.032	0.016	0.032	0.016	0.032	0.016	0.016	0.032		0.0213333	0.00826236	0.024	0.00876356
	NPQ	12h	3	611	1.036	0.908	0.924	1.052	0.88	1.068	1.52	1.412	1.46	1.68	1.68	1.772		0.978	0.0828975	1.58733	0.143363
	NPQ	12h	4	611	1.708	1.648	1.648	1.708	1.632	1.74	1.9	1.836	1.9	1.976	1.944	2.024		1.68067	0.0436287	1.93	0.0660061
	NPQ	12h	5	611	1.96	1.868	1.884	1.976	1.852	2.024	2.024	1.96	2.024	2.072	2.024	2.116		1.92733	0.06907	2.03667	0.0527282
	NPQ	12h	6	611	2.116	1.96	1.96	2.116	1.944	2.164	2.072	2.008	2.072	2.1	2.088	2.18		2.04333	0.098871	2.08667	0.0556944
	NPQ	12h	7	611	2.212	2.008	2.008	2.212	1.992	2.276	2.088	2.024	2.1	2.132	2.1	2.18		2.118	0.128617	2.104	0.0514743
	NPQ	12h	8	611	2.244	2.072	2.072	2.244	2.04	2.292	2.1	2.04	2.1	2.1	2.072	2.148		2.16067	0.110834	2.09333	0.0358367
	NPQ	12h	9	611	2.292	2.1	2.1	2.304	2.088	2.336	2.1	2.04	2.1	2.1	2.072	2.18		2.20333	0.118536	2.09867	0.0464184
	NPQ	12h	10	611	2.336	2.1	2.116	2.336	2.072	2.4	2.116	2.056	2.132	2.1	2.072	2.18		2.22667	0.145716	2.10933	0.0444462
	NPQ	12h	11	611	2.32	2.088	2.1	2.336	2.056	2.384	2.1	2.056	2.132	2.1	2.072	2.164		2.214	0.147551	2.104	0.0393548
	NPQ	12h	12	611	2.336	2.1	2.116	2.352	2.072	2.4	2.132	2.088	2.18	2.148	2.116	2.228		2.22933	0.148241	2.14867	0.0496011
	NPQ	12h	13	611	2.32	2.056	2.1	2.32	2.024	2.384	2.148	2.088	2.18	2.116	2.056	2.164		2.20067	0.157712	2.12533	0.0475086
	NPQ	12h	14	611	2.32	2.056	2.088	2.304	2.024	2.368	2.148	2.088	2.196	2.164	2.116	2.26		2.19333	0.153251	2.162	0.0609131
	NPQ	12h	15	611	2.304	2.04	2.088	2.304	2.024	2.352	2.164	2.116	2.244	2.148	2.116	2.244		2.18533	0.150044	2.172	0.0587878
	NPQ	12h	16	611	2.304	2.024	2.072	2.304	1.992	2.336	2.18	2.132	2.228	2.18	2.132	2.304		2.172	0.158775	2.19267	0.0653075
	NPQ	12h	17	611	2.26	2.008	2.04	2.244	1.976	2.304	2.18	2.1	2.228	2.164	2.148	2.26		2.13867	0.145891	2.18	0.0572433
	NPQ	12h	18	611	2.26	2.008	2.04	2.244	1.976	2.292	2.244	2.116	2.26	2.196	2.148	2.244		2.13667	0.143229	2.20133	0.0587151
	NPQ	12h	19	611	2.26	2.024	2.056	2.26	1.992	2.304	2.244	2.164	2.292	2.292	2.228	2.352		2.14933	0.139706	2.262	0.0647827
	NPQ	12h	20	611	2.26	2.008	2.04	2.244	1.992	2.292	2.292	2.196	2.32	2.292	2.26	2.4		2.13933	0.139746	2.29333	0.0673459
	NPQ	12h	21	611	2.212	2.024	2.04	2.212	2.008	2.26	2.244	2.196	2.32	2.276	2.228	2.352		2.126	0.113554	2.26933	0.058606
	NPQ	12h	22	611	2.228	2.008	2.04	2.212	1.992	2.26	2.244	2.196	2.32	2.244	2.212	2.368		2.12333	0.122466	2.264	0.066453
	NPQ	12h	23	611	2.228	2.024	2.04	2.212	2.024	2.26	2.276	2.212	2.336	2.244	2.18	2.336		2.13133	0.112951	2.264	0.0642993
	NPQ	12h	24	611	2.276	2.04	2.072	2.26	2.024	2.292	2.32	2.244	2.384	2.304	2.244	2.384		2.16067	0.127685	2.31333	0.0628225
	NPQ	12h	25	611	2.228	2.04	2.088	2.196	2.024	2.244	2.336	2.276	2.416	2.368	2.336	2.464		2.13667	0.0977643	2.366	0.0663446
	NPQ	12h	26	611	2.228	2.024	2.04	2.212	2.024	2.244	2.352	2.276	2.416	2.352	2.304	2.464		2.12867	0.10944	2.36067	0.0696697
	NPQ	12h	27	611	2.228	2.072	2.1	2.212	2.072	2.244	2.384	2.32	2.464	2.368	2.336	2.48		2.15467	0.0816105	2.392	0.0661634
	NPQ	12h	28	0	1.272	1.144	1.16	1.24	1.144	1.288	1.176	1.16	1.224	1.208	1.176	1.24		1.208	0.0663566	1.19733	0.0314621
	NPQ	12h	29	0	1.068	0.956	0.972	1.036	0.972	1.084	0.752	0.736	0.784	0.816	0.8	0.848		1.01467	0.0551168	0.789333	0.0413118
	NPQ	12h	30	0	0.988	0.88	0.896	0.956	0.88	0.988	0.644	0.628	0.692	0.676	0.66	0.72		0.931333	0.0520564	0.67	0.0333467
	NPQ	12h	31	0	0.908	0.784	0.8	0.88	0.784	0.908	0.612	0.596	0.644	0.644	0.628	0.692		0.844	0.0610311	0.636	0.0331783
	NPQ	12h	32	0	0.832	0.704	0.72	0.8	0.704	0.832	0.628	0.596	0.66	0.644	0.628	0.692		0.765333	0.0627205	0.641333	0.0326599
	NPQ	12h	33	0	0.768	0.644	0.66	0.752	0.644	0.768	0.676	0.628	0.692	0.692	0.676	0.752		0.706	0.0626227	0.686	0.03998
	NPQ	12h	34	0	0.72	0.58	0.612	0.704	0.596	0.72	0.704	0.66	0.72	0.72	0.704	0.784		0.655333	0.0660384	0.715333	0.0401929
	NPQ	12h	35	0	0.692	0.548	0.564	0.676	0.564	0.692	0.752	0.692	0.752	0.768	0.736	0.832		0.622667	0.0705937	0.755333	0.0457063
	NPQ	12h	36	0	0.676	0.532	0.548	0.66	0.548	0.676	0.8	0.736	0.8	0.784	0.752	0.864		0.606667	0.0705937	0.789333	0.0448761
	NPQ	12h	37	0	0.66	0.516	0.532	0.644	0.516	0.66	0.816	0.752	0.832	0.784	0.768	0.88		0.588	0.0734956	0.805333	0.0471027
	NPQ	12h	38	0	0.644	0.516	0.532	0.628	0.516	0.644	0.832	0.752	0.848	0.784	0.752	0.88		0.58	0.0647951	0.808	0.0533067
	NPQ	12h	39	0	0.628	0.5	0.516	0.612	0.516	0.628	0.816	0.752	0.832	0.752	0.736	0.864		0.566667	0.0618988	0.792	0.0523374
	NPQ	12h	40	0	0.628	0.5	0.516	0.612	0.516	0.628	0.8	0.768	0.816	0.752	0.752	0.88		0.566667	0.0618988	0.794667	0.0492287
	NPQ	12h	41	0	0.612	0.5	0.516	0.612	0.5	0.628	0.8	0.752	0.8	0.752	0.736	0.848		0.561333	0.0618988	0.781333	0.0422311
	NPQ	12h	42	0	0.612	0.5	0.516	0.612	0.516	0.612	0.784	0.752	0.784	0.736	0.736	0.816		0.561333	0.0558092	0.768	0.032
	NPQ	12h	43	0	0.612	0.516	0.516	0.596	0.516	0.612	0.8	0.752	0.784	0.752	0.736	0.816		0.561333	0.0500027	0.773333	0.0314621
	NPQ	12h	44	0	0.612	0.516	0.516	0.596	0.532	0.612	0.784	0.752	0.784	0.752	0.752	0.816		0.564	0.0474637	0.773333	0.0261279
	NPQ	12h	45	0	0.612	0.516	0.532	0.596	0.532	0.612	0.8	0.752	0.8	0.752	0.752	0.8		0.566667	0.04459	0.776	0.0262907
	NPQ	12h	46	0	0.596	0.516	0.532	0.596	0.532	0.596	0.8	0.768	0.8	0.768	0.752	0.816		0.561333	0.0384222	0.784	0.0247871
	NPQ	12h	47	0	0.596	0.532	0.532	0.596	0.532	0.596	0.8	0.768	0.8	0.752	0.736	0.8		0.564	0.0350542	0.776	0.0281709
	NPQ	18h	1	0	0	0	0	0	0	0	0	0	0	0	0	0		0	0	0	0
	NPQ	18h	2	611	0.048	0.032	0.032	0.032	0.032	0.032	0.064	0.064	0.048	0.08	0.064	0.08		0.0346667	0.00653197	0.0666667	0.0120444
	NPQ	18h	3	611	1.052	0.988	0.848	0.88	0.908	0.956	1.004	1.02	1.084	1.084	0.896	1.052		0.938667	0.0750751	1.02333	0.0704008
	NPQ	18h	4	611	1.804	1.772	1.648	1.696	1.664	1.708	1.412	1.492	1.476	1.476	1.224	1.364		1.71533	0.0611054	1.40733	0.102088
	NPQ	18h	5	611	2.088	2.04	1.944	1.96	1.976	2.072	1.568	1.568	1.584	1.664	1.38	1.52		2.01333	0.0612753	1.54733	0.0944006
	NPQ	18h	6	611	2.212	2.196	2.056	2.072	2.132	2.196	1.664	1.648	1.696	1.664	1.412	1.584		2.144	0.0679765	1.61133	0.104443
	NPQ	18h	7	611	2.32	2.276	2.148	2.164	2.244	2.32	1.632	1.648	1.648	1.74	1.476	1.648		2.24533	0.0750751	1.632	0.0857531
	NPQ	18h	8	611	2.368	2.276	2.164	2.228	2.244	2.384	1.696	1.632	1.68	1.804	1.492	1.68		2.27733	0.0848402	1.664	0.101729
	NPQ	18h	9	611	2.448	2.352	2.228	2.26	2.292	2.4	1.708	1.648	1.756	1.788	1.536	1.708		2.33	0.0849188	1.69067	0.0895381
	NPQ	18h	10	611	2.432	2.432	2.228	2.26	2.292	2.416	1.68	1.648	1.724	1.788	1.536	1.74		2.34333	0.093686	1.686	0.0880273
	NPQ	18h	11	611	2.432	2.32	2.212	2.292	2.276	2.4	1.708	1.648	1.74	1.788	1.568	1.724		2.322	0.0816137	1.696	0.0774803
	NPQ	18h	12	611	2.464	2.32	2.212	2.212	2.292	2.432	1.724	1.708	1.74	1.788	1.536	1.708		2.322	0.107115	1.70067	0.085955
	NPQ	18h	13	611	2.448	2.276	2.164	2.164	2.26	2.368	1.708	1.616	1.664	1.852	1.6	1.756		2.28	0.112513	1.69933	0.0945022
	NPQ	18h	14	611	2.4	2.212	2.116	2.148	2.228	2.336	1.708	1.616	1.696	1.804	1.6	1.756		2.24	0.109164	1.69667	0.0787672
	NPQ	18h	15	611	2.4	2.212	2.18	2.148	2.228	2.336	1.74	1.648	1.696	1.82	1.632	1.756		2.25067	0.0970828	1.71533	0.0708087
	NPQ	18h	16	611	2.4	2.164	2.088	2.132	2.212	2.352	1.68	1.584	1.648	1.82	1.616	1.788		2.22467	0.124949	1.68933	0.0949498
	NPQ	18h	17	611	2.4	2.18	2.1	2.1	2.212	2.336	1.74	1.648	1.724	1.852	1.6	1.756		2.22133	0.123539	1.72	0.088
	NPQ	18h	18	611	2.368	2.088	2.1	2.056	2.196	2.32	1.788	1.648	1.74	1.804	1.584	1.788		2.188	0.130427	1.72533	0.0896809
	NPQ	18h	19	611	2.336	2.088	2.088	2.056	2.212	2.32	1.696	1.568	1.708	1.82	1.632	1.788		2.18333	0.124256	1.702	0.0940723
	NPQ	18h	20	611	2.368	2.056	2.056	2.072	2.228	2.292	1.696	1.632	1.632	1.82	1.648	1.772		2.17867	0.136086	1.7	0.079438
	NPQ	18h	21	611	2.352	2.088	2.088	2.008	2.196	2.32	1.724	1.6	1.68	1.82	1.68	1.788		2.17533	0.138435	1.71533	0.0801366
	NPQ	18h	22	611	2.336	2.072	2.088	2.04	2.212	2.304	1.708	1.616	1.68	1.884	1.68	1.868		2.17533	0.126754	1.73933	0.110197
	NPQ	18h	23	611	2.4	2.024	2.056	2.072	2.228	2.32	1.696	1.584	1.648	1.852	1.632	1.788		2.18333	0.155957	1.7	0.101635
	NPQ	18h	24	611	2.368	2.024	2.088	2.056	2.244	2.32	1.772	1.568	1.68	1.884	1.696	1.852		2.18333	0.146389	1.742	0.117813
	NPQ	18h	25	611	2.4	2.056	2.116	2.056	2.276	2.368	1.756	1.632	1.68	1.912	1.696	1.868		2.212	0.15599	1.75733	0.111015
	NPQ	18h	26	611	2.384	2.04	2.1	2.056	2.276	2.32	1.68	1.568	1.632	1.884	1.708	1.868		2.196	0.148507	1.72333	0.127535
	NPQ	18h	27	611	2.4	2.056	2.088	2.072	2.292	2.32	1.74	1.6	1.68	1.884	1.696	1.804		2.20467	0.149932	1.734	0.0997517
	NPQ	18h	33	0	1.316	1.192	1.272	1.3	1.256	1.272	1.1	0.908	0.956	1.16	1.192	1.224		1.268	0.0430813	1.09	0.129954
	NPQ	18h	34	0	1.144	1.036	1.084	1.1	1.084	1.084	0.88	0.736	0.736	0.924	0.908	0.94		1.08867	0.0347256	0.854	0.0935265
	NPQ	18h	35	0	1.052	0.94	1.004	1.02	0.988	0.988	0.784	0.66	0.704	0.864	0.848	0.848		0.998667	0.0374094	0.784667	0.0852823
	NPQ	18h	36	0	0.972	0.88	0.924	0.908	0.924	0.924	0.752	0.66	0.692	0.832	0.768	0.784		0.922	0.0299065	0.748	0.0626865
	NPQ	18h	37	0	0.864	0.784	0.832	0.848	0.848	0.832	0.752	0.676	0.704	0.8	0.752	0.768		0.834667	0.0275584	0.742	0.0448107
	NPQ	18h	38	0	0.784	0.72	0.752	0.768	0.768	0.752	0.768	0.692	0.72	0.864	0.752	0.768		0.757333	0.0218602	0.760667	0.0587015
	NPQ	18h	39	0	0.752	0.676	0.704	0.704	0.72	0.704	0.784	0.752	0.768	0.896	0.736	0.768		0.71	0.025012	0.784	0.0572433
	NPQ	18h	40	0	0.72	0.66	0.692	0.676	0.676	0.676	0.8	0.752	0.768	0.908	0.752	0.784		0.683333	0.0206171	0.794	0.0588829
	NPQ	18h	41	0	0.676	0.628	0.66	0.676	0.66	0.644	0.816	0.784	0.832	0.956	0.752	0.816		0.657333	0.0187047	0.826	0.0698226
	NPQ	18h	42	0	0.676	0.612	0.66	0.66	0.628	0.612	0.832	0.816	0.848	0.972	0.752	0.816		0.641333	0.0275584	0.839333	0.072726
	NPQ	18h	43	0	0.66	0.612	0.66	0.676	0.612	0.596	0.848	0.848	0.864	1.004	0.768	0.832		0.636	0.0331783	0.860667	0.0778272
	NPQ	18h	44	0	0.644	0.612	0.644	0.66	0.612	0.612	0.848	0.848	0.896	1.036	0.752	0.832		0.630667	0.0212666	0.868667	0.0944006
	NPQ	18h	45	0	0.644	0.612	0.644	0.644	0.596	0.596	0.848	0.864	0.908	1.036	0.752	0.8		0.622667	0.0240887	0.868	0.0983056
	NPQ	18h	46	0	0.612	0.612	0.644	0.644	0.596	0.596	0.864	0.896	0.924	1.068	0.736	0.784		0.617333	0.0218602	0.878667	0.11639
	NPQ	18h	47	0	0.628	0.612	0.644	0.644	0.58	0.596	0.864	0.896	0.94	1.084	0.752	0.784		0.617333	0.0261279	0.886667	0.119215
	NPQ	18h	48	0	0.628	0.628	0.66	0.644	0.596	0.612	0.848	0.896	0.924	1.112	0.736	0.784		0.628	0.0226274	0.883333	0.131852
	NPQ	18h	49	0	0.628	0.628	0.66	0.676	0.58	0.596	0.864	0.924	0.956	1.1	0.736	0.784		0.628	0.0364856	0.894	0.130494
	NPQ	18h	50	0	0.628	0.628	0.66	0.66	0.58	0.596	0.896	0.908	0.956	1.112	0.736	0.8		0.625333	0.0326599	0.901333	0.130419
	NPQ	18h	51	0	0.628	0.628	0.644	0.66	0.58	0.596	0.88	0.908	0.956	1.144	0.736	0.768		0.622667	0.0297904	0.898667	0.146591
	NPQ	18h	52	0	0.628	0.628	0.66	0.66	0.58	0.612	0.864	0.908	0.956	1.144	0.768	0.784		0.628	0.0303579	0.904	0.137707
	NPQ	24h	1	0	0	0	0	0	0	0	0	0	0	0	0	0		0	0	0	0
	NPQ	24h	2	611	0	0	0	0	0	0	0	0	0	0	0	0		0	0	0	0
	NPQ	24h	3	611	0.864	0.94	0.848	0.72	0.784	0.848	0.516	0.88	0.784	1.02	0.908	0.896		0.834	0.0748652	0.834	0.173006
	NPQ	24h	4	611	1.648	1.772	1.664	1.476	1.552	1.648	0.784	1.256	1.128	1.332	1.176	1.192		1.62667	0.101687	1.14467	0.190299
	NPQ	24h	5	611	1.96	2.088	1.9	1.772	1.868	1.944	0.924	1.364	1.256	1.476	1.288	1.3		1.922	0.105246	1.268	0.185679
	NPQ	24h	6	611	2.132	2.26	2.056	1.868	1.992	2.04	1.004	1.444	1.364	1.504	1.332	1.316		2.058	0.131958	1.32733	0.173702
	NPQ	24h	7	611	2.212	2.32	2.132	1.944	2.056	2.132	1.036	1.444	1.348	1.52	1.348	1.364		2.13267	0.128733	1.34333	0.165087
	NPQ	24h	8	611	2.228	2.368	2.148	2.04	2.164	2.244	1.052	1.444	1.38	1.6	1.412	1.396		2.19867	0.11003	1.38067	0.179643
	NPQ	24h	9	611	2.292	2.432	2.18	2.04	2.228	2.244	1.144	1.476	1.428	1.584	1.396	1.396		2.236	0.129021	1.404	0.145525
	NPQ	24h	10	611	2.228	2.4	2.148	2.024	2.148	2.244	1.144	1.476	1.38	1.584	1.396	1.396		2.19867	0.125772	1.396	0.145261
	NPQ	24h	11	611	2.212	2.352	2.088	2.024	2.164	2.228	1.192	1.476	1.428	1.584	1.444	1.412		2.178	0.114843	1.42267	0.12859
	NPQ	24h	12	611	2.228	2.368	2.116	1.944	2.148	2.244	1.256	1.52	1.46	1.568	1.38	1.412		2.17467	0.143101	1.43267	0.110545
	NPQ	24h	13	611	2.164	2.32	2.088	1.944	2.132	2.212	1.24	1.52	1.46	1.632	1.476	1.52		2.14333	0.125918	1.47467	0.12973
	NPQ	24h	14	611	2.132	2.292	2.008	1.912	2.056	2.132	1.24	1.492	1.412	1.584	1.428	1.46		2.08867	0.129526	1.436	0.11373
	NPQ	24h	15	611	2.088	2.276	1.976	1.944	2.088	2.196	1.272	1.492	1.476	1.632	1.492	1.46		2.09467	0.126508	1.47067	0.115368
	NPQ	24h	16	611	2.04	2.196	1.944	1.9	2.056	2.132	1.316	1.52	1.476	1.616	1.444	1.444		2.04467	0.111123	1.46933	0.0989114
	NPQ	24h	17	611	2.008	2.164	1.944	1.928	2.056	2.116	1.332	1.536	1.504	1.568	1.428	1.396		2.036	0.0939106	1.46067	0.0904183
	NPQ	24h	18	611	1.992	2.132	1.9	1.912	2.056	2.1	1.3	1.504	1.444	1.616	1.396	1.492		2.01533	0.0969096	1.45867	0.106993
	NPQ	24h	19	611	1.944	2.116	1.852	1.884	2.056	2.072	1.332	1.552	1.46	1.6	1.412	1.444		1.98733	0.108912	1.46667	0.0966864
	NPQ	24h	20	611	1.884	2.116	1.852	1.9	2.056	2.072	1.332	1.52	1.476	1.6	1.492	1.476		1.98	0.113786	1.48267	0.0872208
	NPQ	24h	21	611	1.868	2.1	1.852	1.912	2.056	2.056	1.364	1.52	1.476	1.568	1.444	1.444		1.974	0.108893	1.46933	0.0703212
	NPQ	24h	22	611	1.868	2.132	1.868	1.928	2.024	2.04	1.364	1.52	1.444	1.52	1.428	1.46		1.97667	0.106175	1.456	0.0593296
	NPQ	24h	23	611	1.884	2.088	1.852	1.9	2.056	2.072	1.38	1.536	1.52	1.552	1.444	1.444		1.97533	0.107493	1.47933	0.067096
	NPQ	24h	24	611	1.868	2.072	1.82	1.884	2.04	2.056	1.348	1.584	1.536	1.568	1.412	1.46		1.95667	0.111295	1.48467	0.0938225
	NPQ	24h	25	611	1.868	2.072	1.852	1.928	2.072	2.116	1.364	1.504	1.476	1.568	1.412	1.476		1.98467	0.115694	1.46667	0.0712255
	NPQ	24h	26	611	1.868	2.056	1.852	1.96	2.072	2.088	1.412	1.552	1.476	1.536	1.476	1.444		1.98267	0.105061	1.48267	0.0533467
	NPQ	24h	27	611	1.836	2.056	1.82	1.976	2.116	2.088	1.396	1.52	1.504	1.584	1.444	1.504		1.982	0.128268	1.492	0.0648938
	NPQ	24h	34	0	1.052	1.256	1.068	1.192	1.272	1.224	1.128	1.208	1.176	1.128	1.084	1.1		1.17733	0.0950845	1.13733	0.0466933
	NPQ	24h	35	0	0.896	1.084	0.908	1.052	1.084	1.052	0.972	1.02	1.02	0.972	0.908	0.924		1.01267	0.0869912	0.969333	0.0468302
	NPQ	24h	36	0	0.832	1.004	0.848	0.956	0.988	0.972	0.896	1.004	0.956	0.924	0.864	0.88		0.933333	0.0742177	0.920667	0.0523017
	NPQ	24h	37	0	0.736	0.908	0.768	0.88	0.896	0.896	0.816	0.924	0.88	0.88	0.816	0.816		0.847333	0.0750644	0.855333	0.0459855
	NPQ	24h	38	0	0.66	0.8	0.676	0.816	0.816	0.816	0.784	0.896	0.864	0.848	0.816	0.784		0.764	0.0747904	0.832	0.0452548
	NPQ	24h	39	0	0.596	0.736	0.628	0.736	0.736	0.72	0.736	0.864	0.832	0.848	0.784	0.768		0.692	0.0630936	0.805333	0.050258
	NPQ	24h	40	0	0.532	0.66	0.564	0.692	0.692	0.676	0.72	0.848	0.832	0.832	0.784	0.736		0.636	0.0699257	0.792	0.0542586
	NPQ	24h	41	0	0.488	0.612	0.532	0.644	0.644	0.628	0.692	0.832	0.8	0.832	0.768	0.752		0.591333	0.0656008	0.779333	0.0538095
	NPQ	24h	42	0	0.472	0.58	0.5	0.612	0.612	0.596	0.676	0.832	0.8	0.8	0.752	0.736		0.562	0.0607026	0.766	0.0563276
	NPQ	24h	43	0	0.44	0.564	0.472	0.596	0.596	0.564	0.676	0.816	0.768	0.768	0.72	0.704		0.538667	0.0663888	0.742	0.0512094
	NPQ	24h	44	0	0.424	0.548	0.44	0.58	0.58	0.564	0.66	0.8	0.752	0.8	0.736	0.704		0.522667	0.0714049	0.742	0.0548306
	NPQ	24h	45	0	0.408	0.548	0.424	0.564	0.564	0.548	0.66	0.8	0.768	0.768	0.704	0.676		0.509333	0.0728249	0.729333	0.0570567
	NPQ	24h	46	0	0.392	0.548	0.424	0.548	0.564	0.532	0.644	0.784	0.752	0.8	0.752	0.704		0.501333	0.0736985	0.739333	0.0571548
	NPQ	24h	47	0	0.392	0.548	0.424	0.564	0.564	0.532	0.612	0.768	0.736	0.784	0.72	0.676		0.504	0.0759789	0.716	0.063498
	NPQ	24h	48	0	0.392	0.548	0.408	0.564	0.548	0.532	0.628	0.768	0.736	0.752	0.692	0.66		0.498667	0.0772597	0.706	0.0552377
	NPQ	24h	49	0	0.392	0.548	0.408	0.564	0.548	0.532	0.612	0.8	0.752	0.784	0.736	0.692		0.498667	0.0772597	0.729333	0.0688496
	NPQ	24h	50	0	0.392	0.532	0.408	0.564	0.58	0.532	0.628	0.784	0.736	0.8	0.704	0.676		0.501333	0.0808224	0.721333	0.0654176
	NPQ	24h	51	0	0.376	0.548	0.408	0.564	0.564	0.532	0.628	0.8	0.736	0.768	0.72	0.692		0.498667	0.0840825	0.724	0.0601864
	NPQ	24h	52	0	0.392	0.548	0.408	0.564	0.548	0.532	0.612	0.8	0.736	0.8	0.72	0.676		0.498667	0.0772597	0.724	0.0728835
	NPQ	24h	53	0	0.392	0.548	0.424	0.58	0.564	0.532	0.596	0.784	0.752	0.752	0.704	0.66		0.506667	0.0787367	0.708	0.0700171
	ANOVA table:
		Source of Variation	SS	df	MS	F	P-value	F crit
		Between Groups	1356.33	238	5.69888	175.642	0	1.16399
		Within Groups	83.743	2581	0.032446
		Total	1440.08	2819

## Sheet: Fig. 3A
Fig. 3A	Parameter	DEX (mM)	Rep_1	Rep_2	Rep_3	Rep_4	Rep_5	Rep_6		Average	SD
	Fv/Fm	0	0.814	0.822	0.816	0.811	0.826	0.821		0.818333	0.00560952
	Fv/Fm	0.002	0.819	0.814	0.816	0.818	0.807	0.808		0.813667	0.00508593
	Fv/Fm	0.01	0.8	0.799	0.806	0.8	0.794	0.801		0.8	0.00384708
	Fv/Fm	0.05	0.8	0.796	0.801	0.8	0.795	0.786		0.796333	0.00560952
	Fv/Fm	0.25	0.747	0.751	0.736	0.744	0.736	0.75		0.744	0.00666333
	Fv/Fm	1.25	0.717	0.721	0.696	0.7	0.716	0.707		0.7095	0.0100946
	Fv/Fm	6.25	0.669	0.651	0.647	0.664	0.658	0.664		0.658833	0.00847152
	Fv/Fm	31.25	0.654	0.647	0.639	0.644	0.651	0.644		0.6465	0.00539444
	ANOVA table:
		Source of Variation	SS	df	MS	F	P-value	F crit
		Between Groups	0.204294	7	0.0291848	665.623	2.58912e-39	2.24902
		Within Groups	0.00175383	40	4.38458e-05
		Total	0.206047	47
		Comparison	P_value
		0.002 mM vs 0 mM	0.162061
		0.01 mM vs 0 mM	6.06209e-05
		0.05 mM vs 0 mM	4.78198e-05
		0.25 mM vs 0 mM	1.39226e-09
		1.25 mM vs 0 mM	5.25956e-10
		6.25 mM vs 0 mM	3.37614e-12
		31.25 mM vs 0 mM	1.13147e-13

## Sheet: Fig. 4A-C
	Parameter	Time of Treatment	Treatment	Rep_1	Rep_2	Rep_3	Rep_4	Rep_5	Rep_6	Rep_7	Rep_8		Average	SD
Fig. 4A	Fv/Fm	9h	MgCl2	0.831	0.829	0.826	0.832	0.831	0.827	0.825	0.83		0.828875	0.00258775
	Fv/Fm	9h	Pst-EV	0.787	0.763	0.76	0.744	0.742	0.786	0.752	0.757		0.761375	0.0171209
	Fv/Fm	9h	Pst-AvrRpt2	0.512	0.512	0.458	0.465	0.535	0.467				0.4915	0.032117
	Fv/Fm	9h	Pst-hrcC-	0.825	0.825	0.828	0.831	0.824	0.836	0.831	0.834		0.82925	0.00446414
	Fv/Fm	18h	MgCl2	0.828	0.829	0.813	0.824	0.825	0.827	0.821	0.821		0.8235	0.00518239
	Fv/Fm	18h	Pst-EV	0.571	0.519	0.573	0.558	0.546	0.65	0.61			0.575286	0.0430802
	Fv/Fm	18h	Pst-AvrRpt2	0.331	0.381	0.393	0.357	0.397	0.37	0.306			0.362143	0.0334984
	Fv/Fm	18h	Pst-hrcC-	0.816	0.82	0.824	0.82	0.821	0.814	0.823	0.822		0.82	0.00342261
	ANOVA table:
		Source of Variation	SS	df	MS	F	P-value	F crit
		Between Groups	1.70261	8	0.212826	425.084	6.98078e-44	2.12602
		Within Groups	0.025534	51	0.000500667
		Total	1.72814	59
	Time	Comparison	P_value
	9h	Pst-EV vs MgCl2	2.75052e-08
	9h	Pst-AvrRpt2 vs MgCl2	1.17878e-12
	9h	Pst-hrcC- vs MgCl2	0.840096
	18h	Pst-EV vs MgCl2	5.1223e-10
	18h	Pst-AvrRpt2 vs MgCl2	8.38885e-15
	18h	Pst-hrcC- vs MgCl2	0.133263
Fig. 4B	Y(II)	9h	MgCl2	0.533	0.524	0.517	0.563	0.56	0.531	0.519	0.558		0.538125	0.0192015
	Y(II)	9h	Pst-EV	0.354	0.423	0.416	0.341	0.427	0.419	0.446	0.417		0.405375	0.0371212
	Y(II)	9h	Pst-AvrRpt2	0.319	0.163	0.229	0.159	0.155	0.201				0.204333	0.0631907
	Y(II)	9h	Pst-hrcC-	0.484	0.526	0.502	0.526	0.48	0.522	0.47	0.51		0.5025	0.0221875
	Y(II)	18h	MgCl2	0.514	0.512	0.533	0.549	0.523	0.511	0.521	0.542		0.525625	0.0143022
	Y(II)	18h	Pst-EV	0.252	0.281	0.276	0.271	0.314	0.328	0.221	0.249		0.274	0.0348384
	Y(II)	18h	Pst-AvrRpt2	0.211	0.202	0.214	0.146	0.108	0.177				0.176333	0.0421173
	Y(II)	18h	Pst-hrcC-	0.523	0.515	0.499	0.51	0.509	0.525	0.503	0.499		0.510375	0.0100703
	ANOVA table:
		Source of Variation	SS	df	MS	F	P-value	F crit
		Between Groups	1.11567	8	0.139458	128.976	4.37376e-31	2.12602
		Within Groups	0.0551452	51	0.00108128
		Total	1.17081	59
	Time	Comparison	P_value
	9h	Pst-EV vs MgCl2	3.46156e-07
	9h	Pst-AvrRpt2 vs MgCl2	6.92751e-09
	9h	Pst-hrcC- vs MgCl2	0.00403072
	18h	Pst-EV vs MgCl2	2.31497e-11
	18h	Pst-AvrRpt2 vs MgCl2	4.39372e-11
	18h	Pst-hrcC- vs MgCl2	0.0271972
Fig. 4C	1-qL	9h	MgCl2	0.423	0.423	0.434	0.465	0.471	0.44	0.438	0.464		0.44475	0.0192706
	1-qL	9h	Pst-EV	0.449	0.435	0.456	0.339	0.446	0.411	0.483	0.482		0.437625	0.0463032
	1-qL	9h	Pst-AvrRpt2	0.366	0.413	0.45	0.435	0.309					0.3946	0.0574134
	1-qL	9h	Pst-hrcC-	0.402	0.46	0.413	0.423	0.411	0.428	0.37	0.415		0.41525	0.0252742
	1-qL	18h	MgCl2	0.393	0.368	0.43	0.447	0.436	0.4	0.437	0.455		0.42075	0.0303021
	1-qL	18h	Pst-EV	0.554	0.502	0.388	0.495	0.435	0.472	0.441			0.469571	0.0540026
	1-qL	18h	Pst-AvrRpt2	0.538	0.553	0.512	0.524	0.585					0.5424	0.0283249
	1-qL	18h	Pst-hrcC-	0.414	0.394	0.407	0.423	0.439	0.445	0.401	0.42		0.417875	0.0177316
	ANOVA table:
		Source of Variation	SS	df	MS	F	P-value	F crit
		Between Groups	0.080857	8	0.0101071	7.51001	1.91926e-06	2.13823
		Within Groups	0.0645994	48	0.00134582
		Total	0.145456	56
	Time	Comparison	P_value
	9h	Pst-EV vs MgCl2	0.693884
	9h	Pst-AvrRpt2 vs MgCl2	0.0404179
	9h	Pst-hrcC- vs MgCl2	0.0199694
	18h	Pst-EV vs MgCl2	0.0465928
	18h	Pst-AvrRpt2 vs MgCl2	1.73148e-05
	18h	Pst-hrcC- vs MgCl2	0.820188

[truncated: 20 more sheets: Fig. 4D and E, Fig. 4F, Fig. 5A, Fig. 5B, Fig. 5C, Fig. 6B, Fig. 6C, Fig. 6D, Fig. 7E, Fig. 8A and D, Fig. 8B and F, Fig. S4A, Fig. S4B, Fig. S4C, Fig. S4D, Fig. S4E, Fig. S6A, Fig. S6B, Fig. S6C, Fig. S7C]
